# Supplementary material for: Imprinting at the KBTBD6 locus involves species-specific maternal methylation and monoallelic expression in livestock animals
Source: J Anim Sci Biotechnol. 2023 Oct 11;14:131. doi: 10.1186/s40104-023-00931-3 (PMC10565993; doi:10.1186/s40104-023-00931-3)
Supplement: Supplementary file 2 — Additional file 2: Supplementary Table 2. Analyses of partially methylated domains (PMDs). [file 40104_2023_931_MOESM2_ESM.xlsx]

## Sheet: summary
	Supplementary Table 2. Analyses of partially methylated domains (PMDs)
	tissue	read	count	percentage	ave no. CpGs
	pig f-Br	total reads (≥ 3 CpGs)	152		8.4
		hypomethylated reads	62	40.7895
		hypermethylated reads	81	53.2895
	pig n-Br	total reads (≥ 3 CpGs)	99		9.8
		hypomethylated reads	50	50.5051
		hypermethylated reads	42	42.4242
	pig y-Mu	total reads (≥ 3 CpGs)	500		8.6
		hypomethylated reads	197	39.4
		hypermethylated reads	259	51.8
	pig a-Mu	total reads (≥ 3 CpGs)	489		8.9
		hypomethylated reads	217	44.3763
		hypermethylated reads	211	43.1493
	pig	ave. total reads (≥ 3 CpGs)	310
	cow Br	total reads (≥ 3 CpGs)	157		12
		hypomethylated reads	69	43.949
		hypermethylated reads	79	50.3185
	cow Li	total reads (≥ 3 CpGs)	134		11.7
		hypomethylated reads	69	51.4925
		hypermethylated reads	64	47.7612
	cow Mu	total reads (≥ 3 CpGs)	200		11.8
		hypomethylated reads	115	57.5
		hypermethylated reads	76	38
	cow	ave. total reads (≥ 3 CpGs)	163.667
	goat a-Sn	total reads (≥ 3 CpGs)	120		12
		hypomethylated reads	53	44.1667
		hypermethylated reads	63	52.5
	goat t-Sn	total reads (≥ 3 CpGs)	102		11.7
		hypomethylated reads	58	56.8627
		hypermethylated reads	39	38.2353
	goat	ave. total reads (≥ 3 CpGs)	111
	sheep e-Mu	total reads (≥ 3 CpGs)	80		9.9
		hypomethylated reads	48	60
		hypermethylated reads	30	37.5
	sheep a-Mu	total reads (≥ 3 CpGs)	79		10.8
		hypomethylated reads	40	50.6329
		hypermethylated reads	30	37.9747
	sheep	ave. total reads (≥ 3 CpGs)	79.5
	horse Pl	total reads (≥ 3 CpGs)	49		7.9
		hypomethylated reads	26	53.0612
		hypermethylated reads	19	38.7755
	horse	total reads (≥ 3 CpGs)	49
	dog Pl	total reads (≥ 3 CpGs)	62		9.3
		hypomethylated reads	39	62.9032
		hypermethylated reads	21	33.871
	dog	total reads (≥ 3 CpGs)	62

## Sheet: abbreviation
	abbreviation	description
	readname	name of reads from a bam file
	chr	chromosome
	start	start coordinate
	metperc	methylation percentage
	noCpG	number of CpGs
	ave no. CpG (passed reads)	average number of CpGs (reads with ≥ 3 CpGs)
	hypo	hypomethylated reads with ≤ 20% of metperc
	hyper	hypermethylated reads with ≥ 80% of metperc
	count	number of reads
	percentage	percentage of either hypo or hypermethylated reads among total reads

## Sheet: pig_f-Br
readname	chr	start	metperc	noCpG
ERR5210531.12458872_A00153:723:HKFWMDSXY:3:1135:18041:36307/1	chr11	25705393	0	0	non-pass
ERR5210531.291522009_A00153:723:HKFWMDSXY:3:2529:22761:24596/1	chr11	25705350	100	1	non-pass
ERR5210531.116290598_A00153:723:HKFWMDSXY:3:1506:26060:6449/1	chr11	25705353	100	1	non-pass
ERR5210531.135554516_A00153:723:HKFWMDSXY:3:1558:8314:4147/1	chr11	25705355	100	1	non-pass
ERR5210531.77553070_A00153:723:HKFWMDSXY:3:1357:21775:4852/1	chr11	25705357	100	1	non-pass
ERR5210531.305527021_A00153:723:HKFWMDSXY:3:2568:30373:12947/1	chr11	25705361	0	1	non-pass
ERR5210531.273639135_A00153:723:HKFWMDSXY:3:2456:4896:4961/1	chr11	25705361	100	1	non-pass
ERR5210531.128198799_A00153:723:HKFWMDSXY:3:1538:8106:3662/1	chr11	25705362	100	1	non-pass
ERR5210531.12969543_A00153:723:HKFWMDSXY:3:1136:29749:4006/1	chr11	25705368	100	1	non-pass
ERR5210531.211558848_A00153:723:HKFWMDSXY:3:2237:5556:4194/1	chr11	25705368	100	1	non-pass
ERR5210531.111957768_A00153:723:HKFWMDSXY:3:1472:31168:33614/1	chr11	25705375	100	1	non-pass
ERR5210531.11496206_A00153:723:HKFWMDSXY:3:1132:2899:2848/1	chr11	25705379	100	1	non-pass
ERR5210531.97469116_A00153:723:HKFWMDSXY:3:1433:2546:4272/1	chr11	25705379	100	1	non-pass
ERR5210531.280994525_A00153:723:HKFWMDSXY:3:2477:21061:30452/1	chr11	25705399	0	1	non-pass
ERR5210531.293335041_A00153:723:HKFWMDSXY:3:2534:26585:2848/1	chr11	25705407	0	1	non-pass
ERR5210531.196440751_A00153:723:HKFWMDSXY:3:2172:23972:18959/1	chr11	25705418	100	1	non-pass
ERR5210531.27453990_A00153:723:HKFWMDSXY:3:1176:23981:32377/1	chr11	25705421	100	1	non-pass
ERR5210531.9618749_A00153:723:HKFWMDSXY:3:1127:25093:8030/1	chr11	25705429	0	2	non-pass
ERR5210531.305527021_A00153:723:HKFWMDSXY:3:2568:30373:12947/1	chr11	25705433	0	2	non-pass		ave noCpG (passed reads)			readname	chr	start	metperc	noCpG				count	percentage
ERR5210531.85826221_A00153:723:HKFWMDSXY:3:1402:12626:31250/1	chr11	25705433	66.6667	3	pass		8.35526			ERR5210531.25234265_A00153:723:HKFWMDSXY:3:1170:20473:21637/1	chr11	25705435	0	3	hypo		total	152
ERR5210531.25234265_A00153:723:HKFWMDSXY:3:1170:20473:21637/1	chr11	25705435	0	3	pass					ERR5210531.218999918_A00153:723:HKFWMDSXY:3:2258:3179:10191/1	chr11	25705441	0	3	hypo		hypo	62	40.7895
ERR5210531.151898456_A00153:723:HKFWMDSXY:3:1625:17879:5431/1	chr11	25705439	66.6667	3	pass					ERR5210531.233289784_A00153:723:HKFWMDSXY:3:2321:24966:3552/1	chr11	25705445	0	3	hypo		hyper	81	53.2895
ERR5210531.218999918_A00153:723:HKFWMDSXY:3:2258:3179:10191/1	chr11	25705441	0	3	pass					ERR5210531.163056657_A00153:723:HKFWMDSXY:3:1655:16523:13730/1	chr11	25705456	0	4	hypo
ERR5210531.288726482_A00153:723:HKFWMDSXY:3:2521:2537:33849/1	chr11	25705444	100	3	pass					ERR5210531.135554516_A00153:723:HKFWMDSXY:3:1558:8314:4147/1	chr11	25705464	0	4	hypo
ERR5210531.233289784_A00153:723:HKFWMDSXY:3:2321:24966:3552/1	chr11	25705445	0	3	pass					ERR5210531.15040106_A00153:723:HKFWMDSXY:3:1142:19633:21778/1	chr11	25705474	0	4	hypo
ERR5210531.173614769_A00153:723:HKFWMDSXY:3:2106:20998:23422/1	chr11	25705811	100	3	pass					ERR5210531.197059832_A00153:723:HKFWMDSXY:3:2174:1940:2221/1	chr11	25705801	0	4	hypo
ERR5210531.295247049_A00153:723:HKFWMDSXY:3:2539:7148:13495/1	chr11	25705813	100	3	pass					ERR5210531.218999918_A00153:723:HKFWMDSXY:3:2258:3179:10191/1	chr11	25705485	0	5	hypo
ERR5210531.163056657_A00153:723:HKFWMDSXY:3:1655:16523:13730/1	chr11	25705456	0	4	pass					ERR5210531.28106270_A00153:723:HKFWMDSXY:3:1178:17689:14434/1	chr11	25705490	0	5	hypo
ERR5210531.167437093_A00153:723:HKFWMDSXY:3:1667:1226:25629/1	chr11	25705457	100	4	pass					ERR5210531.9994751_A00153:723:HKFWMDSXY:3:1128:25898:7106/1	chr11	25705499	0	5	hypo
ERR5210531.135554516_A00153:723:HKFWMDSXY:3:1558:8314:4147/1	chr11	25705464	0	4	pass					ERR5210530.774756_A00151:239:HJWMJDSXY:1:1344:23637:11616/1	chr11	25705502	0	5	hypo
ERR5210531.47916389_A00153:723:HKFWMDSXY:3:1254:29776:16454/1	chr11	25705467	50	4	pass					ERR5210531.172499666_A00153:723:HKFWMDSXY:3:2103:10276:4006/1	chr11	25705502	0	5	hypo
ERR5210531.269796261_A00153:723:HKFWMDSXY:3:2446:14814:6856/1	chr11	25705470	100	4	pass					ERR5210531.211558848_A00153:723:HKFWMDSXY:3:2237:5556:4194/1	chr11	25705506	0	5	hypo
ERR5210531.164765910_A00153:723:HKFWMDSXY:3:1659:4788:31548/1	chr11	25705473	75	4	pass					ERR5210531.90903411_A00153:723:HKFWMDSXY:3:1415:4119:22373/1	chr11	25705761	0	5	hypo
ERR5210531.15040106_A00153:723:HKFWMDSXY:3:1142:19633:21778/1	chr11	25705474	0	4	pass					ERR5210531.322513671_A00153:723:HKFWMDSXY:3:2639:6958:21183/1	chr11	25705767	0	5	hypo
ERR5210531.169143500_A00153:723:HKFWMDSXY:3:1671:30526:26929/1	chr11	25705763	100	4	pass					ERR5210531.273579646_A00153:723:HKFWMDSXY:3:2456:29649:7529/1	chr11	25705770	0	5	hypo
ERR5210531.304842464_A00153:723:HKFWMDSXY:3:2566:3323:12226/1	chr11	25705790	100	4	pass					ERR5210531.248812084_A00153:723:HKFWMDSXY:3:2365:15772:21856/1	chr11	25705820	0	5	hypo
ERR5210531.41828941_A00153:723:HKFWMDSXY:3:1237:6234:8594/1	chr11	25705796	100	4	pass					ERR5210531.207826164_A00153:723:HKFWMDSXY:3:2227:2085:19664/1	chr11	25705823	0	5	hypo
ERR5210531.219383682_A00153:723:HKFWMDSXY:3:2259:4372:32080/1	chr11	25705798	100	4	pass					ERR5210531.12458872_A00153:723:HKFWMDSXY:3:1135:18041:36307/1	chr11	25705554	0	6	hypo
ERR5210531.197059832_A00153:723:HKFWMDSXY:3:2174:1940:2221/1	chr11	25705801	0	4	pass					ERR5210531.25234265_A00153:723:HKFWMDSXY:3:1170:20473:21637/1	chr11	25705561	0	6	hypo
ERR5210531.238802304_A00153:723:HKFWMDSXY:3:2336:8540:26303/1	chr11	25705478	20	5	pass					ERR5210531.197059832_A00153:723:HKFWMDSXY:3:2174:1940:2221/1	chr11	25705577	0	6	hypo
ERR5210531.5876303_A00153:723:HKFWMDSXY:3:1117:16857:24925/1	chr11	25705481	100	5	pass					ERR5210531.174391198_A00153:723:HKFWMDSXY:3:2108:29017:13103/1	chr11	25705747	0	6	hypo
ERR5210531.75369995_A00153:723:HKFWMDSXY:3:1351:22742:21245/1	chr11	25705483	100	5	pass					ERR5210531.309428851_A00153:723:HKFWMDSXY:3:2601:32208:8891/1	chr11	25705759	0	6	hypo
ERR5210531.218999918_A00153:723:HKFWMDSXY:3:2258:3179:10191/1	chr11	25705485	0	5	pass					ERR5210531.322513671_A00153:723:HKFWMDSXY:3:2639:6958:21183/1	chr11	25705582	0	7	hypo
ERR5210531.212864724_A00153:723:HKFWMDSXY:3:2241:25699:16000/1	chr11	25705486	100	5	pass					ERR5210531.194541571_A00153:723:HKFWMDSXY:3:2166:7129:11929/1	chr11	25705593	0	7	hypo
ERR5210531.73122501_A00153:723:HKFWMDSXY:3:1345:19795:16924/1	chr11	25705487	40	5	pass					ERR5210531.62758290_A00153:723:HKFWMDSXY:3:1317:17616:14058/1	chr11	25705735	0	7	hypo
ERR5210531.224790375_A00153:723:HKFWMDSXY:3:2275:18918:30592/1	chr11	25705490	100	5	pass					ERR5210531.84472232_A00153:723:HKFWMDSXY:3:1376:20898:1141/1	chr11	25705739	0	7	hypo
ERR5210531.28106270_A00153:723:HKFWMDSXY:3:1178:17689:14434/1	chr11	25705490	0	5	pass					ERR5210531.194541571_A00153:723:HKFWMDSXY:3:2166:7129:11929/1	chr11	25705843	0	7	hypo
ERR5210531.11496206_A00153:723:HKFWMDSXY:3:1132:2899:2848/1	chr11	25705493	100	5	pass					ERR5210531.309428851_A00153:723:HKFWMDSXY:3:2601:32208:8891/1	chr11	25705846	0	7	hypo
ERR5210531.100422064_A00153:723:HKFWMDSXY:3:1441:2356:33786/1	chr11	25705497	100	5	pass					ERR5210531.330914793_A00153:723:HKFWMDSXY:3:2663:24777:26490/1	chr11	25705850	0	7	hypo
ERR5210531.142756898_A00153:723:HKFWMDSXY:3:1578:29704:20619/1	chr11	25705497	100	5	pass					ERR5210531.174391198_A00153:723:HKFWMDSXY:3:2108:29017:13103/1	chr11	25705856	0	7	hypo
ERR5210531.9994751_A00153:723:HKFWMDSXY:3:1128:25898:7106/1	chr11	25705499	0	5	pass					ERR5210531.233289784_A00153:723:HKFWMDSXY:3:2321:24966:3552/1	chr11	25705723	0	8	hypo
ERR5210530.774756_A00151:239:HJWMJDSXY:1:1344:23637:11616/1	chr11	25705502	0	5	pass					ERR5210531.266132002_A00153:723:HKFWMDSXY:3:2436:10583:27899/1	chr11	25705877	0	8	hypo
ERR5210531.172499666_A00153:723:HKFWMDSXY:3:2103:10276:4006/1	chr11	25705502	0	5	pass					ERR5210531.77553070_A00153:723:HKFWMDSXY:3:1357:21775:4852/1	chr11	25705620	0	9	hypo
ERR5210531.151898456_A00153:723:HKFWMDSXY:3:1625:17879:5431/1	chr11	25705504	40	5	pass					ERR5210531.28106270_A00153:723:HKFWMDSXY:3:1178:17689:14434/1	chr11	25705624	0	9	hypo
ERR5210531.195526881_A00153:723:HKFWMDSXY:3:2169:4029:9846/1	chr11	25705506	100	5	pass					ERR5210531.266132002_A00153:723:HKFWMDSXY:3:2436:10583:27899/1	chr11	25705699	0	9	hypo
ERR5210531.211558848_A00153:723:HKFWMDSXY:3:2237:5556:4194/1	chr11	25705506	0	5	pass					ERR5210531.172499666_A00153:723:HKFWMDSXY:3:2103:10276:4006/1	chr11	25705628	0	10	hypo
ERR5210531.317618360_A00153:723:HKFWMDSXY:3:2625:4101:36338/1	chr11	25705747	100	5	pass					ERR5210531.9994751_A00153:723:HKFWMDSXY:3:1128:25898:7106/1	chr11	25705641	0	10	hypo
ERR5210531.90903411_A00153:723:HKFWMDSXY:3:1415:4119:22373/1	chr11	25705761	0	5	pass					ERR5210531.273579646_A00153:723:HKFWMDSXY:3:2456:29649:7529/1	chr11	25705646	0	10	hypo
ERR5210531.322513671_A00153:723:HKFWMDSXY:3:2639:6958:21183/1	chr11	25705767	0	5	pass					ERR5210530.774756_A00151:239:HJWMJDSXY:1:1344:23637:11616/1	chr11	25705650	0	10	hypo
ERR5210531.273579646_A00153:723:HKFWMDSXY:3:2456:29649:7529/1	chr11	25705770	0	5	pass					ERR5210531.163056657_A00153:723:HKFWMDSXY:3:1655:16523:13730/1	chr11	25705670	0	10	hypo
ERR5210531.47392699_A00153:723:HKFWMDSXY:3:1253:17318:33614/1	chr11	25705776	100	5	pass					ERR5210531.15040106_A00153:723:HKFWMDSXY:3:1142:19633:21778/1	chr11	25705677	0	10	hypo
ERR5210531.131536662_A00153:723:HKFWMDSXY:3:1547:9878:31939/1	chr11	25705781	80	5	pass					ERR5210531.9618749_A00153:723:HKFWMDSXY:3:1127:25093:8030/1	chr11	25705685	0	10	hypo
ERR5210531.248812084_A00153:723:HKFWMDSXY:3:2365:15772:21856/1	chr11	25705820	0	5	pass					ERR5210531.90903411_A00153:723:HKFWMDSXY:3:1415:4119:22373/1	chr11	25705911	0	11	hypo
ERR5210531.207826164_A00153:723:HKFWMDSXY:3:2227:2085:19664/1	chr11	25705823	0	5	pass					ERR5210531.330914793_A00153:723:HKFWMDSXY:3:2663:24777:26490/1	chr11	25706110	0	13	hypo
ERR5210531.207826164_A00153:723:HKFWMDSXY:3:2227:2085:19664/1	chr11	25705509	16.6667	6	pass					ERR5210531.135794222_A00153:723:HKFWMDSXY:3:1559:2745:36119/1	chr11	25706125	0	13	hypo
ERR5210531.47392699_A00153:723:HKFWMDSXY:3:1253:17318:33614/1	chr11	25705509	100	6	pass					ERR5210531.83309856_A00153:723:HKFWMDSXY:3:1373:15555:29027/1	chr11	25706527	0	13	hypo
ERR5210531.291522009_A00153:723:HKFWMDSXY:3:2529:22761:24596/1	chr11	25705516	33.3333	6	pass					ERR5210531.135794222_A00153:723:HKFWMDSXY:3:1559:2745:36119/1	chr11	25705940	0	14	hypo
ERR5210531.41058976_A00153:723:HKFWMDSXY:3:1235:32588:20509/1	chr11	25705534	100	6	pass					ERR5210531.127403981_A00153:723:HKFWMDSXY:3:1536:32633:33207/1	chr11	25706255	0	14	hypo
ERR5210531.219383682_A00153:723:HKFWMDSXY:3:2259:4372:32080/1	chr11	25705536	100	6	pass					ERR5210531.127403981_A00153:723:HKFWMDSXY:3:1536:32633:33207/1	chr11	25706469	0	14	hypo
ERR5210531.256498656_A00153:723:HKFWMDSXY:3:2409:11541:20008/1	chr11	25705544	33.3333	6	pass					ERR5210531.328579723_A00153:723:HKFWMDSXY:3:2656:9679:7169/1	chr11	25705994	0	15	hypo
ERR5210531.136464022_A00153:723:HKFWMDSXY:3:1561:22363:21590/1	chr11	25705544	100	6	pass					ERR5210531.248812084_A00153:723:HKFWMDSXY:3:2365:15772:21856/1	chr11	25706079	0	15	hypo
ERR5210531.280994525_A00153:723:HKFWMDSXY:3:2477:21061:30452/1	chr11	25705547	16.6667	6	pass					ERR5210531.328579723_A00153:723:HKFWMDSXY:3:2656:9679:7169/1	chr11	25706137	0	16	hypo
ERR5210531.12458872_A00153:723:HKFWMDSXY:3:1135:18041:36307/1	chr11	25705554	0	6	pass					ERR5210531.256498656_A00153:723:HKFWMDSXY:3:2409:11541:20008/1	chr11	25705632	11.1111	9	hypo
ERR5210531.128198799_A00153:723:HKFWMDSXY:3:1538:8106:3662/1	chr11	25705555	83.3333	6	pass					ERR5210531.40829779_A00153:723:HKFWMDSXY:3:1235:14552:20776/1	chr11	25706677	11.7647	17	hypo
ERR5210531.68247919_A00153:723:HKFWMDSXY:3:1332:14154:29543/1	chr11	25705560	100	6	pass					ERR5210531.62758290_A00153:723:HKFWMDSXY:3:1317:17616:14058/1	chr11	25705570	14.2857	7	hypo
ERR5210531.25234265_A00153:723:HKFWMDSXY:3:1170:20473:21637/1	chr11	25705561	0	6	pass					ERR5210531.84472232_A00153:723:HKFWMDSXY:3:1376:20898:1141/1	chr11	25705570	14.2857	7	hypo
ERR5210531.293335041_A00153:723:HKFWMDSXY:3:2534:26585:2848/1	chr11	25705565	83.3333	6	pass					ERR5210531.207826164_A00153:723:HKFWMDSXY:3:2227:2085:19664/1	chr11	25705509	16.6667	6	hypo
ERR5210531.197059832_A00153:723:HKFWMDSXY:3:2174:1940:2221/1	chr11	25705577	0	6	pass					ERR5210531.280994525_A00153:723:HKFWMDSXY:3:2477:21061:30452/1	chr11	25705547	16.6667	6	hypo
ERR5210531.40258606_A00153:723:HKFWMDSXY:3:1233:27444:6652/1	chr11	25705577	83.3333	6	pass					ERR5210531.37435366_A00153:723:HKFWMDSXY:3:1225:6605:5541/1	chr11	25705587	16.6667	6	hypo
ERR5210531.66844174_A00153:723:HKFWMDSXY:3:1328:19913:30780/1	chr11	25705577	100	6	pass					ERR5210531.197085133_A00153:723:HKFWMDSXY:3:2174:21522:18286/1	chr11	25706501	16.6667	12	hypo
ERR5210531.37435366_A00153:723:HKFWMDSXY:3:1225:6605:5541/1	chr11	25705587	16.6667	6	pass					ERR5210531.238802304_A00153:723:HKFWMDSXY:3:2336:8540:26303/1	chr11	25705478	20	5	hypo
ERR5210531.131536662_A00153:723:HKFWMDSXY:3:1547:9878:31939/1	chr11	25705588	100	6	pass					ERR5210531.291522009_A00153:723:HKFWMDSXY:3:2529:22761:24596/1	chr11	25705516	33.3333	6
ERR5210531.196769871_A00153:723:HKFWMDSXY:3:2173:23357:15421/1	chr11	25705590	100	6	pass					ERR5210531.256498656_A00153:723:HKFWMDSXY:3:2409:11541:20008/1	chr11	25705544	33.3333	6
ERR5210531.174391198_A00153:723:HKFWMDSXY:3:2108:29017:13103/1	chr11	25705747	0	6	pass					ERR5210531.83309856_A00153:723:HKFWMDSXY:3:1373:15555:29027/1	chr11	25706646	35.2941	17
ERR5210531.66844174_A00153:723:HKFWMDSXY:3:1328:19913:30780/1	chr11	25705754	100	6	pass					ERR5210531.73122501_A00153:723:HKFWMDSXY:3:1345:19795:16924/1	chr11	25705487	40	5
ERR5210531.309428851_A00153:723:HKFWMDSXY:3:2601:32208:8891/1	chr11	25705759	0	6	pass					ERR5210531.151898456_A00153:723:HKFWMDSXY:3:1625:17879:5431/1	chr11	25705504	40	5
ERR5210531.90083288_A00153:723:HKFWMDSXY:3:1413:27552:1767/1	chr11	25705764	100	6	pass					ERR5210531.47916389_A00153:723:HKFWMDSXY:3:1254:29776:16454/1	chr11	25705467	50	4
ERR5210531.62758290_A00153:723:HKFWMDSXY:3:1317:17616:14058/1	chr11	25705570	14.2857	7	pass					ERR5210531.85826221_A00153:723:HKFWMDSXY:3:1402:12626:31250/1	chr11	25705433	66.6667	3
ERR5210531.84472232_A00153:723:HKFWMDSXY:3:1376:20898:1141/1	chr11	25705570	14.2857	7	pass					ERR5210531.151898456_A00153:723:HKFWMDSXY:3:1625:17879:5431/1	chr11	25705439	66.6667	3
ERR5210531.322513671_A00153:723:HKFWMDSXY:3:2639:6958:21183/1	chr11	25705582	0	7	pass					ERR5210531.164765910_A00153:723:HKFWMDSXY:3:1659:4788:31548/1	chr11	25705473	75	4
ERR5210531.295247049_A00153:723:HKFWMDSXY:3:2539:7148:13495/1	chr11	25705592	100	7	pass					ERR5210531.131536662_A00153:723:HKFWMDSXY:3:1547:9878:31939/1	chr11	25705781	80	5	hyper
ERR5210531.194541571_A00153:723:HKFWMDSXY:3:2166:7129:11929/1	chr11	25705593	0	7	pass					ERR5210531.5876303_A00153:723:HKFWMDSXY:3:1117:16857:24925/1	chr11	25705652	80	10	hyper
ERR5210531.12969543_A00153:723:HKFWMDSXY:3:1136:29749:4006/1	chr11	25705606	100	7	pass					ERR5210531.75369995_A00153:723:HKFWMDSXY:3:1351:22742:21245/1	chr11	25705666	80	10	hyper
ERR5210531.62758290_A00153:723:HKFWMDSXY:3:1317:17616:14058/1	chr11	25705735	0	7	pass					ERR5210531.128198799_A00153:723:HKFWMDSXY:3:1538:8106:3662/1	chr11	25705555	83.3333	6	hyper
ERR5210531.196769871_A00153:723:HKFWMDSXY:3:2173:23357:15421/1	chr11	25705737	100	7	pass					ERR5210531.293335041_A00153:723:HKFWMDSXY:3:2534:26585:2848/1	chr11	25705565	83.3333	6	hyper
ERR5210531.330558518_A00153:723:HKFWMDSXY:3:2662:25147:34272/1	chr11	25705738	85.7143	7	pass					ERR5210531.40258606_A00153:723:HKFWMDSXY:3:1233:27444:6652/1	chr11	25705577	83.3333	6	hyper
ERR5210531.84472232_A00153:723:HKFWMDSXY:3:1376:20898:1141/1	chr11	25705739	0	7	pass					ERR5210531.304170802_A00153:723:HKFWMDSXY:3:2564:6361:27539/1	chr11	25706265	83.3333	12	hyper
ERR5210531.40258606_A00153:723:HKFWMDSXY:3:1233:27444:6652/1	chr11	25705834	100	7	pass					ERR5210531.330558518_A00153:723:HKFWMDSXY:3:2662:25147:34272/1	chr11	25705738	85.7143	7	hyper
ERR5210531.194541571_A00153:723:HKFWMDSXY:3:2166:7129:11929/1	chr11	25705843	0	7	pass					ERR5210531.224790375_A00153:723:HKFWMDSXY:3:2275:18918:30592/1	chr11	25705610	87.5	8	hyper
ERR5210531.309428851_A00153:723:HKFWMDSXY:3:2601:32208:8891/1	chr11	25705846	0	7	pass					ERR5210531.304170802_A00153:723:HKFWMDSXY:3:2564:6361:27539/1	chr11	25706140	87.5	16	hyper
ERR5210531.96103584_A00153:723:HKFWMDSXY:3:1429:5367:26287/1	chr11	25705849	100	7	pass					ERR5210531.302049421_A00153:723:HKFWMDSXY:3:2558:6198:36808/1	chr11	25706059	88.2353	17	hyper
ERR5210531.330558518_A00153:723:HKFWMDSXY:3:2662:25147:34272/1	chr11	25705849	100	7	pass					ERR5210531.173614769_A00153:723:HKFWMDSXY:3:2106:20998:23422/1	chr11	25705648	90	10	hyper
ERR5210531.330914793_A00153:723:HKFWMDSXY:3:2663:24777:26490/1	chr11	25705850	0	7	pass					ERR5210531.68247919_A00153:723:HKFWMDSXY:3:1332:14154:29543/1	chr11	25705891	90.9091	11	hyper
ERR5210531.90083288_A00153:723:HKFWMDSXY:3:1413:27552:1767/1	chr11	25705853	100	7	pass					ERR5210530.1819828_A00151:239:HJWMJDSXY:1:2101:12608:28714/1	chr11	25706291	90.9091	11	hyper
ERR5210531.174391198_A00153:723:HKFWMDSXY:3:2108:29017:13103/1	chr11	25705856	0	7	pass					ERR5210531.204218186_A00153:723:HKFWMDSXY:3:2217:13160:18959/1	chr11	25706194	91.6667	12	hyper
ERR5210531.224790375_A00153:723:HKFWMDSXY:3:2275:18918:30592/1	chr11	25705610	87.5	8	pass					ERR5210531.205443241_A00153:723:HKFWMDSXY:3:2220:28456:5494/1	chr11	25706518	91.6667	12	hyper
ERR5210531.169143500_A00153:723:HKFWMDSXY:3:1671:30526:26929/1	chr11	25705611	100	8	pass					ERR5210531.260596394_A00153:723:HKFWMDSXY:3:2420:27389:36495/1	chr11	25706227	92.8571	14	hyper
ERR5210531.233289784_A00153:723:HKFWMDSXY:3:2321:24966:3552/1	chr11	25705723	0	8	pass					ERR5210531.305866327_A00153:723:HKFWMDSXY:3:2569:29044:12179/1	chr11	25705966	93.3333	15	hyper
ERR5210531.266132002_A00153:723:HKFWMDSXY:3:2436:10583:27899/1	chr11	25705877	0	8	pass					ERR5210531.236872069_A00153:723:HKFWMDSXY:3:2331:26558:5650/1	chr11	25706244	93.3333	15	hyper
ERR5210531.317618360_A00153:723:HKFWMDSXY:3:2625:4101:36338/1	chr11	25705618	100	9	pass					ERR5210531.190347569_A00153:723:HKFWMDSXY:3:2154:16812:2769/1	chr11	25706578	93.3333	15	hyper
ERR5210531.269796261_A00153:723:HKFWMDSXY:3:2446:14814:6856/1	chr11	25705620	100	9	pass					ERR5210531.271610970_A00153:723:HKFWMDSXY:3:2451:1542:1877/1	chr11	25706137	93.75	16	hyper
ERR5210531.77553070_A00153:723:HKFWMDSXY:3:1357:21775:4852/1	chr11	25705620	0	9	pass					ERR5210531.305866327_A00153:723:HKFWMDSXY:3:2569:29044:12179/1	chr11	25706056	94.1176	17	hyper
ERR5210531.28106270_A00153:723:HKFWMDSXY:3:1178:17689:14434/1	chr11	25705624	0	9	pass					ERR5210531.288726482_A00153:723:HKFWMDSXY:3:2521:2537:33849/1	chr11	25705444	100	3	hyper
ERR5210531.256498656_A00153:723:HKFWMDSXY:3:2409:11541:20008/1	chr11	25705632	11.1111	9	pass					ERR5210531.173614769_A00153:723:HKFWMDSXY:3:2106:20998:23422/1	chr11	25705811	100	3	hyper
ERR5210531.249311155_A00153:723:HKFWMDSXY:3:2366:27642:15170/1	chr11	25705634	100	9	pass					ERR5210531.295247049_A00153:723:HKFWMDSXY:3:2539:7148:13495/1	chr11	25705813	100	3	hyper
ERR5210531.266132002_A00153:723:HKFWMDSXY:3:2436:10583:27899/1	chr11	25705699	0	9	pass					ERR5210531.167437093_A00153:723:HKFWMDSXY:3:1667:1226:25629/1	chr11	25705457	100	4	hyper
ERR5210531.249311155_A00153:723:HKFWMDSXY:3:2366:27642:15170/1	chr11	25705877	100	9	pass					ERR5210531.269796261_A00153:723:HKFWMDSXY:3:2446:14814:6856/1	chr11	25705470	100	4	hyper
ERR5210531.226342197_A00153:723:HKFWMDSXY:3:2301:5864:29841/1	chr11	25706307	100	9	pass					ERR5210531.169143500_A00153:723:HKFWMDSXY:3:1671:30526:26929/1	chr11	25705763	100	4	hyper
ERR5210531.172499666_A00153:723:HKFWMDSXY:3:2103:10276:4006/1	chr11	25705628	0	10	pass					ERR5210531.304842464_A00153:723:HKFWMDSXY:3:2566:3323:12226/1	chr11	25705790	100	4	hyper
ERR5210531.9994751_A00153:723:HKFWMDSXY:3:1128:25898:7106/1	chr11	25705641	0	10	pass					ERR5210531.41828941_A00153:723:HKFWMDSXY:3:1237:6234:8594/1	chr11	25705796	100	4	hyper
ERR5210531.273579646_A00153:723:HKFWMDSXY:3:2456:29649:7529/1	chr11	25705646	0	10	pass					ERR5210531.219383682_A00153:723:HKFWMDSXY:3:2259:4372:32080/1	chr11	25705798	100	4	hyper
ERR5210531.173614769_A00153:723:HKFWMDSXY:3:2106:20998:23422/1	chr11	25705648	90	10	pass					ERR5210531.5876303_A00153:723:HKFWMDSXY:3:1117:16857:24925/1	chr11	25705481	100	5	hyper
ERR5210531.100422064_A00153:723:HKFWMDSXY:3:1441:2356:33786/1	chr11	25705649	100	10	pass					ERR5210531.75369995_A00153:723:HKFWMDSXY:3:1351:22742:21245/1	chr11	25705483	100	5	hyper
ERR5210531.212864724_A00153:723:HKFWMDSXY:3:2241:25699:16000/1	chr11	25705649	100	10	pass					ERR5210531.212864724_A00153:723:HKFWMDSXY:3:2241:25699:16000/1	chr11	25705486	100	5	hyper
ERR5210530.774756_A00151:239:HJWMJDSXY:1:1344:23637:11616/1	chr11	25705650	0	10	pass					ERR5210531.224790375_A00153:723:HKFWMDSXY:3:2275:18918:30592/1	chr11	25705490	100	5	hyper
ERR5210531.5876303_A00153:723:HKFWMDSXY:3:1117:16857:24925/1	chr11	25705652	80	10	pass					ERR5210531.11496206_A00153:723:HKFWMDSXY:3:1132:2899:2848/1	chr11	25705493	100	5	hyper
ERR5210531.75369995_A00153:723:HKFWMDSXY:3:1351:22742:21245/1	chr11	25705666	80	10	pass					ERR5210531.100422064_A00153:723:HKFWMDSXY:3:1441:2356:33786/1	chr11	25705497	100	5	hyper
ERR5210531.163056657_A00153:723:HKFWMDSXY:3:1655:16523:13730/1	chr11	25705670	0	10	pass					ERR5210531.142756898_A00153:723:HKFWMDSXY:3:1578:29704:20619/1	chr11	25705497	100	5	hyper
ERR5210531.167437093_A00153:723:HKFWMDSXY:3:1667:1226:25629/1	chr11	25705670	100	10	pass					ERR5210531.195526881_A00153:723:HKFWMDSXY:3:2169:4029:9846/1	chr11	25705506	100	5	hyper
ERR5210531.41828941_A00153:723:HKFWMDSXY:3:1237:6234:8594/1	chr11	25705671	100	10	pass					ERR5210531.317618360_A00153:723:HKFWMDSXY:3:2625:4101:36338/1	chr11	25705747	100	5	hyper
ERR5210531.15040106_A00153:723:HKFWMDSXY:3:1142:19633:21778/1	chr11	25705677	0	10	pass					ERR5210531.47392699_A00153:723:HKFWMDSXY:3:1253:17318:33614/1	chr11	25705776	100	5	hyper
ERR5210531.9618749_A00153:723:HKFWMDSXY:3:1127:25093:8030/1	chr11	25705685	0	10	pass					ERR5210531.47392699_A00153:723:HKFWMDSXY:3:1253:17318:33614/1	chr11	25705509	100	6	hyper
ERR5210531.304842464_A00153:723:HKFWMDSXY:3:2566:3323:12226/1	chr11	25705887	100	10	pass					ERR5210531.41058976_A00153:723:HKFWMDSXY:3:1235:32588:20509/1	chr11	25705534	100	6	hyper
ERR5210531.68247919_A00153:723:HKFWMDSXY:3:1332:14154:29543/1	chr11	25705891	90.9091	11	pass					ERR5210531.219383682_A00153:723:HKFWMDSXY:3:2259:4372:32080/1	chr11	25705536	100	6	hyper
ERR5210531.90903411_A00153:723:HKFWMDSXY:3:1415:4119:22373/1	chr11	25705911	0	11	pass					ERR5210531.136464022_A00153:723:HKFWMDSXY:3:1561:22363:21590/1	chr11	25705544	100	6	hyper
ERR5210530.1819828_A00151:239:HJWMJDSXY:1:2101:12608:28714/1	chr11	25706291	90.9091	11	pass					ERR5210531.68247919_A00153:723:HKFWMDSXY:3:1332:14154:29543/1	chr11	25705560	100	6	hyper
ERR5210531.204218186_A00153:723:HKFWMDSXY:3:2217:13160:18959/1	chr11	25706194	91.6667	12	pass					ERR5210531.66844174_A00153:723:HKFWMDSXY:3:1328:19913:30780/1	chr11	25705577	100	6	hyper
ERR5210531.304170802_A00153:723:HKFWMDSXY:3:2564:6361:27539/1	chr11	25706265	83.3333	12	pass					ERR5210531.131536662_A00153:723:HKFWMDSXY:3:1547:9878:31939/1	chr11	25705588	100	6	hyper
ERR5210531.197085133_A00153:723:HKFWMDSXY:3:2174:21522:18286/1	chr11	25706501	16.6667	12	pass					ERR5210531.196769871_A00153:723:HKFWMDSXY:3:2173:23357:15421/1	chr11	25705590	100	6	hyper
ERR5210531.205443241_A00153:723:HKFWMDSXY:3:2220:28456:5494/1	chr11	25706518	91.6667	12	pass					ERR5210531.66844174_A00153:723:HKFWMDSXY:3:1328:19913:30780/1	chr11	25705754	100	6	hyper
ERR5210531.260596394_A00153:723:HKFWMDSXY:3:2420:27389:36495/1	chr11	25706097	100	13	pass					ERR5210531.90083288_A00153:723:HKFWMDSXY:3:1413:27552:1767/1	chr11	25705764	100	6	hyper
ERR5210531.330914793_A00153:723:HKFWMDSXY:3:2663:24777:26490/1	chr11	25706110	0	13	pass					ERR5210531.295247049_A00153:723:HKFWMDSXY:3:2539:7148:13495/1	chr11	25705592	100	7	hyper
ERR5210531.135794222_A00153:723:HKFWMDSXY:3:1559:2745:36119/1	chr11	25706125	0	13	pass					ERR5210531.12969543_A00153:723:HKFWMDSXY:3:1136:29749:4006/1	chr11	25705606	100	7	hyper
ERR5210531.226342197_A00153:723:HKFWMDSXY:3:2301:5864:29841/1	chr11	25706184	100	13	pass					ERR5210531.196769871_A00153:723:HKFWMDSXY:3:2173:23357:15421/1	chr11	25705737	100	7	hyper
ERR5210531.302049421_A00153:723:HKFWMDSXY:3:2558:6198:36808/1	chr11	25706201	100	13	pass					ERR5210531.40258606_A00153:723:HKFWMDSXY:3:1233:27444:6652/1	chr11	25705834	100	7	hyper
ERR5210531.230949043_A00153:723:HKFWMDSXY:3:2314:6153:34914/1	chr11	25706202	100	13	pass					ERR5210531.96103584_A00153:723:HKFWMDSXY:3:1429:5367:26287/1	chr11	25705849	100	7	hyper
ERR5210531.83309856_A00153:723:HKFWMDSXY:3:1373:15555:29027/1	chr11	25706527	0	13	pass					ERR5210531.330558518_A00153:723:HKFWMDSXY:3:2662:25147:34272/1	chr11	25705849	100	7	hyper
ERR5210531.135794222_A00153:723:HKFWMDSXY:3:1559:2745:36119/1	chr11	25705940	0	14	pass					ERR5210531.90083288_A00153:723:HKFWMDSXY:3:1413:27552:1767/1	chr11	25705853	100	7	hyper
ERR5210531.260596394_A00153:723:HKFWMDSXY:3:2420:27389:36495/1	chr11	25706227	92.8571	14	pass					ERR5210531.169143500_A00153:723:HKFWMDSXY:3:1671:30526:26929/1	chr11	25705611	100	8	hyper
ERR5210531.127403981_A00153:723:HKFWMDSXY:3:1536:32633:33207/1	chr11	25706255	0	14	pass					ERR5210531.317618360_A00153:723:HKFWMDSXY:3:2625:4101:36338/1	chr11	25705618	100	9	hyper
ERR5210531.205443241_A00153:723:HKFWMDSXY:3:2220:28456:5494/1	chr11	25706333	100	14	pass					ERR5210531.269796261_A00153:723:HKFWMDSXY:3:2446:14814:6856/1	chr11	25705620	100	9	hyper
ERR5210531.127403981_A00153:723:HKFWMDSXY:3:1536:32633:33207/1	chr11	25706469	0	14	pass					ERR5210531.249311155_A00153:723:HKFWMDSXY:3:2366:27642:15170/1	chr11	25705634	100	9	hyper
ERR5210531.190347569_A00153:723:HKFWMDSXY:3:2154:16812:2769/1	chr11	25706483	100	14	pass					ERR5210531.249311155_A00153:723:HKFWMDSXY:3:2366:27642:15170/1	chr11	25705877	100	9	hyper
ERR5210531.305866327_A00153:723:HKFWMDSXY:3:2569:29044:12179/1	chr11	25705966	93.3333	15	pass					ERR5210531.226342197_A00153:723:HKFWMDSXY:3:2301:5864:29841/1	chr11	25706307	100	9	hyper
ERR5210531.236872069_A00153:723:HKFWMDSXY:3:2331:26558:5650/1	chr11	25705990	100	15	pass					ERR5210531.100422064_A00153:723:HKFWMDSXY:3:1441:2356:33786/1	chr11	25705649	100	10	hyper
ERR5210531.328579723_A00153:723:HKFWMDSXY:3:2656:9679:7169/1	chr11	25705994	0	15	pass					ERR5210531.212864724_A00153:723:HKFWMDSXY:3:2241:25699:16000/1	chr11	25705649	100	10	hyper
ERR5210531.248812084_A00153:723:HKFWMDSXY:3:2365:15772:21856/1	chr11	25706079	0	15	pass					ERR5210531.167437093_A00153:723:HKFWMDSXY:3:1667:1226:25629/1	chr11	25705670	100	10	hyper
ERR5210531.236872069_A00153:723:HKFWMDSXY:3:2331:26558:5650/1	chr11	25706244	93.3333	15	pass					ERR5210531.41828941_A00153:723:HKFWMDSXY:3:1237:6234:8594/1	chr11	25705671	100	10	hyper
ERR5210531.204218186_A00153:723:HKFWMDSXY:3:2217:13160:18959/1	chr11	25706258	100	15	pass					ERR5210531.304842464_A00153:723:HKFWMDSXY:3:2566:3323:12226/1	chr11	25705887	100	10	hyper
ERR5210531.190347569_A00153:723:HKFWMDSXY:3:2154:16812:2769/1	chr11	25706578	93.3333	15	pass					ERR5210531.260596394_A00153:723:HKFWMDSXY:3:2420:27389:36495/1	chr11	25706097	100	13	hyper
ERR5210531.96103584_A00153:723:HKFWMDSXY:3:1429:5367:26287/1	chr11	25705967	100	16	pass					ERR5210531.226342197_A00153:723:HKFWMDSXY:3:2301:5864:29841/1	chr11	25706184	100	13	hyper
ERR5210531.271610970_A00153:723:HKFWMDSXY:3:2451:1542:1877/1	chr11	25706137	93.75	16	pass					ERR5210531.302049421_A00153:723:HKFWMDSXY:3:2558:6198:36808/1	chr11	25706201	100	13	hyper
ERR5210531.328579723_A00153:723:HKFWMDSXY:3:2656:9679:7169/1	chr11	25706137	0	16	pass					ERR5210531.230949043_A00153:723:HKFWMDSXY:3:2314:6153:34914/1	chr11	25706202	100	13	hyper
ERR5210531.304170802_A00153:723:HKFWMDSXY:3:2564:6361:27539/1	chr11	25706140	87.5	16	pass					ERR5210531.205443241_A00153:723:HKFWMDSXY:3:2220:28456:5494/1	chr11	25706333	100	14	hyper
ERR5210531.271610970_A00153:723:HKFWMDSXY:3:2451:1542:1877/1	chr11	25706252	100	16	pass					ERR5210531.190347569_A00153:723:HKFWMDSXY:3:2154:16812:2769/1	chr11	25706483	100	14	hyper
ERR5210531.305866327_A00153:723:HKFWMDSXY:3:2569:29044:12179/1	chr11	25706056	94.1176	17	pass					ERR5210531.236872069_A00153:723:HKFWMDSXY:3:2331:26558:5650/1	chr11	25705990	100	15	hyper
ERR5210531.302049421_A00153:723:HKFWMDSXY:3:2558:6198:36808/1	chr11	25706059	88.2353	17	pass					ERR5210531.204218186_A00153:723:HKFWMDSXY:3:2217:13160:18959/1	chr11	25706258	100	15	hyper
ERR5210531.83309856_A00153:723:HKFWMDSXY:3:1373:15555:29027/1	chr11	25706646	35.2941	17	pass					ERR5210531.96103584_A00153:723:HKFWMDSXY:3:1429:5367:26287/1	chr11	25705967	100	16	hyper
ERR5210531.40829779_A00153:723:HKFWMDSXY:3:1235:14552:20776/1	chr11	25706677	11.7647	17	pass					ERR5210531.271610970_A00153:723:HKFWMDSXY:3:2451:1542:1877/1	chr11	25706252	100	16	hyper
ERR5210531.230949043_A00153:723:HKFWMDSXY:3:2314:6153:34914/1	chr11	25706155	100	18	pass					ERR5210531.230949043_A00153:723:HKFWMDSXY:3:2314:6153:34914/1	chr11	25706155	100	18	hyper
ERR5210530.1819828_A00151:239:HJWMJDSXY:1:2101:12608:28714/1	chr11	25706150	100	19	pass					ERR5210530.1819828_A00151:239:HJWMJDSXY:1:2101:12608:28714/1	chr11	25706150	100	19	hyper

## Sheet: pig_n-Br
readname	chr	start	metperc	noCpG
ERR5210551.244918385_A00204:607:HJYMNDSXY:2:2635:31232:12618/1	chr11	25705374	0	0	non-pass
ERR5210551.210808060_A00204:607:HJYMNDSXY:2:2464:21178:21731/1	chr11	25705393	0	0	non-pass
ERR5210551.35770331_A00204:607:HJYMNDSXY:2:1251:13250:3897/1	chr11	25705426	0	0	non-pass
ERR5210551.60332425_A00204:607:HJYMNDSXY:2:1361:8675:10880/1	chr11	25705372	100	1	non-pass
ERR5210551.62369624_A00204:607:HJYMNDSXY:2:1369:23231:2080/1	chr11	25705374	100	1	non-pass
ERR5210551.171971489_A00204:607:HJYMNDSXY:2:2277:28366:32894/1	chr11	25705384	100	1	non-pass
ERR5210551.70699153_A00204:607:HJYMNDSXY:2:1420:8440:9157/1	chr11	25705385	100	1	non-pass
ERR5210552.30388578_A00159:743:HK3VYDSXY:3:2423:6605:33724/1	chr11	25705407	0	1	non-pass
ERR5210551.242842091_A00204:607:HJYMNDSXY:2:2628:13277:20228/1	chr11	25705418	0	1	non-pass
ERR5210551.132793957_A00204:607:HJYMNDSXY:2:2109:3206:26365/1	chr11	25705421	0	1	non-pass
ERR5210551.173918500_A00204:607:HJYMNDSXY:2:2306:6460:4413/1	chr11	25705421	100	1	non-pass
ERR5210551.159083878_A00204:607:HJYMNDSXY:2:2229:28682:32690/1	chr11	25705423	0	1	non-pass
ERR5210551.136337724_A00204:607:HJYMNDSXY:2:2122:5258:20588/1	chr11	25705427	100	2	non-pass		ave noCpG (passed reads)			readname	chr	start	metperc	noCpG				count	percentage
ERR5210551.86640707_A00204:607:HJYMNDSXY:2:1477:32796:24596/1	chr11	25705434	0	3	pass		9.82828			ERR5210551.86640707_A00204:607:HJYMNDSXY:2:1477:32796:24596/1	chr11	25705434	0	3	hypo		total	99
ERR5210551.238926074_A00204:607:HJYMNDSXY:2:2613:15203:26600/1	chr11	25705437	0	3	pass					ERR5210551.238926074_A00204:607:HJYMNDSXY:2:2613:15203:26600/1	chr11	25705437	0	3	hypo		hypo	50	50.5051
ERR5210551.180444400_A00204:607:HJYMNDSXY:2:2330:3956:36213/1	chr11	25705440	100	3	pass					ERR5210551.124876441_A00204:607:HJYMNDSXY:2:1658:29568:12680/1	chr11	25705448	0	3	hypo		hyper	42	42.4242
ERR5210551.124876441_A00204:607:HJYMNDSXY:2:1658:29568:12680/1	chr11	25705448	0	3	pass					ERR5210551.2358983_A00204:607:HJYMNDSXY:2:1109:20934:8750/1	chr11	25705807	0	3	hypo
ERR5210551.142175408_A00204:607:HJYMNDSXY:2:2144:22453:22905/1	chr11	25705449	33.3333	3	pass					ERR5210551.111458101_A00204:607:HJYMNDSXY:2:1610:2971:34882/1	chr11	25705484	0	5	hypo
ERR5210551.2358983_A00204:607:HJYMNDSXY:2:1109:20934:8750/1	chr11	25705807	0	3	pass					ERR5210551.245555925_A00204:607:HJYMNDSXY:2:2638:12952:21919/1	chr11	25705496	0	5	hypo
ERR5210551.103826754_A00204:607:HJYMNDSXY:2:1561:23375:14481/1	chr11	25705466	50	4	pass					ERR5210551.165331588_A00204:607:HJYMNDSXY:2:2252:27805:15076/1	chr11	25705501	0	5	hypo
ERR5210551.86979806_A00204:607:HJYMNDSXY:2:1478:9643:30530/1	chr11	25705468	100	4	pass					ERR5210551.63349092_A00204:607:HJYMNDSXY:2:1372:7690:14779/1	chr11	25705817	0	5	hypo
ERR5210552.10089806_A00159:743:HK3VYDSXY:3:1408:29668:17112/1	chr11	25705472	75	4	pass					ERR5210552.30388578_A00159:743:HK3VYDSXY:3:2423:6605:33724/1	chr11	25705551	0	6	hypo
ERR5210551.149863324_A00204:607:HJYMNDSXY:2:2173:23113:10269/1	chr11	25705473	100	4	pass					ERR5210551.245555925_A00204:607:HJYMNDSXY:2:2638:12952:21919/1	chr11	25705558	0	6	hypo
ERR5210551.10754035_A00204:607:HJYMNDSXY:2:1139:16884:33051/1	chr11	25705482	40	5	pass					ERR5210551.253030927_A00204:607:HJYMNDSXY:2:2665:3197:19429/1	chr11	25705559	0	6	hypo
ERR5210551.150552793_A00204:607:HJYMNDSXY:2:2176:10131:12493/1	chr11	25705483	20	5	pass					ERR5210551.253113320_A00204:607:HJYMNDSXY:2:2666:12192:2785/1	chr11	25705583	0	6	hypo
ERR5210551.111458101_A00204:607:HJYMNDSXY:2:1610:2971:34882/1	chr11	25705484	0	5	pass					ERR5210551.246376985_A00204:607:HJYMNDSXY:2:2641:13702:36652/1	chr11	25705584	0	6	hypo
ERR5210551.141084737_A00204:607:HJYMNDSXY:2:2140:2121:28682/1	chr11	25705485	20	5	pass					ERR5210551.142175408_A00204:607:HJYMNDSXY:2:2144:22453:22905/1	chr11	25705609	0	7	hypo
ERR5210551.245555925_A00204:607:HJYMNDSXY:2:2638:12952:21919/1	chr11	25705496	0	5	pass					ERR5210551.165331588_A00204:607:HJYMNDSXY:2:2252:27805:15076/1	chr11	25705728	0	7	hypo
ERR5210551.87946639_A00204:607:HJYMNDSXY:2:1504:21621:12915/1	chr11	25705498	100	5	pass					ERR5210551.246376985_A00204:607:HJYMNDSXY:2:2641:13702:36652/1	chr11	25705866	0	7	hypo
ERR5210551.39633085_A00204:607:HJYMNDSXY:2:1266:12988:34632/1	chr11	25705499	100	5	pass					ERR5210552.2426266_A00159:743:HK3VYDSXY:3:1159:31430:16219/1	chr11	25705614	0	8	hypo
ERR5210551.165331588_A00204:607:HJYMNDSXY:2:2252:27805:15076/1	chr11	25705501	0	5	pass					ERR5210551.184778252_A00204:607:HJYMNDSXY:2:2346:29324:25723/1	chr11	25705869	0	8	hypo
ERR5210551.35770331_A00204:607:HJYMNDSXY:2:1251:13250:3897/1	chr11	25705569	100	5	pass					ERR5210551.82416772_A00204:607:HJYMNDSXY:2:1462:4408:9408/1	chr11	25705872	0	8	hypo
ERR5210551.63349092_A00204:607:HJYMNDSXY:2:1372:7690:14779/1	chr11	25705817	0	5	pass					ERR5210551.82416772_A00204:607:HJYMNDSXY:2:1462:4408:9408/1	chr11	25705618	0	9	hypo
ERR5210551.57705392_A00204:607:HJYMNDSXY:2:1352:28917:9862/1	chr11	25705525	33.3333	6	pass					ERR5210551.10754035_A00204:607:HJYMNDSXY:2:1139:16884:33051/1	chr11	25705700	0	9	hypo
ERR5210552.7033172_A00159:743:HK3VYDSXY:3:1314:28366:3020/1	chr11	25705526	33.3333	6	pass					ERR5210551.253113320_A00204:607:HJYMNDSXY:2:2666:12192:2785/1	chr11	25705701	0	9	hypo
ERR5210551.26015320_A00204:607:HJYMNDSXY:2:1216:11062:6715/1	chr11	25705531	100	6	pass					ERR5210551.909562_A00204:607:HJYMNDSXY:2:1104:16993:26757/1	chr11	25705703	0	9	hypo
ERR5210551.180444400_A00204:607:HJYMNDSXY:2:2330:3956:36213/1	chr11	25705546	100	6	pass					ERR5210551.2358983_A00204:607:HJYMNDSXY:2:1109:20934:8750/1	chr11	25705704	0	9	hypo
ERR5210552.30388578_A00159:743:HK3VYDSXY:3:2423:6605:33724/1	chr11	25705551	0	6	pass					ERR5210551.253030927_A00204:607:HJYMNDSXY:2:2665:3197:19429/1	chr11	25705706	0	9	hypo
ERR5210551.211108576_A00204:607:HJYMNDSXY:2:2465:25744:17675/1	chr11	25705553	100	6	pass					ERR5210551.141084737_A00204:607:HJYMNDSXY:2:2140:2121:28682/1	chr11	25705650	0	10	hypo
ERR5210551.245555925_A00204:607:HJYMNDSXY:2:2638:12952:21919/1	chr11	25705558	0	6	pass					ERR5210552.2426266_A00159:743:HK3VYDSXY:3:1159:31430:16219/1	chr11	25705893	0	11	hypo
ERR5210551.253030927_A00204:607:HJYMNDSXY:2:2665:3197:19429/1	chr11	25705559	0	6	pass					ERR5210551.68681230_A00204:607:HJYMNDSXY:2:1413:30951:36057/1	chr11	25705911	0	11	hypo
ERR5210551.253113320_A00204:607:HJYMNDSXY:2:2666:12192:2785/1	chr11	25705583	0	6	pass					ERR5210551.201768541_A00204:607:HJYMNDSXY:2:2431:18159:4695/1	chr11	25706284	0	12	hypo
ERR5210551.246376985_A00204:607:HJYMNDSXY:2:2641:13702:36652/1	chr11	25705584	0	6	pass					ERR5210551.86287721_A00204:607:HJYMNDSXY:2:1476:25274:29481/1	chr11	25706118	0	13	hypo
ERR5210551.210808060_A00204:607:HJYMNDSXY:2:2464:21178:21731/1	chr11	25705585	100	6	pass					ERR5210551.56384162_A00204:607:HJYMNDSXY:2:1347:9209:21574/1	chr11	25706213	0	14	hypo
ERR5210551.229369972_A00204:607:HJYMNDSXY:2:2555:13801:14779/1	chr11	25705827	100	6	pass					ERR5210552.29174591_A00159:743:HK3VYDSXY:3:2373:16351:19319/1	chr11	25706218	0	14	hypo
ERR5210551.206786047_A00204:607:HJYMNDSXY:2:2449:28384:1235/1	chr11	25705845	100	6	pass					ERR5210551.86287721_A00204:607:HJYMNDSXY:2:1476:25274:29481/1	chr11	25706238	0	14	hypo
ERR5210551.103826754_A00204:607:HJYMNDSXY:2:1561:23375:14481/1	chr11	25705580	14.2857	7	pass					ERR5210552.11172147_A00159:743:HK3VYDSXY:3:1433:24026:16517/1	chr11	25706587	0	14	hypo
ERR5210551.142175408_A00204:607:HJYMNDSXY:2:2144:22453:22905/1	chr11	25705609	0	7	pass					ERR5210551.184778252_A00204:607:HJYMNDSXY:2:2346:29324:25723/1	chr11	25705992	0	15	hypo
ERR5210551.165331588_A00204:607:HJYMNDSXY:2:2252:27805:15076/1	chr11	25705728	0	7	pass					ERR5210551.56384162_A00204:607:HJYMNDSXY:2:1347:9209:21574/1	chr11	25705993	0	15	hypo
ERR5210551.211108576_A00204:607:HJYMNDSXY:2:2465:25744:17675/1	chr11	25705829	100	7	pass					ERR5210551.909562_A00204:607:HJYMNDSXY:2:1104:16993:26757/1	chr11	25705995	0	15	hypo
ERR5210551.80796614_A00204:607:HJYMNDSXY:2:1457:12671:6308/1	chr11	25705838	100	7	pass					ERR5210551.206628372_A00204:607:HJYMNDSXY:2:2449:11876:32049/1	chr11	25706219	0	15	hypo
ERR5210551.104849861_A00204:607:HJYMNDSXY:2:1565:13069:27821/1	chr11	25705859	100	7	pass					ERR5210551.58436435_A00204:607:HJYMNDSXY:2:1355:17074:28902/1	chr11	25706248	0	15	hypo
ERR5210551.246376985_A00204:607:HJYMNDSXY:2:2641:13702:36652/1	chr11	25705866	0	7	pass					ERR5210551.68681230_A00204:607:HJYMNDSXY:2:1413:30951:36057/1	chr11	25706078	0	16	hypo
ERR5210552.2426266_A00159:743:HK3VYDSXY:3:1159:31430:16219/1	chr11	25705614	0	8	pass					ERR5210551.201768541_A00204:607:HJYMNDSXY:2:2431:18159:4695/1	chr11	25706361	0	16	hypo
ERR5210551.184778252_A00204:607:HJYMNDSXY:2:2346:29324:25723/1	chr11	25705869	0	8	pass					ERR5210551.206628372_A00204:607:HJYMNDSXY:2:2449:11876:32049/1	chr11	25706051	0	17	hypo
ERR5210551.82416772_A00204:607:HJYMNDSXY:2:1462:4408:9408/1	chr11	25705872	0	8	pass					ERR5210551.58436435_A00204:607:HJYMNDSXY:2:1355:17074:28902/1	chr11	25706046	5.55556	18	hypo
ERR5210551.82416772_A00204:607:HJYMNDSXY:2:1462:4408:9408/1	chr11	25705618	0	9	pass					ERR5210552.29174591_A00159:743:HK3VYDSXY:3:2373:16351:19319/1	chr11	25706051	5.55556	18	hypo
ERR5210551.67221853_A00204:607:HJYMNDSXY:2:1408:27606:11068/1	chr11	25705623	88.8889	9	pass					ERR5210551.63349092_A00204:607:HJYMNDSXY:2:1372:7690:14779/1	chr11	25705977	6.25	16	hypo
ERR5210551.10754035_A00204:607:HJYMNDSXY:2:1139:16884:33051/1	chr11	25705700	0	9	pass					ERR5210551.171660303_A00204:607:HJYMNDSXY:2:2276:23909:23422/1	chr11	25706506	8.33333	12	hypo
ERR5210551.253113320_A00204:607:HJYMNDSXY:2:2666:12192:2785/1	chr11	25705701	0	9	pass					ERR5210551.171660303_A00204:607:HJYMNDSXY:2:2276:23909:23422/1	chr11	25706608	12.5	16	hypo
ERR5210551.909562_A00204:607:HJYMNDSXY:2:1104:16993:26757/1	chr11	25705703	0	9	pass					ERR5210551.103826754_A00204:607:HJYMNDSXY:2:1561:23375:14481/1	chr11	25705580	14.2857	7	hypo
ERR5210551.214983807_A00204:607:HJYMNDSXY:2:2501:8205:32581/1	chr11	25705704	100	9	pass					ERR5210551.150552793_A00204:607:HJYMNDSXY:2:2176:10131:12493/1	chr11	25705483	20	5	hypo
ERR5210551.2358983_A00204:607:HJYMNDSXY:2:1109:20934:8750/1	chr11	25705704	0	9	pass					ERR5210551.141084737_A00204:607:HJYMNDSXY:2:2140:2121:28682/1	chr11	25705485	20	5	hypo
ERR5210551.253030927_A00204:607:HJYMNDSXY:2:2665:3197:19429/1	chr11	25705706	0	9	pass					ERR5210551.142175408_A00204:607:HJYMNDSXY:2:2144:22453:22905/1	chr11	25705449	33.3333	3
ERR5210551.215381477_A00204:607:HJYMNDSXY:2:2503:23068:18740/1	chr11	25705914	100	9	pass					ERR5210551.57705392_A00204:607:HJYMNDSXY:2:1352:28917:9862/1	chr11	25705525	33.3333	6
ERR5210551.86979806_A00204:607:HJYMNDSXY:2:1478:9643:30530/1	chr11	25705639	100	10	pass					ERR5210552.7033172_A00159:743:HK3VYDSXY:3:1314:28366:3020/1	chr11	25705526	33.3333	6
ERR5210551.87946639_A00204:607:HJYMNDSXY:2:1504:21621:12915/1	chr11	25705640	100	10	pass					ERR5210551.10754035_A00204:607:HJYMNDSXY:2:1139:16884:33051/1	chr11	25705482	40	5
ERR5210551.141084737_A00204:607:HJYMNDSXY:2:2140:2121:28682/1	chr11	25705650	0	10	pass					ERR5210551.103826754_A00204:607:HJYMNDSXY:2:1561:23375:14481/1	chr11	25705466	50	4
ERR5210551.136337724_A00204:607:HJYMNDSXY:2:2122:5258:20588/1	chr11	25705659	100	10	pass					ERR5210552.10089806_A00159:743:HK3VYDSXY:3:1408:29668:17112/1	chr11	25705472	75	4
ERR5210551.229369972_A00204:607:HJYMNDSXY:2:2555:13801:14779/1	chr11	25705675	90	10	pass					ERR5210552.21645549_A00159:743:HK3VYDSXY:3:2145:16441:7607/1	chr11	25706626	78.5714	14
ERR5210551.215381477_A00204:607:HJYMNDSXY:2:2503:23068:18740/1	chr11	25705683	80	10	pass					ERR5210551.215381477_A00204:607:HJYMNDSXY:2:2503:23068:18740/1	chr11	25705683	80	10	hyper
ERR5210551.67221853_A00204:607:HJYMNDSXY:2:1408:27606:11068/1	chr11	25705901	90	10	pass					ERR5210551.68728232_A00204:607:HJYMNDSXY:2:1413:6361:26224/1	chr11	25706390	86.6667	15	hyper
ERR5210552.2426266_A00159:743:HK3VYDSXY:3:1159:31430:16219/1	chr11	25705893	0	11	pass					ERR5210551.214983807_A00204:607:HJYMNDSXY:2:2501:8205:32581/1	chr11	25705974	87.5	16	hyper
ERR5210551.68681230_A00204:607:HJYMNDSXY:2:1413:30951:36057/1	chr11	25705911	0	11	pass					ERR5210551.67221853_A00204:607:HJYMNDSXY:2:1408:27606:11068/1	chr11	25705623	88.8889	9	hyper
ERR5210551.201768541_A00204:607:HJYMNDSXY:2:2431:18159:4695/1	chr11	25706284	0	12	pass					ERR5210551.229369972_A00204:607:HJYMNDSXY:2:2555:13801:14779/1	chr11	25705675	90	10	hyper
ERR5210551.171660303_A00204:607:HJYMNDSXY:2:2276:23909:23422/1	chr11	25706506	8.33333	12	pass					ERR5210551.67221853_A00204:607:HJYMNDSXY:2:1408:27606:11068/1	chr11	25705901	90	10	hyper
ERR5210551.86287721_A00204:607:HJYMNDSXY:2:1476:25274:29481/1	chr11	25706118	0	13	pass					ERR5210551.13219374_A00204:607:HJYMNDSXY:2:1148:22354:18255/1	chr11	25706205	92.3077	13	hyper
ERR5210551.13219374_A00204:607:HJYMNDSXY:2:1148:22354:18255/1	chr11	25706205	92.3077	13	pass					ERR5210551.38352481_A00204:607:HJYMNDSXY:2:1260:17951:33583/1	chr11	25706567	92.3077	13	hyper
ERR5210551.38352481_A00204:607:HJYMNDSXY:2:1260:17951:33583/1	chr11	25706421	100	13	pass					ERR5210551.206605742_A00204:607:HJYMNDSXY:2:2448:9462:13651/1	chr11	25706093	92.8571	14	hyper
ERR5210551.68728232_A00204:607:HJYMNDSXY:2:1413:6361:26224/1	chr11	25706541	100	13	pass					ERR5210551.170703551_A00204:607:HJYMNDSXY:2:2272:7419:13119/1	chr11	25706095	92.8571	14	hyper
ERR5210551.38352481_A00204:607:HJYMNDSXY:2:1260:17951:33583/1	chr11	25706567	92.3077	13	pass					ERR5210551.146696939_A00204:607:HJYMNDSXY:2:2161:30156:34835/1	chr11	25706473	92.8571	14	hyper
ERR5210551.206605742_A00204:607:HJYMNDSXY:2:2448:9462:13651/1	chr11	25706093	92.8571	14	pass					ERR5210551.66120208_A00204:607:HJYMNDSXY:2:1404:31213:4131/1	chr11	25706537	92.8571	14	hyper
ERR5210551.170703551_A00204:607:HJYMNDSXY:2:2272:7419:13119/1	chr11	25706095	92.8571	14	pass					ERR5210551.146696939_A00204:607:HJYMNDSXY:2:2161:30156:34835/1	chr11	25706588	92.8571	14	hyper
ERR5210551.56384162_A00204:607:HJYMNDSXY:2:1347:9209:21574/1	chr11	25706213	0	14	pass					ERR5210551.66120208_A00204:607:HJYMNDSXY:2:1404:31213:4131/1	chr11	25706680	94.1176	17	hyper
ERR5210552.29174591_A00159:743:HK3VYDSXY:3:2373:16351:19319/1	chr11	25706218	0	14	pass					ERR5210551.206786047_A00204:607:HJYMNDSXY:2:2449:28384:1235/1	chr11	25706035	94.4444	18	hyper
ERR5210551.86287721_A00204:607:HJYMNDSXY:2:1476:25274:29481/1	chr11	25706238	0	14	pass					ERR5210551.180444400_A00204:607:HJYMNDSXY:2:2330:3956:36213/1	chr11	25705440	100	3	hyper
ERR5210551.146696939_A00204:607:HJYMNDSXY:2:2161:30156:34835/1	chr11	25706473	92.8571	14	pass					ERR5210551.86979806_A00204:607:HJYMNDSXY:2:1478:9643:30530/1	chr11	25705468	100	4	hyper
ERR5210551.66120208_A00204:607:HJYMNDSXY:2:1404:31213:4131/1	chr11	25706537	92.8571	14	pass					ERR5210551.149863324_A00204:607:HJYMNDSXY:2:2173:23113:10269/1	chr11	25705473	100	4	hyper
ERR5210552.11172147_A00159:743:HK3VYDSXY:3:1433:24026:16517/1	chr11	25706587	0	14	pass					ERR5210551.87946639_A00204:607:HJYMNDSXY:2:1504:21621:12915/1	chr11	25705498	100	5	hyper
ERR5210551.146696939_A00204:607:HJYMNDSXY:2:2161:30156:34835/1	chr11	25706588	92.8571	14	pass					ERR5210551.39633085_A00204:607:HJYMNDSXY:2:1266:12988:34632/1	chr11	25705499	100	5	hyper
ERR5210552.21645549_A00159:743:HK3VYDSXY:3:2145:16441:7607/1	chr11	25706626	78.5714	14	pass					ERR5210551.35770331_A00204:607:HJYMNDSXY:2:1251:13250:3897/1	chr11	25705569	100	5	hyper
ERR5210551.184778252_A00204:607:HJYMNDSXY:2:2346:29324:25723/1	chr11	25705992	0	15	pass					ERR5210551.26015320_A00204:607:HJYMNDSXY:2:1216:11062:6715/1	chr11	25705531	100	6	hyper
ERR5210551.56384162_A00204:607:HJYMNDSXY:2:1347:9209:21574/1	chr11	25705993	0	15	pass					ERR5210551.180444400_A00204:607:HJYMNDSXY:2:2330:3956:36213/1	chr11	25705546	100	6	hyper
ERR5210551.104849861_A00204:607:HJYMNDSXY:2:1565:13069:27821/1	chr11	25705994	100	15	pass					ERR5210551.211108576_A00204:607:HJYMNDSXY:2:2465:25744:17675/1	chr11	25705553	100	6	hyper
ERR5210551.909562_A00204:607:HJYMNDSXY:2:1104:16993:26757/1	chr11	25705995	0	15	pass					ERR5210551.210808060_A00204:607:HJYMNDSXY:2:2464:21178:21731/1	chr11	25705585	100	6	hyper
ERR5210551.206628372_A00204:607:HJYMNDSXY:2:2449:11876:32049/1	chr11	25706219	0	15	pass					ERR5210551.229369972_A00204:607:HJYMNDSXY:2:2555:13801:14779/1	chr11	25705827	100	6	hyper
ERR5210551.206605742_A00204:607:HJYMNDSXY:2:2448:9462:13651/1	chr11	25706227	100	15	pass					ERR5210551.206786047_A00204:607:HJYMNDSXY:2:2449:28384:1235/1	chr11	25705845	100	6	hyper
ERR5210551.58436435_A00204:607:HJYMNDSXY:2:1355:17074:28902/1	chr11	25706248	0	15	pass					ERR5210551.211108576_A00204:607:HJYMNDSXY:2:2465:25744:17675/1	chr11	25705829	100	7	hyper
ERR5210551.13219374_A00204:607:HJYMNDSXY:2:1148:22354:18255/1	chr11	25706368	100	15	pass					ERR5210551.80796614_A00204:607:HJYMNDSXY:2:1457:12671:6308/1	chr11	25705838	100	7	hyper
ERR5210551.68728232_A00204:607:HJYMNDSXY:2:1413:6361:26224/1	chr11	25706390	86.6667	15	pass					ERR5210551.104849861_A00204:607:HJYMNDSXY:2:1565:13069:27821/1	chr11	25705859	100	7	hyper
ERR5210551.80796614_A00204:607:HJYMNDSXY:2:1457:12671:6308/1	chr11	25705951	100	16	pass					ERR5210551.214983807_A00204:607:HJYMNDSXY:2:2501:8205:32581/1	chr11	25705704	100	9	hyper
ERR5210551.214983807_A00204:607:HJYMNDSXY:2:2501:8205:32581/1	chr11	25705974	87.5	16	pass					ERR5210551.215381477_A00204:607:HJYMNDSXY:2:2503:23068:18740/1	chr11	25705914	100	9	hyper
ERR5210551.63349092_A00204:607:HJYMNDSXY:2:1372:7690:14779/1	chr11	25705977	6.25	16	pass					ERR5210551.86979806_A00204:607:HJYMNDSXY:2:1478:9643:30530/1	chr11	25705639	100	10	hyper
ERR5210551.68681230_A00204:607:HJYMNDSXY:2:1413:30951:36057/1	chr11	25706078	0	16	pass					ERR5210551.87946639_A00204:607:HJYMNDSXY:2:1504:21621:12915/1	chr11	25705640	100	10	hyper
ERR5210551.201768541_A00204:607:HJYMNDSXY:2:2431:18159:4695/1	chr11	25706361	0	16	pass					ERR5210551.136337724_A00204:607:HJYMNDSXY:2:2122:5258:20588/1	chr11	25705659	100	10	hyper
ERR5210551.171660303_A00204:607:HJYMNDSXY:2:2276:23909:23422/1	chr11	25706608	12.5	16	pass					ERR5210551.38352481_A00204:607:HJYMNDSXY:2:1260:17951:33583/1	chr11	25706421	100	13	hyper
ERR5210551.170703551_A00204:607:HJYMNDSXY:2:2272:7419:13119/1	chr11	25705956	100	17	pass					ERR5210551.68728232_A00204:607:HJYMNDSXY:2:1413:6361:26224/1	chr11	25706541	100	13	hyper
ERR5210551.206628372_A00204:607:HJYMNDSXY:2:2449:11876:32049/1	chr11	25706051	0	17	pass					ERR5210551.104849861_A00204:607:HJYMNDSXY:2:1565:13069:27821/1	chr11	25705994	100	15	hyper
ERR5210551.66120208_A00204:607:HJYMNDSXY:2:1404:31213:4131/1	chr11	25706680	94.1176	17	pass					ERR5210551.206605742_A00204:607:HJYMNDSXY:2:2448:9462:13651/1	chr11	25706227	100	15	hyper
ERR5210551.206786047_A00204:607:HJYMNDSXY:2:2449:28384:1235/1	chr11	25706035	94.4444	18	pass					ERR5210551.13219374_A00204:607:HJYMNDSXY:2:1148:22354:18255/1	chr11	25706368	100	15	hyper
ERR5210551.58436435_A00204:607:HJYMNDSXY:2:1355:17074:28902/1	chr11	25706046	5.55556	18	pass					ERR5210551.80796614_A00204:607:HJYMNDSXY:2:1457:12671:6308/1	chr11	25705951	100	16	hyper
ERR5210552.29174591_A00159:743:HK3VYDSXY:3:2373:16351:19319/1	chr11	25706051	5.55556	18	pass					ERR5210551.170703551_A00204:607:HJYMNDSXY:2:2272:7419:13119/1	chr11	25705956	100	17	hyper

## Sheet: pig_y-Mu
readname	chr	start	metperc	noCpG
SRR7812174.147747276_147747276/1	chr11	25705387	0	0	non-pass
SRR7812241.72033870_72033870/1	chr11	25705387	0	0	non-pass
SRR7812174.261207406_261207406/1	chr11	25705389	0	0	non-pass
SRR7812237.189261897_189261897/1	chr11	25705389	0	0	non-pass
SRR7812241.179425596_179425596/1	chr11	25705389	0	0	non-pass
SRR7812237.334893698_334893698/1	chr11	25705392	0	0	non-pass
SRR7812241.185546484_185546484/1	chr11	25705392	0	0	non-pass
SRR7812241.371295727_371295727/1	chr11	25705392	0	0	non-pass
SRR7812241.1538038_1538038/1	chr11	25705395	0	0	non-pass
SRR7812174.202558986_202558986/1	chr11	25705397	0	0	non-pass
SRR7812174.278228881_278228881/1	chr11	25705400	0	0	non-pass
SRR7812241.10122371_10122371/1	chr11	25705401	0	0	non-pass
SRR7812174.200478494_200478494/1	chr11	25705453	0	0	non-pass
SRR7812237.111340160_111340160/1	chr11	25705350	100	1	non-pass
SRR7812237.75986042_75986042/1	chr11	25705350	100	1	non-pass
SRR7812241.141687130_141687130/1	chr11	25705352	0	1	non-pass
SRR7812241.168410856_168410856/1	chr11	25705353	100	1	non-pass
SRR7812174.115020115_115020115/1	chr11	25705354	0	1	non-pass
SRR7812241.373196181_373196181/1	chr11	25705354	100	1	non-pass
SRR7812241.381118031_381118031/1	chr11	25705355	100	1	non-pass
SRR7812241.326336946_326336946/1	chr11	25705357	0	1	non-pass
SRR7812237.275487084_275487084/1	chr11	25705357	0	1	non-pass
SRR7812241.89876388_89876388/1	chr11	25705358	100	1	non-pass
SRR7812174.32752155_32752155/1	chr11	25705359	100	1	non-pass
SRR7812237.12257243_12257243/1	chr11	25705362	100	1	non-pass
SRR7812174.232367161_232367161/1	chr11	25705362	0	1	non-pass
SRR7812237.254588561_254588561/1	chr11	25705368	100	1	non-pass
SRR7812241.218151339_218151339/1	chr11	25705369	100	1	non-pass
SRR7812174.238467239_238467239/1	chr11	25705371	100	1	non-pass
SRR7812237.26093792_26093792/1	chr11	25705371	100	1	non-pass
SRR7812174.21724707_21724707/1	chr11	25705375	100	1	non-pass
SRR7812237.250505291_250505291/1	chr11	25705377	100	1	non-pass
SRR7812241.144627089_144627089/1	chr11	25705377	100	1	non-pass
SRR7812241.108030816_108030816/1	chr11	25705381	100	1	non-pass
SRR7812174.311241270_311241270/1	chr11	25705381	0	1	non-pass
SRR7812241.308760803_308760803/1	chr11	25705385	0	1	non-pass
SRR7812241.371692356_371692356/1	chr11	25705385	100	1	non-pass
SRR7812237.69152149_69152149/1	chr11	25705386	0	1	non-pass
SRR7812241.394659780_394659780/1	chr11	25705399	100	1	non-pass
SRR7812237.244338864_244338864/1	chr11	25705399	0	1	non-pass
SRR7812174.107053649_107053649/1	chr11	25705403	100	1	non-pass
SRR7812241.1943328_1943328/1	chr11	25705403	100	1	non-pass
SRR7812174.153612532_153612532/1	chr11	25705407	0	1	non-pass
SRR7812241.181656590_181656590/1	chr11	25705408	100	1	non-pass
SRR7812241.24648654_24648654/1	chr11	25705409	0	1	non-pass
SRR7812241.177504081_177504081/1	chr11	25705410	100	1	non-pass
SRR7812174.49892034_49892034/1	chr11	25705412	100	1	non-pass
SRR7812174.320450561_320450561/1	chr11	25705412	100	1	non-pass
SRR7812237.238703594_238703594/1	chr11	25705413	0	1	non-pass
SRR7812174.112117070_112117070/1	chr11	25705413	100	1	non-pass
SRR7812237.75986042_75986042/1	chr11	25705413	0	1	non-pass
SRR7812241.326336946_326336946/1	chr11	25705416	0	1	non-pass
SRR7812174.199264536_199264536/1	chr11	25705417	0	1	non-pass
SRR7812241.395066061_395066061/1	chr11	25705418	0	1	non-pass
SRR7812174.105627064_105627064/1	chr11	25705422	0	1	non-pass
SRR7812241.181656590_181656590/1	chr11	25705422	100	1	non-pass
SRR7812237.328064837_328064837/1	chr11	25705423	100	1	non-pass
SRR7812237.205177462_205177462/1	chr11	25705425	0	1	non-pass
SRR7812237.230778997_230778997/1	chr11	25705425	100	1	non-pass
SRR7812174.96819999_96819999/1	chr11	25705437	100	1	non-pass
SRR7812174.70705857_70705857/1	chr11	25705446	100	1	non-pass
SRR7812174.211344230_211344230/1	chr11	25705461	100	1	non-pass
SRR7812241.191957410_191957410/1	chr11	25705490	0	1	non-pass
SRR7812174.79224099_79224099/1	chr11	25705493	0	1	non-pass
SRR7812237.119547048_119547048/1	chr11	25705426	50	2	non-pass
SRR7812237.59442042_59442042/1	chr11	25705426	50	2	non-pass
SRR7812241.82109345_82109345/1	chr11	25705427	100	2	non-pass
SRR7812237.145017766_145017766/1	chr11	25705431	100	2	non-pass
SRR7812174.44640729_44640729/1	chr11	25705433	50	2	non-pass
SRR7812174.323078625_323078625/1	chr11	25705434	100	2	non-pass
SRR7812241.127902391_127902391/1	chr11	25705478	100	2	non-pass
SRR7812241.245649703_245649703/1	chr11	25705781	100	2	non-pass
SRR7812237.227779066_227779066/1	chr11	25705789	0	2	non-pass		ave noCpG (passed reads)			readname	chr	start	metperc	noCpG				count	percentage
SRR7812237.109956552_109956552/1	chr11	25705433	66.6667	3	pass		8.606			SRR7812174.315880485_315880485/1	chr11	25705436	0	3	hypo		total	500
SRR7812241.72033870_72033870/1	chr11	25705434	100	3	pass					SRR7812241.140677774_140677774/1	chr11	25705436	0	3	hypo		hypo	197	39.4
SRR7812174.315880485_315880485/1	chr11	25705436	0	3	pass					SRR7812237.264362183_264362183/1	chr11	25705444	0	3	hypo		hyper	259	51.8
SRR7812241.168271080_168271080/1	chr11	25705436	100	3	pass					SRR7812237.116813875_116813875/1	chr11	25705449	0	3	hypo
SRR7812241.140677774_140677774/1	chr11	25705436	0	3	pass					SRR7812174.25323894_25323894/1	chr11	25705547	0	3	hypo
SRR7812174.115576764_115576764/1	chr11	25705437	100	3	pass					SRR7812237.204845808_204845808/1	chr11	25705805	0	3	hypo
SRR7812174.198285691_198285691/1	chr11	25705439	100	3	pass					SRR7812241.328731163_328731163/1	chr11	25705808	0	3	hypo
SRR7812237.264362183_264362183/1	chr11	25705444	0	3	pass					SRR7812174.282570773_282570773/1	chr11	25705826	0	3	hypo
SRR7812241.10865189_10865189/1	chr11	25705446	100	3	pass					SRR7812174.46727173_46727173/1	chr11	25705451	0	4	hypo
SRR7812241.217356346_217356346/1	chr11	25705447	66.6667	3	pass					SRR7812241.218272783_218272783/1	chr11	25705460	0	4	hypo
SRR7812241.292774347_292774347/1	chr11	25705449	100	3	pass					SRR7812237.304335466_304335466/1	chr11	25705463	0	4	hypo
SRR7812237.116813875_116813875/1	chr11	25705449	0	3	pass					SRR7812241.72379611_72379611/1	chr11	25705469	0	4	hypo
SRR7812241.126899185_126899185/1	chr11	25705531	100	3	pass					SRR7812174.147747276_147747276/1	chr11	25705472	0	4	hypo
SRR7812174.25323894_25323894/1	chr11	25705547	0	3	pass					SRR7812174.199264536_199264536/1	chr11	25705472	0	4	hypo
SRR7812174.33647356_33647356/1	chr11	25705550	66.6667	3	pass					SRR7812174.261207406_261207406/1	chr11	25705472	0	4	hypo
SRR7812241.393159498_393159498/1	chr11	25705591	100	3	pass					SRR7812174.115354068_115354068/1	chr11	25705478	0	4	hypo
SRR7812237.110306247_110306247/1	chr11	25705804	100	3	pass					SRR7812241.119656448_119656448/1	chr11	25705503	0	4	hypo
SRR7812237.204845808_204845808/1	chr11	25705805	0	3	pass					SRR7812237.26093792_26093792/1	chr11	25705520	0	4	hypo
SRR7812237.179283668_179283668/1	chr11	25705807	66.6667	3	pass					SRR7812237.167379086_167379086/1	chr11	25705779	0	4	hypo
SRR7812237.88463920_88463920/1	chr11	25705807	100	3	pass					SRR7812174.86731455_86731455/1	chr11	25705782	0	4	hypo
SRR7812241.134283730_134283730/1	chr11	25705807	66.6667	3	pass					SRR7812241.213138364_213138364/1	chr11	25705789	0	4	hypo
SRR7812237.145830266_145830266/1	chr11	25705807	33.3333	3	pass					SRR7812241.100329071_100329071/1	chr11	25705793	0	4	hypo
SRR7812241.291233943_291233943/1	chr11	25705808	100	3	pass					SRR7812241.206867285_206867285/1	chr11	25705794	0	4	hypo
SRR7812241.328731163_328731163/1	chr11	25705808	0	3	pass					SRR7812241.297260097_297260097/1	chr11	25705802	0	4	hypo
SRR7812237.153581231_153581231/1	chr11	25705816	33.3333	3	pass					SRR7812237.324656759_324656759/1	chr11	25705815	0	4	hypo
SRR7812174.282570773_282570773/1	chr11	25705826	0	3	pass					SRR7812174.315880485_315880485/1	chr11	25705478	0	5	hypo
SRR7812237.21685839_21685839/1	chr11	25705826	100	3	pass					SRR7812241.106586405_106586405/1	chr11	25705484	0	5	hypo
SRR7812237.247071864_247071864/1	chr11	25705830	100	3	pass					SRR7812237.213044699_213044699/1	chr11	25705490	0	5	hypo
SRR7812174.138829087_138829087/1	chr11	25705836	66.6667	3	pass					SRR7812174.125849201_125849201/1	chr11	25705494	0	5	hypo
SRR7812237.127793037_127793037/1	chr11	25705841	100	3	pass					SRR7812174.221495584_221495584/1	chr11	25705506	0	5	hypo
SRR7812174.46727173_46727173/1	chr11	25705451	0	4	pass					SRR7812174.107070401_107070401/1	chr11	25705506	0	5	hypo
SRR7812237.301568195_301568195/1	chr11	25705452	25	4	pass					SRR7812241.228456678_228456678/1	chr11	25705506	0	5	hypo
SRR7812174.308713907_308713907/1	chr11	25705455	100	4	pass					SRR7812241.188689451_188689451/1	chr11	25705771	0	5	hypo
SRR7812241.231468374_231468374/1	chr11	25705456	100	4	pass					SRR7812241.103089207_103089207/1	chr11	25705776	0	5	hypo
SRR7812241.180758769_180758769/1	chr11	25705459	100	4	pass					SRR7812241.57977918_57977918/1	chr11	25705776	0	5	hypo
SRR7812241.218272783_218272783/1	chr11	25705460	0	4	pass					SRR7812174.89578183_89578183/1	chr11	25705783	0	5	hypo
SRR7812237.304335466_304335466/1	chr11	25705463	0	4	pass					SRR7812237.13244667_13244667/1	chr11	25705783	0	5	hypo
SRR7812241.301274959_301274959/1	chr11	25705465	100	4	pass					SRR7812241.311827335_311827335/1	chr11	25705784	0	5	hypo
SRR7812174.106086125_106086125/1	chr11	25705468	25	4	pass					SRR7812241.89623621_89623621/1	chr11	25705816	0	5	hypo
SRR7812237.287234378_287234378/1	chr11	25705468	25	4	pass					SRR7812241.23021296_23021296/1	chr11	25705819	0	5	hypo
SRR7812241.30610248_30610248/1	chr11	25705468	100	4	pass					SRR7812241.61977264_61977264/1	chr11	25705821	0	5	hypo
SRR7812241.72379611_72379611/1	chr11	25705469	0	4	pass					SRR7812237.13777305_13777305/1	chr11	25705913	0	5	hypo
SRR7812174.191046979_191046979/1	chr11	25705472	100	4	pass					SRR7812174.238467239_238467239/1	chr11	25705517	0	6	hypo
SRR7812237.267159054_267159054/1	chr11	25705472	100	4	pass					SRR7812241.218272783_218272783/1	chr11	25705537	0	6	hypo
SRR7812174.147747276_147747276/1	chr11	25705472	0	4	pass					SRR7812174.153612532_153612532/1	chr11	25705538	0	6	hypo
SRR7812174.199264536_199264536/1	chr11	25705472	0	4	pass					SRR7812174.46727173_46727173/1	chr11	25705545	0	6	hypo
SRR7812174.261207406_261207406/1	chr11	25705472	0	4	pass					SRR7812241.319404143_319404143/1	chr11	25705552	0	6	hypo
SRR7812237.12257243_12257243/1	chr11	25705472	100	4	pass					SRR7812237.213044699_213044699/1	chr11	25705561	0	6	hypo
SRR7812174.308713907_308713907/1	chr11	25705473	100	4	pass					SRR7812237.111340160_111340160/1	chr11	25705563	0	6	hypo
SRR7812174.115354068_115354068/1	chr11	25705478	0	4	pass					SRR7812237.238703594_238703594/1	chr11	25705567	0	6	hypo
SRR7812174.198817865_198817865/1	chr11	25705478	75	4	pass					SRR7812241.373321468_373321468/1	chr11	25705577	0	6	hypo
SRR7812174.313955956_313955956/1	chr11	25705497	100	4	pass					SRR7812174.115354068_115354068/1	chr11	25705587	0	6	hypo
SRR7812241.138456234_138456234/1	chr11	25705499	100	4	pass					SRR7812237.155035118_155035118/1	chr11	25705742	0	6	hypo
SRR7812241.119656448_119656448/1	chr11	25705503	0	4	pass					SRR7812237.71332131_71332131/1	chr11	25705754	0	6	hypo
SRR7812237.91703812_91703812/1	chr11	25705506	100	4	pass					SRR7812237.288553353_288553353/1	chr11	25705755	0	6	hypo
SRR7812237.26093792_26093792/1	chr11	25705520	0	4	pass					SRR7812241.171712258_171712258/1	chr11	25705763	0	6	hypo
SRR7812241.262441751_262441751/1	chr11	25705552	100	4	pass					SRR7812237.329195827_329195827/1	chr11	25705827	0	6	hypo
SRR7812174.49892034_49892034/1	chr11	25705582	100	4	pass					SRR7812241.14359467_14359467/1	chr11	25706378	0	6	hypo
SRR7812237.188932627_188932627/1	chr11	25705583	75	4	pass					SRR7812241.106586405_106586405/1	chr11	25705571	0	7	hypo
SRR7812237.126605218_126605218/1	chr11	25705593	100	4	pass					SRR7812237.205177462_205177462/1	chr11	25705582	0	7	hypo
SRR7812237.167379086_167379086/1	chr11	25705779	0	4	pass					SRR7812241.188689451_188689451/1	chr11	25705596	0	7	hypo
SRR7812174.86731455_86731455/1	chr11	25705782	0	4	pass					SRR7812241.24648654_24648654/1	chr11	25705605	0	7	hypo
SRR7812174.173618878_173618878/1	chr11	25705786	100	4	pass					SRR7812241.373876549_373876549/1	chr11	25705607	0	7	hypo
SRR7812237.282991317_282991317/1	chr11	25705789	75	4	pass					SRR7812241.373876549_373876549/1	chr11	25705728	0	7	hypo
SRR7812241.213138364_213138364/1	chr11	25705789	0	4	pass					SRR7812241.231984729_231984729/1	chr11	25705732	0	7	hypo
SRR7812241.293988749_293988749/1	chr11	25705789	100	4	pass					SRR7812241.373321468_373321468/1	chr11	25705732	0	7	hypo
SRR7812237.149493734_149493734/1	chr11	25705790	75	4	pass					SRR7812241.138749803_138749803/1	chr11	25705735	0	7	hypo
SRR7812241.100329071_100329071/1	chr11	25705793	0	4	pass					SRR7812237.105539979_105539979/1	chr11	25705739	0	7	hypo
SRR7812241.206867285_206867285/1	chr11	25705794	0	4	pass					SRR7812241.326877345_326877345/1	chr11	25705741	0	7	hypo
SRR7812241.395575194_395575194/1	chr11	25705796	100	4	pass					SRR7812241.171712258_171712258/1	chr11	25705748	0	7	hypo
SRR7812237.126605218_126605218/1	chr11	25705801	100	4	pass					SRR7812241.89623621_89623621/1	chr11	25705751	0	7	hypo
SRR7812241.297260097_297260097/1	chr11	25705802	0	4	pass					SRR7812241.354374009_354374009/1	chr11	25705827	0	7	hypo
SRR7812237.324656759_324656759/1	chr11	25705815	0	4	pass					SRR7812241.162588370_162588370/1	chr11	25705829	0	7	hypo
SRR7812241.137744099_137744099/1	chr11	25705986	100	4	pass					SRR7812241.326877345_326877345/1	chr11	25705836	0	7	hypo
SRR7812241.312873842_312873842/1	chr11	25705478	20	5	pass					SRR7812174.115867685_115867685/1	chr11	25705838	0	7	hypo
SRR7812174.315880485_315880485/1	chr11	25705478	0	5	pass					SRR7812237.97415274_97415274/1	chr11	25705840	0	7	hypo
SRR7812241.323194543_323194543/1	chr11	25705479	20	5	pass					SRR7812241.383466099_383466099/1	chr11	25705841	0	7	hypo
SRR7812241.190260461_190260461/1	chr11	25705482	100	5	pass					SRR7812241.12334820_12334820/1	chr11	25705862	0	7	hypo
SRR7812174.148916586_148916586/1	chr11	25705483	20	5	pass					SRR7812237.201491204_201491204/1	chr11	25705864	0	7	hypo
SRR7812241.106586405_106586405/1	chr11	25705484	0	5	pass					SRR7812237.71332131_71332131/1	chr11	25705872	0	7	hypo
SRR7812174.106086125_106086125/1	chr11	25705484	20	5	pass					SRR7812174.221495584_221495584/1	chr11	25705613	0	8	hypo
SRR7812174.237012568_237012568/1	chr11	25705484	60	5	pass					SRR7812237.264362183_264362183/1	chr11	25705613	0	8	hypo
SRR7812237.306668901_306668901/1	chr11	25705484	40	5	pass					SRR7812241.10122371_10122371/1	chr11	25705722	0	8	hypo
SRR7812241.142754930_142754930/1	chr11	25705487	80	5	pass					SRR7812241.323194543_323194543/1	chr11	25705724	0	8	hypo
SRR7812237.213044699_213044699/1	chr11	25705490	0	5	pass					SRR7812241.252374763_252374763/1	chr11	25705728	0	8	hypo
SRR7812174.253180942_253180942/1	chr11	25705490	100	5	pass					SRR7812237.245409431_245409431/1	chr11	25705867	0	8	hypo
SRR7812241.185546484_185546484/1	chr11	25705490	100	5	pass					SRR7812241.252374763_252374763/1	chr11	25705867	0	8	hypo
SRR7812241.90973652_90973652/1	chr11	25705490	80	5	pass					SRR7812241.231984729_231984729/1	chr11	25705616	0	9	hypo
SRR7812241.292774347_292774347/1	chr11	25705493	60	5	pass					SRR7812241.383466099_383466099/1	chr11	25705618	0	9	hypo
SRR7812174.125849201_125849201/1	chr11	25705494	0	5	pass					SRR7812237.324656759_324656759/1	chr11	25705619	0	9	hypo
SRR7812241.182864228_182864228/1	chr11	25705497	100	5	pass					SRR7812237.218710679_218710679/1	chr11	25705623	0	9	hypo
SRR7812174.23615957_23615957/1	chr11	25705497	80	5	pass					SRR7812241.319404143_319404143/1	chr11	25705623	0	9	hypo
SRR7812241.153663545_153663545/1	chr11	25705497	100	5	pass					SRR7812241.12334820_12334820/1	chr11	25705624	0	9	hypo
SRR7812174.94783799_94783799/1	chr11	25705501	100	5	pass					SRR7812237.227779066_227779066/1	chr11	25705629	0	9	hypo
SRR7812241.144627089_144627089/1	chr11	25705501	20	5	pass					SRR7812237.334893698_334893698/1	chr11	25705630	0	9	hypo
SRR7812174.115576764_115576764/1	chr11	25705504	100	5	pass					SRR7812241.119656448_119656448/1	chr11	25705699	0	9	hypo
SRR7812241.108030816_108030816/1	chr11	25705504	20	5	pass					SRR7812241.57977918_57977918/1	chr11	25705700	0	9	hypo
SRR7812174.221495584_221495584/1	chr11	25705506	0	5	pass					SRR7812241.206867285_206867285/1	chr11	25705702	0	9	hypo
SRR7812237.258946890_258946890/1	chr11	25705506	80	5	pass					SRR7812241.61977264_61977264/1	chr11	25705703	0	9	hypo
SRR7812241.227323438_227323438/1	chr11	25705506	100	5	pass					SRR7812241.307953598_307953598/1	chr11	25705704	0	9	hypo
SRR7812174.107070401_107070401/1	chr11	25705506	0	5	pass					SRR7812237.97415274_97415274/1	chr11	25705709	0	9	hypo
SRR7812241.228456678_228456678/1	chr11	25705506	0	5	pass					SRR7812237.140211605_140211605/1	chr11	25705711	0	9	hypo
SRR7812174.11381553_11381553/1	chr11	25705514	100	5	pass					SRR7812237.192835325_192835325/1	chr11	25705715	0	9	hypo
SRR7812237.121864_121864/1	chr11	25705526	80	5	pass					SRR7812241.100329071_100329071/1	chr11	25705877	0	9	hypo
SRR7812174.191046979_191046979/1	chr11	25705559	100	5	pass					SRR7812241.312873842_312873842/1	chr11	25705637	0	10	hypo
SRR7812174.132541617_132541617/1	chr11	25705587	80	5	pass					SRR7812174.125849201_125849201/1	chr11	25705641	0	10	hypo
SRR7812241.172986456_172986456/1	chr11	25705759	100	5	pass					SRR7812237.140211605_140211605/1	chr11	25705648	0	10	hypo
SRR7812174.79632344_79632344/1	chr11	25705763	100	5	pass					SRR7812241.213138364_213138364/1	chr11	25705652	0	10	hypo
SRR7812241.181678877_181678877/1	chr11	25705766	80	5	pass					SRR7812237.204845808_204845808/1	chr11	25705659	0	10	hypo
SRR7812241.188689451_188689451/1	chr11	25705771	0	5	pass					SRR7812241.103089207_103089207/1	chr11	25705663	0	10	hypo
SRR7812241.149698099_149698099/1	chr11	25705772	100	5	pass					SRR7812237.201491204_201491204/1	chr11	25705669	0	10	hypo
SRR7812241.103089207_103089207/1	chr11	25705776	0	5	pass					SRR7812241.191957410_191957410/1	chr11	25705669	0	10	hypo
SRR7812241.57977918_57977918/1	chr11	25705776	0	5	pass					SRR7812237.13244667_13244667/1	chr11	25705671	0	10	hypo
SRR7812174.89578183_89578183/1	chr11	25705783	0	5	pass					SRR7812174.115867685_115867685/1	chr11	25705675	0	10	hypo
SRR7812237.13244667_13244667/1	chr11	25705783	0	5	pass					SRR7812174.89578183_89578183/1	chr11	25705677	0	10	hypo
SRR7812237.151571214_151571214/1	chr11	25705783	100	5	pass					SRR7812237.13777305_13777305/1	chr11	25705677	0	10	hypo
SRR7812174.105644096_105644096/1	chr11	25705784	100	5	pass					SRR7812241.311827335_311827335/1	chr11	25705678	0	10	hypo
SRR7812241.311827335_311827335/1	chr11	25705784	0	5	pass					SRR7812237.329195827_329195827/1	chr11	25705679	0	10	hypo
SRR7812237.241537968_241537968/1	chr11	25705816	40	5	pass					SRR7812241.151852625_151852625/1	chr11	25705691	0	10	hypo
SRR7812241.172986456_172986456/1	chr11	25705816	100	5	pass					SRR7812241.213229170_213229170/1	chr11	25705884	0	10	hypo
SRR7812241.89623621_89623621/1	chr11	25705816	0	5	pass					SRR7812237.203524766_203524766/1	chr11	25705888	0	10	hypo
SRR7812241.23021296_23021296/1	chr11	25705819	0	5	pass					SRR7812174.282570773_282570773/1	chr11	25705914	0	10	hypo
SRR7812237.226931555_226931555/1	chr11	25705820	100	5	pass					SRR7812241.276100999_276100999/1	chr11	25706221	0	10	hypo
SRR7812241.61977264_61977264/1	chr11	25705821	0	5	pass					SRR7812241.285361646_285361646/1	chr11	25706278	0	10	hypo
SRR7812241.376752055_376752055/1	chr11	25705823	100	5	pass					SRR7812241.2936722_2936722/1	chr11	25706323	0	10	hypo
SRR7812237.13777305_13777305/1	chr11	25705913	0	5	pass					SRR7812241.328731163_328731163/1	chr11	25705652	0	11	hypo
SRR7812241.168271080_168271080/1	chr11	25705510	83.3333	6	pass					SRR7812241.354374009_354374009/1	chr11	25705654	0	11	hypo
SRR7812241.77399196_77399196/1	chr11	25705511	100	6	pass					SRR7812237.167379086_167379086/1	chr11	25705897	0	11	hypo
SRR7812174.132541617_132541617/1	chr11	25705512	100	6	pass					SRR7812237.92810857_92810857/1	chr11	25705909	0	11	hypo
SRR7812174.70705857_70705857/1	chr11	25705513	100	6	pass					SRR7812237.92810857_92810857/1	chr11	25705915	0	11	hypo
SRR7812241.1943328_1943328/1	chr11	25705513	100	6	pass					SRR7812241.346175052_346175052/1	chr11	25706291	0	11	hypo
SRR7812174.270325662_270325662/1	chr11	25705515	66.6667	6	pass					SRR7812241.205775657_205775657/1	chr11	25706517	0	11	hypo
SRR7812237.217228252_217228252/1	chr11	25705516	83.3333	6	pass					SRR7812241.297260097_297260097/1	chr11	25705922	0	12	hypo
SRR7812237.281896048_281896048/1	chr11	25705516	50	6	pass					SRR7812241.275779710_275779710/1	chr11	25706281	0	12	hypo
SRR7812174.238467239_238467239/1	chr11	25705517	0	6	pass					SRR7812241.54476952_54476952/1	chr11	25706281	0	12	hypo
SRR7812174.123806997_123806997/1	chr11	25705520	16.6667	6	pass					SRR7812241.269079765_269079765/1	chr11	25706288	0	12	hypo
SRR7812241.307233497_307233497/1	chr11	25705521	16.6667	6	pass					SRR7812241.269079765_269079765/1	chr11	25706326	0	12	hypo
SRR7812241.30610248_30610248/1	chr11	25705521	83.3333	6	pass					SRR7812237.210764005_210764005/1	chr11	25705937	0	13	hypo
SRR7812174.173618878_173618878/1	chr11	25705522	83.3333	6	pass					SRR7812241.2936722_2936722/1	chr11	25706182	0	13	hypo
SRR7812237.144562915_144562915/1	chr11	25705526	100	6	pass					SRR7812241.257641898_257641898/1	chr11	25706197	0	13	hypo
SRR7812237.44688592_44688592/1	chr11	25705528	33.3333	6	pass					SRR7812241.97896097_97896097/1	chr11	25706202	0	13	hypo
SRR7812241.254784134_254784134/1	chr11	25705528	50	6	pass					SRR7812174.8017469_8017469/1	chr11	25706439	0	13	hypo
SRR7812241.307953598_307953598/1	chr11	25705532	66.6667	6	pass					SRR7812241.367773411_367773411/1	chr11	25706554	0	13	hypo
SRR7812237.190051964_190051964/1	chr11	25705534	66.6667	6	pass					SRR7812241.276100999_276100999/1	chr11	25706093	0	14	hypo
SRR7812241.96572829_96572829/1	chr11	25705535	100	6	pass					SRR7812237.84444619_84444619/1	chr11	25706095	0	14	hypo
SRR7812174.101209450_101209450/1	chr11	25705537	83.3333	6	pass					SRR7812241.257641898_257641898/1	chr11	25706096	0	14	hypo
SRR7812241.218272783_218272783/1	chr11	25705537	0	6	pass					SRR7812241.285361646_285361646/1	chr11	25706141	0	14	hypo
SRR7812174.107053649_107053649/1	chr11	25705538	100	6	pass					SRR7812237.157955791_157955791/1	chr11	25706237	0	14	hypo
SRR7812174.153612532_153612532/1	chr11	25705538	0	6	pass					SRR7812241.97896097_97896097/1	chr11	25706264	0	14	hypo
SRR7812241.227323438_227323438/1	chr11	25705541	100	6	pass					SRR7812237.157955791_157955791/1	chr11	25706276	0	14	hypo
SRR7812174.44640729_44640729/1	chr11	25705545	50	6	pass					SRR7812241.54476952_54476952/1	chr11	25706345	0	14	hypo
SRR7812174.46727173_46727173/1	chr11	25705545	0	6	pass					SRR7812241.346175052_346175052/1	chr11	25706376	0	14	hypo
SRR7812237.287234378_287234378/1	chr11	25705546	16.6667	6	pass					SRR7812241.367773411_367773411/1	chr11	25706403	0	14	hypo
SRR7812241.394659780_394659780/1	chr11	25705546	83.3333	6	pass					SRR7812241.275779710_275779710/1	chr11	25706435	0	14	hypo
SRR7812237.217228252_217228252/1	chr11	25705547	83.3333	6	pass					SRR7812241.205775657_205775657/1	chr11	25706445	0	14	hypo
SRR7812237.192835325_192835325/1	chr11	25705549	33.3333	6	pass					SRR7812241.138749803_138749803/1	chr11	25705942	0	15	hypo
SRR7812237.288553353_288553353/1	chr11	25705549	16.6667	6	pass					SRR7812241.224636868_224636868/1	chr11	25705946	0	15	hypo
SRR7812174.198285691_198285691/1	chr11	25705550	83.3333	6	pass					SRR7812241.224636868_224636868/1	chr11	25706087	0	15	hypo
SRR7812237.189261897_189261897/1	chr11	25705550	83.3333	6	pass					SRR7812174.8017469_8017469/1	chr11	25706262	0	15	hypo
SRR7812241.319404143_319404143/1	chr11	25705552	0	6	pass					SRR7812237.155035118_155035118/1	chr11	25705951	0	16	hypo
SRR7812241.371295727_371295727/1	chr11	25705556	50	6	pass					SRR7812241.162588370_162588370/1	chr11	25705962	0	16	hypo
SRR7812174.279597754_279597754/1	chr11	25705557	100	6	pass					SRR7812241.246335603_246335603/1	chr11	25705970	0	16	hypo
SRR7812241.84019102_84019102/1	chr11	25705557	100	6	pass					SRR7812174.86731455_86731455/1	chr11	25706025	0	16	hypo
SRR7812174.187538200_187538200/1	chr11	25705558	83.3333	6	pass					SRR7812241.259375178_259375178/1	chr11	25706057	0	16	hypo
SRR7812237.213044699_213044699/1	chr11	25705561	0	6	pass					SRR7812241.23021296_23021296/1	chr11	25706070	0	16	hypo
SRR7812241.177504081_177504081/1	chr11	25705561	33.3333	6	pass					SRR7812241.40223933_40223933/1	chr11	25706354	0	16	hypo
SRR7812241.328967655_328967655/1	chr11	25705562	66.6667	6	pass					SRR7812237.105539979_105539979/1	chr11	25705954	0	17	hypo
SRR7812237.111340160_111340160/1	chr11	25705563	0	6	pass					SRR7812237.210764005_210764005/1	chr11	25706030	0	17	hypo
SRR7812237.226589849_226589849/1	chr11	25705564	100	6	pass					SRR7812241.246335603_246335603/1	chr11	25706059	0	17	hypo
SRR7812241.181678877_181678877/1	chr11	25705567	100	6	pass					SRR7812241.213229170_213229170/1	chr11	25706061	0	17	hypo
SRR7812237.238703594_238703594/1	chr11	25705567	0	6	pass					SRR7812237.84444619_84444619/1	chr11	25706051	0	18	hypo
SRR7812241.373321468_373321468/1	chr11	25705577	0	6	pass					SRR7812237.203524766_203524766/1	chr11	25706068	6.25	16	hypo
SRR7812174.148916586_148916586/1	chr11	25705577	33.3333	6	pass					SRR7812241.154150698_154150698/1	chr11	25706602	6.66667	15	hypo
SRR7812237.21674705_21674705/1	chr11	25705579	83.3333	6	pass					SRR7812241.40223933_40223933/1	chr11	25706606	6.66667	15	hypo
SRR7812237.245409431_245409431/1	chr11	25705579	16.6667	6	pass					SRR7812241.383472625_383472625/1	chr11	25706577	7.14286	14	hypo
SRR7812174.200478494_200478494/1	chr11	25705579	100	6	pass					SRR7812241.166918827_166918827/1	chr11	25706512	8.33333	12	hypo
SRR7812237.258946890_258946890/1	chr11	25705579	100	6	pass					SRR7812241.14359467_14359467/1	chr11	25706516	8.33333	12	hypo
SRR7812174.115354068_115354068/1	chr11	25705587	0	6	pass					SRR7812174.81665806_81665806/1	chr11	25705648	10	10	hypo
SRR7812241.190260461_190260461/1	chr11	25705588	100	6	pass					SRR7812237.44688592_44688592/1	chr11	25705649	10	10	hypo
SRR7812241.141370922_141370922/1	chr11	25705589	83.3333	6	pass					SRR7812241.307233497_307233497/1	chr11	25705661	10	10	hypo
SRR7812174.279597754_279597754/1	chr11	25705589	83.3333	6	pass					SRR7812237.223098177_223098177/1	chr11	25706334	10	10	hypo
SRR7812174.101209450_101209450/1	chr11	25705590	83.3333	6	pass					SRR7812241.259375178_259375178/1	chr11	25706233	11.1111	9	hypo
SRR7812241.182864228_182864228/1	chr11	25705590	100	6	pass					SRR7812174.81665806_81665806/1	chr11	25705726	12.5	8	hypo
SRR7812241.217356346_217356346/1	chr11	25705591	83.3333	6	pass					SRR7812237.223098177_223098177/1	chr11	25706586	13.3333	15	hypo
SRR7812237.127793037_127793037/1	chr11	25705742	100	6	pass					SRR7812237.281896048_281896048/1	chr11	25705595	14.2857	7	hypo
SRR7812237.155035118_155035118/1	chr11	25705742	0	6	pass					SRR7812241.151852625_151852625/1	chr11	25705861	14.2857	7	hypo
SRR7812237.43494084_43494084/1	chr11	25705743	83.3333	6	pass					SRR7812174.123806997_123806997/1	chr11	25705520	16.6667	6	hypo
SRR7812237.21674705_21674705/1	chr11	25705748	100	6	pass					SRR7812241.307233497_307233497/1	chr11	25705521	16.6667	6	hypo
SRR7812237.71332131_71332131/1	chr11	25705754	0	6	pass					SRR7812237.287234378_287234378/1	chr11	25705546	16.6667	6	hypo
SRR7812237.288553353_288553353/1	chr11	25705755	0	6	pass					SRR7812237.288553353_288553353/1	chr11	25705549	16.6667	6	hypo
SRR7812237.340437018_340437018/1	chr11	25705756	66.6667	6	pass					SRR7812237.245409431_245409431/1	chr11	25705579	16.6667	6	hypo
SRR7812174.122271739_122271739/1	chr11	25705756	100	6	pass					SRR7812241.312873842_312873842/1	chr11	25705478	20	5	hypo
SRR7812237.226589849_226589849/1	chr11	25705756	83.3333	6	pass					SRR7812241.323194543_323194543/1	chr11	25705479	20	5	hypo
SRR7812174.324247266_324247266/1	chr11	25705758	100	6	pass					SRR7812174.148916586_148916586/1	chr11	25705483	20	5	hypo
SRR7812241.221724799_221724799/1	chr11	25705758	100	6	pass					SRR7812174.106086125_106086125/1	chr11	25705484	20	5	hypo
SRR7812241.171712258_171712258/1	chr11	25705763	0	6	pass					SRR7812241.144627089_144627089/1	chr11	25705501	20	5	hypo
SRR7812241.374971877_374971877/1	chr11	25705763	83.3333	6	pass					SRR7812241.108030816_108030816/1	chr11	25705504	20	5	hypo
SRR7812241.39254020_39254020/1	chr11	25705826	83.3333	6	pass					SRR7812237.301568195_301568195/1	chr11	25705452	25	4
SRR7812237.235079971_235079971/1	chr11	25705827	100	6	pass					SRR7812174.106086125_106086125/1	chr11	25705468	25	4
SRR7812237.329195827_329195827/1	chr11	25705827	0	6	pass					SRR7812237.287234378_287234378/1	chr11	25705468	25	4
SRR7812241.14359467_14359467/1	chr11	25706378	0	6	pass					SRR7812241.353626914_353626914/1	chr11	25706646	25	16
SRR7812174.180717527_180717527/1	chr11	25705569	71.4286	7	pass					SRR7812237.145830266_145830266/1	chr11	25705807	33.3333	3
SRR7812237.238867309_238867309/1	chr11	25705571	85.7143	7	pass					SRR7812237.153581231_153581231/1	chr11	25705816	33.3333	3
SRR7812174.96819999_96819999/1	chr11	25705571	100	7	pass					SRR7812237.44688592_44688592/1	chr11	25705528	33.3333	6
SRR7812241.106586405_106586405/1	chr11	25705571	0	7	pass					SRR7812237.192835325_192835325/1	chr11	25705549	33.3333	6
SRR7812241.90053146_90053146/1	chr11	25705573	85.7143	7	pass					SRR7812241.177504081_177504081/1	chr11	25705561	33.3333	6
SRR7812174.313955956_313955956/1	chr11	25705582	85.7143	7	pass					SRR7812174.148916586_148916586/1	chr11	25705577	33.3333	6
SRR7812237.205177462_205177462/1	chr11	25705582	0	7	pass					SRR7812241.325845309_325845309/1	chr11	25706678	35.2941	17
SRR7812241.77399196_77399196/1	chr11	25705591	85.7143	7	pass					SRR7812237.323890823_323890823/1	chr11	25706683	37.5	16
SRR7812241.71738625_71738625/1	chr11	25705592	71.4286	7	pass					SRR7812237.306668901_306668901/1	chr11	25705484	40	5
SRR7812174.94783799_94783799/1	chr11	25705593	100	7	pass					SRR7812237.241537968_241537968/1	chr11	25705816	40	5
SRR7812174.247016631_247016631/1	chr11	25705594	71.4286	7	pass					SRR7812241.166918827_166918827/1	chr11	25706649	47.0588	17
SRR7812237.281896048_281896048/1	chr11	25705595	14.2857	7	pass					SRR7812237.281896048_281896048/1	chr11	25705516	50	6
SRR7812241.393159498_393159498/1	chr11	25705595	85.7143	7	pass					SRR7812241.254784134_254784134/1	chr11	25705528	50	6
SRR7812241.188689451_188689451/1	chr11	25705596	0	7	pass					SRR7812174.44640729_44640729/1	chr11	25705545	50	6
SRR7812174.211344230_211344230/1	chr11	25705598	100	7	pass					SRR7812241.371295727_371295727/1	chr11	25705556	50	6
SRR7812237.250505291_250505291/1	chr11	25705598	100	7	pass					SRR7812174.237012568_237012568/1	chr11	25705484	60	5
SRR7812241.126899185_126899185/1	chr11	25705603	85.7143	7	pass					SRR7812241.292774347_292774347/1	chr11	25705493	60	5
SRR7812237.324577571_324577571/1	chr11	25705604	85.7143	7	pass					SRR7812241.319803435_319803435/1	chr11	25706679	64.7059	17
SRR7812241.24648654_24648654/1	chr11	25705605	0	7	pass					SRR7812237.109956552_109956552/1	chr11	25705433	66.6667	3
SRR7812241.373876549_373876549/1	chr11	25705607	0	7	pass					SRR7812241.217356346_217356346/1	chr11	25705447	66.6667	3
SRR7812241.373876549_373876549/1	chr11	25705728	0	7	pass					SRR7812174.33647356_33647356/1	chr11	25705550	66.6667	3
SRR7812174.316842731_316842731/1	chr11	25705731	100	7	pass					SRR7812237.179283668_179283668/1	chr11	25705807	66.6667	3
SRR7812241.231984729_231984729/1	chr11	25705732	0	7	pass					SRR7812241.134283730_134283730/1	chr11	25705807	66.6667	3
SRR7812241.373321468_373321468/1	chr11	25705732	0	7	pass					SRR7812174.138829087_138829087/1	chr11	25705836	66.6667	3
SRR7812241.138749803_138749803/1	chr11	25705735	0	7	pass					SRR7812174.270325662_270325662/1	chr11	25705515	66.6667	6
SRR7812237.105539979_105539979/1	chr11	25705739	0	7	pass					SRR7812241.307953598_307953598/1	chr11	25705532	66.6667	6
SRR7812174.313814617_313814617/1	chr11	25705739	85.7143	7	pass					SRR7812237.190051964_190051964/1	chr11	25705534	66.6667	6
SRR7812241.259531321_259531321/1	chr11	25705739	100	7	pass					SRR7812241.328967655_328967655/1	chr11	25705562	66.6667	6
SRR7812174.187538200_187538200/1	chr11	25705740	100	7	pass					SRR7812237.340437018_340437018/1	chr11	25705756	66.6667	6
SRR7812237.188932627_188932627/1	chr11	25705740	100	7	pass					SRR7812237.190051964_190051964/1	chr11	25705654	70	10
SRR7812241.326877345_326877345/1	chr11	25705741	0	7	pass					SRR7812174.180717527_180717527/1	chr11	25705569	71.4286	7
SRR7812241.171712258_171712258/1	chr11	25705748	0	7	pass					SRR7812241.71738625_71738625/1	chr11	25705592	71.4286	7
SRR7812241.89623621_89623621/1	chr11	25705751	0	7	pass					SRR7812174.247016631_247016631/1	chr11	25705594	71.4286	7
SRR7812241.354374009_354374009/1	chr11	25705827	0	7	pass					SRR7812174.198817865_198817865/1	chr11	25705478	75	4
SRR7812241.162588370_162588370/1	chr11	25705829	0	7	pass					SRR7812237.188932627_188932627/1	chr11	25705583	75	4
SRR7812241.137744099_137744099/1	chr11	25705830	85.7143	7	pass					SRR7812237.282991317_282991317/1	chr11	25705789	75	4
SRR7812241.326877345_326877345/1	chr11	25705836	0	7	pass					SRR7812237.149493734_149493734/1	chr11	25705790	75	4
SRR7812174.115867685_115867685/1	chr11	25705838	0	7	pass					SRR7812241.259531321_259531321/1	chr11	25705637	75	8
SRR7812237.97415274_97415274/1	chr11	25705840	0	7	pass					SRR7812241.46641844_46641844/1	chr11	25706279	75	12
SRR7812241.383466099_383466099/1	chr11	25705841	0	7	pass					SRR7812174.173049435_173049435/1	chr11	25706170	77.7778	18
SRR7812174.316842731_316842731/1	chr11	25705848	100	7	pass					SRR7812241.142754930_142754930/1	chr11	25705487	80	5	hyper
SRR7812241.149698099_149698099/1	chr11	25705849	85.7143	7	pass					SRR7812241.90973652_90973652/1	chr11	25705490	80	5	hyper
SRR7812237.179283668_179283668/1	chr11	25705852	85.7143	7	pass					SRR7812174.23615957_23615957/1	chr11	25705497	80	5	hyper
SRR7812241.328967655_328967655/1	chr11	25705852	100	7	pass					SRR7812237.258946890_258946890/1	chr11	25705506	80	5	hyper
SRR7812174.150237611_150237611/1	chr11	25705858	85.7143	7	pass					SRR7812237.121864_121864/1	chr11	25705526	80	5	hyper
SRR7812237.282991317_282991317/1	chr11	25705861	85.7143	7	pass					SRR7812174.132541617_132541617/1	chr11	25705587	80	5	hyper
SRR7812241.151852625_151852625/1	chr11	25705861	14.2857	7	pass					SRR7812241.181678877_181678877/1	chr11	25705766	80	5	hyper
SRR7812241.12334820_12334820/1	chr11	25705862	0	7	pass					SRR7812174.270325662_270325662/1	chr11	25705626	80	10	hyper
SRR7812237.201491204_201491204/1	chr11	25705864	0	7	pass					SRR7812174.313814617_313814617/1	chr11	25705670	80	10	hyper
SRR7812174.50974196_50974196/1	chr11	25705865	100	7	pass					SRR7812237.319635569_319635569/1	chr11	25706311	80	10	hyper
SRR7812237.71332131_71332131/1	chr11	25705872	0	7	pass					SRR7812174.90986910_90986910/1	chr11	25706534	80	10	hyper
SRR7812241.245649703_245649703/1	chr11	25705609	87.5	8	pass					SRR7812174.150237611_150237611/1	chr11	25705915	81.8182	11	hyper
SRR7812174.221495584_221495584/1	chr11	25705613	0	8	pass					SRR7812241.168271080_168271080/1	chr11	25705510	83.3333	6	hyper
SRR7812237.264362183_264362183/1	chr11	25705613	0	8	pass					SRR7812237.217228252_217228252/1	chr11	25705516	83.3333	6	hyper
SRR7812174.11381553_11381553/1	chr11	25705616	100	8	pass					SRR7812241.30610248_30610248/1	chr11	25705521	83.3333	6	hyper
SRR7812241.259531321_259531321/1	chr11	25705637	75	8	pass					SRR7812174.173618878_173618878/1	chr11	25705522	83.3333	6	hyper
SRR7812241.10122371_10122371/1	chr11	25705722	0	8	pass					SRR7812174.101209450_101209450/1	chr11	25705537	83.3333	6	hyper
SRR7812237.324577571_324577571/1	chr11	25705724	87.5	8	pass					SRR7812241.394659780_394659780/1	chr11	25705546	83.3333	6	hyper
SRR7812241.323194543_323194543/1	chr11	25705724	0	8	pass					SRR7812237.217228252_217228252/1	chr11	25705547	83.3333	6	hyper
SRR7812174.81665806_81665806/1	chr11	25705726	12.5	8	pass					SRR7812174.198285691_198285691/1	chr11	25705550	83.3333	6	hyper
SRR7812241.252374763_252374763/1	chr11	25705728	0	8	pass					SRR7812237.189261897_189261897/1	chr11	25705550	83.3333	6	hyper
SRR7812237.245409431_245409431/1	chr11	25705867	0	8	pass					SRR7812174.187538200_187538200/1	chr11	25705558	83.3333	6	hyper
SRR7812241.252374763_252374763/1	chr11	25705867	0	8	pass					SRR7812237.21674705_21674705/1	chr11	25705579	83.3333	6	hyper
SRR7812174.89233408_89233408/1	chr11	25705877	100	8	pass					SRR7812241.141370922_141370922/1	chr11	25705589	83.3333	6	hyper
SRR7812237.167864337_167864337/1	chr11	25706490	100	8	pass					SRR7812174.279597754_279597754/1	chr11	25705589	83.3333	6	hyper
SRR7812241.231984729_231984729/1	chr11	25705616	0	9	pass					SRR7812174.101209450_101209450/1	chr11	25705590	83.3333	6	hyper
SRR7812241.383466099_383466099/1	chr11	25705618	0	9	pass					SRR7812241.217356346_217356346/1	chr11	25705591	83.3333	6	hyper
SRR7812237.324656759_324656759/1	chr11	25705619	0	9	pass					SRR7812237.43494084_43494084/1	chr11	25705743	83.3333	6	hyper
SRR7812237.149493734_149493734/1	chr11	25705623	100	9	pass					SRR7812237.226589849_226589849/1	chr11	25705756	83.3333	6	hyper
SRR7812237.218710679_218710679/1	chr11	25705623	0	9	pass					SRR7812241.374971877_374971877/1	chr11	25705763	83.3333	6	hyper
SRR7812241.319404143_319404143/1	chr11	25705623	0	9	pass					SRR7812241.39254020_39254020/1	chr11	25705826	83.3333	6	hyper
SRR7812241.12334820_12334820/1	chr11	25705624	0	9	pass					SRR7812237.238867309_238867309/1	chr11	25705571	85.7143	7	hyper
SRR7812174.105644096_105644096/1	chr11	25705625	100	9	pass					SRR7812241.90053146_90053146/1	chr11	25705573	85.7143	7	hyper
SRR7812241.374971877_374971877/1	chr11	25705628	100	9	pass					SRR7812174.313955956_313955956/1	chr11	25705582	85.7143	7	hyper
SRR7812237.227779066_227779066/1	chr11	25705629	0	9	pass					SRR7812241.77399196_77399196/1	chr11	25705591	85.7143	7	hyper
SRR7812237.334893698_334893698/1	chr11	25705630	0	9	pass					SRR7812241.393159498_393159498/1	chr11	25705595	85.7143	7	hyper
SRR7812241.339933756_339933756/1	chr11	25705633	100	9	pass					SRR7812241.126899185_126899185/1	chr11	25705603	85.7143	7	hyper
SRR7812237.267159054_267159054/1	chr11	25705637	100	9	pass					SRR7812237.324577571_324577571/1	chr11	25705604	85.7143	7	hyper
SRR7812237.121864_121864/1	chr11	25705640	100	9	pass					SRR7812174.313814617_313814617/1	chr11	25705739	85.7143	7	hyper
SRR7812241.119656448_119656448/1	chr11	25705699	0	9	pass					SRR7812241.137744099_137744099/1	chr11	25705830	85.7143	7	hyper
SRR7812241.57977918_57977918/1	chr11	25705700	0	9	pass					SRR7812241.149698099_149698099/1	chr11	25705849	85.7143	7	hyper
SRR7812241.206867285_206867285/1	chr11	25705702	0	9	pass					SRR7812237.179283668_179283668/1	chr11	25705852	85.7143	7	hyper
SRR7812241.61977264_61977264/1	chr11	25705703	0	9	pass					SRR7812174.150237611_150237611/1	chr11	25705858	85.7143	7	hyper
SRR7812174.122271739_122271739/1	chr11	25705704	100	9	pass					SRR7812237.282991317_282991317/1	chr11	25705861	85.7143	7	hyper
SRR7812241.307953598_307953598/1	chr11	25705704	0	9	pass					SRR7812237.70865499_70865499/1	chr11	25706342	85.7143	14	hyper
SRR7812237.241537968_241537968/1	chr11	25705707	100	9	pass					SRR7812237.226811338_226811338/1	chr11	25706533	85.7143	14	hyper
SRR7812241.395575194_395575194/1	chr11	25705707	100	9	pass					SRR7812241.262087134_262087134/1	chr11	25705987	86.6667	15	hyper
SRR7812237.250089282_250089282/1	chr11	25705708	88.8889	9	pass					SRR7812237.226811338_226811338/1	chr11	25706454	86.6667	15	hyper
SRR7812237.97415274_97415274/1	chr11	25705709	0	9	pass					SRR7812241.287267005_287267005/1	chr11	25706640	86.6667	15	hyper
SRR7812237.140211605_140211605/1	chr11	25705711	0	9	pass					SRR7812241.245649703_245649703/1	chr11	25705609	87.5	8	hyper
SRR7812241.344064039_344064039/1	chr11	25705713	88.8889	9	pass					SRR7812237.324577571_324577571/1	chr11	25705724	87.5	8	hyper
SRR7812241.141370922_141370922/1	chr11	25705713	100	9	pass					SRR7812174.273752561_273752561/1	chr11	25706070	87.5	16	hyper
SRR7812237.226931555_226931555/1	chr11	25705715	88.8889	9	pass					SRR7812237.114369136_114369136/1	chr11	25706669	88.2353	17	hyper
SRR7812237.192835325_192835325/1	chr11	25705715	0	9	pass					SRR7812237.250089282_250089282/1	chr11	25705708	88.8889	9	hyper
SRR7812237.247218030_247218030/1	chr11	25705715	100	9	pass					SRR7812241.344064039_344064039/1	chr11	25705713	88.8889	9	hyper
SRR7812237.235079971_235079971/1	chr11	25705877	100	9	pass					SRR7812237.226931555_226931555/1	chr11	25705715	88.8889	9	hyper
SRR7812241.100329071_100329071/1	chr11	25705877	0	9	pass					SRR7812237.21685839_21685839/1	chr11	25705878	88.8889	9	hyper
SRR7812237.21685839_21685839/1	chr11	25705878	88.8889	9	pass					SRR7812241.195895530_195895530/1	chr11	25706302	88.8889	9	hyper
SRR7812241.259375178_259375178/1	chr11	25706233	11.1111	9	pass					SRR7812241.14143530_14143530/1	chr11	25706340	88.8889	9	hyper
SRR7812241.195895530_195895530/1	chr11	25706302	88.8889	9	pass					SRR7812241.306277036_306277036/1	chr11	25706447	88.8889	9	hyper
SRR7812241.14143530_14143530/1	chr11	25706340	88.8889	9	pass					SRR7812241.293988749_293988749/1	chr11	25705627	90	10	hyper
SRR7812241.306277036_306277036/1	chr11	25706447	88.8889	9	pass					SRR7812174.247016631_247016631/1	chr11	25705640	90	10	hyper
SRR7812174.270325662_270325662/1	chr11	25705626	80	10	pass					SRR7812241.291233943_291233943/1	chr11	25705649	90	10	hyper
SRR7812241.293988749_293988749/1	chr11	25705627	90	10	pass					SRR7812174.89233408_89233408/1	chr11	25705651	90	10	hyper
SRR7812241.312873842_312873842/1	chr11	25705637	0	10	pass					SRR7812174.324247266_324247266/1	chr11	25705652	90	10	hyper
SRR7812174.247016631_247016631/1	chr11	25705640	90	10	pass					SRR7812241.138456234_138456234/1	chr11	25705655	90	10	hyper
SRR7812241.90053146_90053146/1	chr11	25705640	100	10	pass					SRR7812237.144562915_144562915/1	chr11	25705675	90	10	hyper
SRR7812174.125849201_125849201/1	chr11	25705641	0	10	pass					SRR7812174.50974196_50974196/1	chr11	25705676	90	10	hyper
SRR7812241.180758769_180758769/1	chr11	25705643	100	10	pass					SRR7812241.376752055_376752055/1	chr11	25705685	90	10	hyper
SRR7812174.81665806_81665806/1	chr11	25705648	10	10	pass					SRR7812174.79632344_79632344/1	chr11	25705900	90	10	hyper
SRR7812237.140211605_140211605/1	chr11	25705648	0	10	pass					SRR7812241.372154701_372154701/1	chr11	25706344	90	10	hyper
SRR7812241.291233943_291233943/1	chr11	25705649	90	10	pass					SRR7812237.238867309_238867309/1	chr11	25705655	90.9091	11	hyper
SRR7812237.44688592_44688592/1	chr11	25705649	10	10	pass					SRR7812241.207032808_207032808/1	chr11	25705893	90.9091	11	hyper
SRR7812241.162713641_162713641/1	chr11	25705649	100	10	pass					SRR7812237.340437018_340437018/1	chr11	25705908	90.9091	11	hyper
SRR7812174.89233408_89233408/1	chr11	25705651	90	10	pass					SRR7812241.139075893_139075893/1	chr11	25706154	90.9091	11	hyper
SRR7812174.324247266_324247266/1	chr11	25705652	90	10	pass					SRR7812241.364637628_364637628/1	chr11	25706224	90.9091	11	hyper
SRR7812241.213138364_213138364/1	chr11	25705652	0	10	pass					SRR7812174.239646822_239646822/1	chr11	25706286	90.9091	11	hyper
SRR7812237.190051964_190051964/1	chr11	25705654	70	10	pass					SRR7812237.185719802_185719802/1	chr11	25706399	90.9091	11	hyper
SRR7812241.138456234_138456234/1	chr11	25705655	90	10	pass					SRR7812174.311082823_311082823/1	chr11	25705929	91.6667	12	hyper
SRR7812237.204845808_204845808/1	chr11	25705659	0	10	pass					SRR7812241.227107397_227107397/1	chr11	25706112	91.6667	12	hyper
SRR7812174.138829087_138829087/1	chr11	25705660	100	10	pass					SRR7812241.224437448_224437448/1	chr11	25706193	91.6667	12	hyper
SRR7812241.307233497_307233497/1	chr11	25705661	10	10	pass					SRR7812174.273752561_273752561/1	chr11	25706206	91.6667	12	hyper
SRR7812241.103089207_103089207/1	chr11	25705663	0	10	pass					SRR7812174.173049435_173049435/1	chr11	25706254	91.6667	12	hyper
SRR7812241.262441751_262441751/1	chr11	25705663	100	10	pass					SRR7812241.161393580_161393580/1	chr11	25706514	91.6667	12	hyper
SRR7812237.145830266_145830266/1	chr11	25705665	100	10	pass					SRR7812241.306277036_306277036/1	chr11	25706116	92.3077	13	hyper
SRR7812237.201491204_201491204/1	chr11	25705669	0	10	pass					SRR7812241.170804928_170804928/1	chr11	25706390	92.3077	13	hyper
SRR7812241.221724799_221724799/1	chr11	25705669	100	10	pass					SRR7812241.197633529_197633529/1	chr11	25706528	92.3077	13	hyper
SRR7812241.191957410_191957410/1	chr11	25705669	0	10	pass					SRR7812174.77219530_77219530/1	chr11	25706088	92.8571	14	hyper
SRR7812174.313814617_313814617/1	chr11	25705670	80	10	pass					SRR7812237.183050303_183050303/1	chr11	25706091	92.8571	14	hyper
SRR7812237.13244667_13244667/1	chr11	25705671	0	10	pass					SRR7812174.239646822_239646822/1	chr11	25706093	92.8571	14	hyper
SRR7812237.247218030_247218030/1	chr11	25705671	100	10	pass					SRR7812241.365093260_365093260/1	chr11	25706214	92.8571	14	hyper
SRR7812174.115867685_115867685/1	chr11	25705675	0	10	pass					SRR7812237.167864337_167864337/1	chr11	25706215	92.8571	14	hyper
SRR7812237.144562915_144562915/1	chr11	25705675	90	10	pass					SRR7812241.365093260_365093260/1	chr11	25706396	92.8571	14	hyper
SRR7812174.50974196_50974196/1	chr11	25705676	90	10	pass					SRR7812241.161393580_161393580/1	chr11	25706254	93.3333	15	hyper
SRR7812174.89578183_89578183/1	chr11	25705677	0	10	pass					SRR7812237.43494084_43494084/1	chr11	25705976	93.75	16	hyper
SRR7812237.13777305_13777305/1	chr11	25705677	0	10	pass					SRR7812241.139075893_139075893/1	chr11	25706011	93.75	16	hyper
SRR7812241.311827335_311827335/1	chr11	25705678	0	10	pass					SRR7812241.49416609_49416609/1	chr11	25706025	93.75	16	hyper
SRR7812237.329195827_329195827/1	chr11	25705679	0	10	pass					SRR7812237.110306247_110306247/1	chr11	25706062	93.75	16	hyper
SRR7812241.84019102_84019102/1	chr11	25705679	100	10	pass					SRR7812241.208690604_208690604/1	chr11	25706073	93.75	16	hyper
SRR7812241.39254020_39254020/1	chr11	25705684	100	10	pass					SRR7812174.218029628_218029628/1	chr11	25706663	93.75	16	hyper
SRR7812241.376752055_376752055/1	chr11	25705685	90	10	pass					SRR7812237.88463920_88463920/1	chr11	25705960	94.1176	17	hyper
SRR7812237.247071864_247071864/1	chr11	25705687	100	10	pass					SRR7812237.225162436_225162436/1	chr11	25705961	94.1176	17	hyper
SRR7812241.151852625_151852625/1	chr11	25705691	0	10	pass					SRR7812241.227107397_227107397/1	chr11	25705961	94.1176	17	hyper
SRR7812237.151571214_151571214/1	chr11	25705694	100	10	pass					SRR7812241.195895530_195895530/1	chr11	25706146	94.1176	17	hyper
SRR7812241.213229170_213229170/1	chr11	25705884	0	10	pass					SRR7812237.70865499_70865499/1	chr11	25706171	94.1176	17	hyper
SRR7812237.203524766_203524766/1	chr11	25705888	0	10	pass					SRR7812237.225162436_225162436/1	chr11	25706047	94.4444	18	hyper
SRR7812174.79632344_79632344/1	chr11	25705900	90	10	pass					SRR7812241.72033870_72033870/1	chr11	25705434	100	3	hyper
SRR7812237.250089282_250089282/1	chr11	25705901	100	10	pass					SRR7812241.168271080_168271080/1	chr11	25705436	100	3	hyper
SRR7812174.282570773_282570773/1	chr11	25705914	0	10	pass					SRR7812174.115576764_115576764/1	chr11	25705437	100	3	hyper
SRR7812174.77219530_77219530/1	chr11	25705923	100	10	pass					SRR7812174.198285691_198285691/1	chr11	25705439	100	3	hyper
SRR7812237.153581231_153581231/1	chr11	25705974	100	10	pass					SRR7812241.10865189_10865189/1	chr11	25705446	100	3	hyper
SRR7812241.49416609_49416609/1	chr11	25706130	100	10	pass					SRR7812241.292774347_292774347/1	chr11	25705449	100	3	hyper
SRR7812241.276100999_276100999/1	chr11	25706221	0	10	pass					SRR7812241.126899185_126899185/1	chr11	25705531	100	3	hyper
SRR7812241.285361646_285361646/1	chr11	25706278	0	10	pass					SRR7812241.393159498_393159498/1	chr11	25705591	100	3	hyper
SRR7812237.319635569_319635569/1	chr11	25706311	80	10	pass					SRR7812237.110306247_110306247/1	chr11	25705804	100	3	hyper
SRR7812241.224437448_224437448/1	chr11	25706321	100	10	pass					SRR7812237.88463920_88463920/1	chr11	25705807	100	3	hyper
SRR7812241.2936722_2936722/1	chr11	25706323	0	10	pass					SRR7812241.291233943_291233943/1	chr11	25705808	100	3	hyper
SRR7812237.223098177_223098177/1	chr11	25706334	10	10	pass					SRR7812237.21685839_21685839/1	chr11	25705826	100	3	hyper
SRR7812241.372154701_372154701/1	chr11	25706344	90	10	pass					SRR7812237.247071864_247071864/1	chr11	25705830	100	3	hyper
SRR7812174.90986910_90986910/1	chr11	25706534	80	10	pass					SRR7812237.127793037_127793037/1	chr11	25705841	100	3	hyper
SRR7812174.103777082_103777082/1	chr11	25706672	100	10	pass					SRR7812174.308713907_308713907/1	chr11	25705455	100	4	hyper
SRR7812241.328731163_328731163/1	chr11	25705652	0	11	pass					SRR7812241.231468374_231468374/1	chr11	25705456	100	4	hyper
SRR7812241.354374009_354374009/1	chr11	25705654	0	11	pass					SRR7812241.180758769_180758769/1	chr11	25705459	100	4	hyper
SRR7812237.238867309_238867309/1	chr11	25705655	90.9091	11	pass					SRR7812241.301274959_301274959/1	chr11	25705465	100	4	hyper
SRR7812241.207032808_207032808/1	chr11	25705893	90.9091	11	pass					SRR7812241.30610248_30610248/1	chr11	25705468	100	4	hyper
SRR7812237.167379086_167379086/1	chr11	25705897	0	11	pass					SRR7812174.191046979_191046979/1	chr11	25705472	100	4	hyper
SRR7812241.343455157_343455157/1	chr11	25705905	100	11	pass					SRR7812237.267159054_267159054/1	chr11	25705472	100	4	hyper
SRR7812237.340437018_340437018/1	chr11	25705908	90.9091	11	pass					SRR7812237.12257243_12257243/1	chr11	25705472	100	4	hyper
SRR7812237.92810857_92810857/1	chr11	25705909	0	11	pass					SRR7812174.308713907_308713907/1	chr11	25705473	100	4	hyper
SRR7812174.150237611_150237611/1	chr11	25705915	81.8182	11	pass					SRR7812174.313955956_313955956/1	chr11	25705497	100	4	hyper
SRR7812237.92810857_92810857/1	chr11	25705915	0	11	pass					SRR7812241.138456234_138456234/1	chr11	25705499	100	4	hyper
SRR7812174.43844186_43844186/1	chr11	25705916	100	11	pass					SRR7812237.91703812_91703812/1	chr11	25705506	100	4	hyper
SRR7812241.134283730_134283730/1	chr11	25705918	100	11	pass					SRR7812241.262441751_262441751/1	chr11	25705552	100	4	hyper
SRR7812241.71738625_71738625/1	chr11	25705919	100	11	pass					SRR7812174.49892034_49892034/1	chr11	25705582	100	4	hyper
SRR7812241.139075893_139075893/1	chr11	25706154	90.9091	11	pass					SRR7812237.126605218_126605218/1	chr11	25705593	100	4	hyper
SRR7812237.183050303_183050303/1	chr11	25706224	100	11	pass					SRR7812174.173618878_173618878/1	chr11	25705786	100	4	hyper
SRR7812241.364637628_364637628/1	chr11	25706224	90.9091	11	pass					SRR7812241.293988749_293988749/1	chr11	25705789	100	4	hyper
SRR7812174.239646822_239646822/1	chr11	25706286	90.9091	11	pass					SRR7812241.395575194_395575194/1	chr11	25705796	100	4	hyper
SRR7812241.346175052_346175052/1	chr11	25706291	0	11	pass					SRR7812237.126605218_126605218/1	chr11	25705801	100	4	hyper
SRR7812237.185719802_185719802/1	chr11	25706399	90.9091	11	pass					SRR7812241.137744099_137744099/1	chr11	25705986	100	4	hyper
SRR7812241.155051000_155051000/1	chr11	25706500	100	11	pass					SRR7812241.190260461_190260461/1	chr11	25705482	100	5	hyper
SRR7812241.205775657_205775657/1	chr11	25706517	0	11	pass					SRR7812174.253180942_253180942/1	chr11	25705490	100	5	hyper
SRR7812241.345110728_345110728/1	chr11	25706654	100	11	pass					SRR7812241.185546484_185546484/1	chr11	25705490	100	5	hyper
SRR7812241.297260097_297260097/1	chr11	25705922	0	12	pass					SRR7812241.182864228_182864228/1	chr11	25705497	100	5	hyper
SRR7812174.311082823_311082823/1	chr11	25705929	91.6667	12	pass					SRR7812241.153663545_153663545/1	chr11	25705497	100	5	hyper
SRR7812241.208690604_208690604/1	chr11	25705930	100	12	pass					SRR7812174.94783799_94783799/1	chr11	25705501	100	5	hyper
SRR7812241.227107397_227107397/1	chr11	25706112	91.6667	12	pass					SRR7812174.115576764_115576764/1	chr11	25705504	100	5	hyper
SRR7812237.319635569_319635569/1	chr11	25706180	100	12	pass					SRR7812241.227323438_227323438/1	chr11	25705506	100	5	hyper
SRR7812241.224437448_224437448/1	chr11	25706193	91.6667	12	pass					SRR7812174.11381553_11381553/1	chr11	25705514	100	5	hyper
SRR7812174.273752561_273752561/1	chr11	25706206	91.6667	12	pass					SRR7812174.191046979_191046979/1	chr11	25705559	100	5	hyper
SRR7812174.173049435_173049435/1	chr11	25706254	91.6667	12	pass					SRR7812241.172986456_172986456/1	chr11	25705759	100	5	hyper
SRR7812241.46641844_46641844/1	chr11	25706279	75	12	pass					SRR7812174.79632344_79632344/1	chr11	25705763	100	5	hyper
SRR7812241.275779710_275779710/1	chr11	25706281	0	12	pass					SRR7812241.149698099_149698099/1	chr11	25705772	100	5	hyper
SRR7812241.54476952_54476952/1	chr11	25706281	0	12	pass					SRR7812237.151571214_151571214/1	chr11	25705783	100	5	hyper
SRR7812241.269079765_269079765/1	chr11	25706288	0	12	pass					SRR7812174.105644096_105644096/1	chr11	25705784	100	5	hyper
SRR7812241.269079765_269079765/1	chr11	25706326	0	12	pass					SRR7812241.172986456_172986456/1	chr11	25705816	100	5	hyper
SRR7812241.287267005_287267005/1	chr11	25706469	100	12	pass					SRR7812237.226931555_226931555/1	chr11	25705820	100	5	hyper
SRR7812241.166918827_166918827/1	chr11	25706512	8.33333	12	pass					SRR7812241.376752055_376752055/1	chr11	25705823	100	5	hyper
SRR7812241.161393580_161393580/1	chr11	25706514	91.6667	12	pass					SRR7812241.77399196_77399196/1	chr11	25705511	100	6	hyper
SRR7812241.14359467_14359467/1	chr11	25706516	8.33333	12	pass					SRR7812174.132541617_132541617/1	chr11	25705512	100	6	hyper
SRR7812237.210764005_210764005/1	chr11	25705937	0	13	pass					SRR7812174.70705857_70705857/1	chr11	25705513	100	6	hyper
SRR7812241.339933756_339933756/1	chr11	25705998	100	13	pass					SRR7812241.1943328_1943328/1	chr11	25705513	100	6	hyper
SRR7812174.5362343_5362343/1	chr11	25706110	100	13	pass					SRR7812237.144562915_144562915/1	chr11	25705526	100	6	hyper
SRR7812241.306277036_306277036/1	chr11	25706116	92.3077	13	pass					SRR7812241.96572829_96572829/1	chr11	25705535	100	6	hyper
SRR7812241.2936722_2936722/1	chr11	25706182	0	13	pass					SRR7812174.107053649_107053649/1	chr11	25705538	100	6	hyper
SRR7812241.257641898_257641898/1	chr11	25706197	0	13	pass					SRR7812241.227323438_227323438/1	chr11	25705541	100	6	hyper
SRR7812241.97896097_97896097/1	chr11	25706202	0	13	pass					SRR7812174.279597754_279597754/1	chr11	25705557	100	6	hyper
SRR7812241.170804928_170804928/1	chr11	25706390	92.3077	13	pass					SRR7812241.84019102_84019102/1	chr11	25705557	100	6	hyper
SRR7812241.46641844_46641844/1	chr11	25706420	100	13	pass					SRR7812237.226589849_226589849/1	chr11	25705564	100	6	hyper
SRR7812174.8017469_8017469/1	chr11	25706439	0	13	pass					SRR7812241.181678877_181678877/1	chr11	25705567	100	6	hyper
SRR7812241.197633529_197633529/1	chr11	25706528	92.3077	13	pass					SRR7812174.200478494_200478494/1	chr11	25705579	100	6	hyper
SRR7812237.185719802_185719802/1	chr11	25706537	100	13	pass					SRR7812237.258946890_258946890/1	chr11	25705579	100	6	hyper
SRR7812241.32072136_32072136/1	chr11	25706544	100	13	pass					SRR7812241.190260461_190260461/1	chr11	25705588	100	6	hyper
SRR7812241.170804928_170804928/1	chr11	25706549	100	13	pass					SRR7812241.182864228_182864228/1	chr11	25705590	100	6	hyper
SRR7812241.14143530_14143530/1	chr11	25706552	100	13	pass					SRR7812237.127793037_127793037/1	chr11	25705742	100	6	hyper
SRR7812241.367773411_367773411/1	chr11	25706554	0	13	pass					SRR7812237.21674705_21674705/1	chr11	25705748	100	6	hyper
SRR7812241.162357940_162357940/1	chr11	25706627	100	13	pass					SRR7812174.122271739_122271739/1	chr11	25705756	100	6	hyper
SRR7812241.207032808_207032808/1	chr11	25706046	100	14	pass					SRR7812174.324247266_324247266/1	chr11	25705758	100	6	hyper
SRR7812174.77219530_77219530/1	chr11	25706088	92.8571	14	pass					SRR7812241.221724799_221724799/1	chr11	25705758	100	6	hyper
SRR7812237.183050303_183050303/1	chr11	25706091	92.8571	14	pass					SRR7812237.235079971_235079971/1	chr11	25705827	100	6	hyper
SRR7812174.239646822_239646822/1	chr11	25706093	92.8571	14	pass					SRR7812174.96819999_96819999/1	chr11	25705571	100	7	hyper
SRR7812241.276100999_276100999/1	chr11	25706093	0	14	pass					SRR7812174.94783799_94783799/1	chr11	25705593	100	7	hyper
SRR7812237.84444619_84444619/1	chr11	25706095	0	14	pass					SRR7812174.211344230_211344230/1	chr11	25705598	100	7	hyper
SRR7812241.257641898_257641898/1	chr11	25706096	0	14	pass					SRR7812237.250505291_250505291/1	chr11	25705598	100	7	hyper
SRR7812241.262087134_262087134/1	chr11	25706126	100	14	pass					SRR7812174.316842731_316842731/1	chr11	25705731	100	7	hyper
SRR7812241.285361646_285361646/1	chr11	25706141	0	14	pass					SRR7812241.259531321_259531321/1	chr11	25705739	100	7	hyper
SRR7812241.372154701_372154701/1	chr11	25706211	100	14	pass					SRR7812174.187538200_187538200/1	chr11	25705740	100	7	hyper
SRR7812241.365093260_365093260/1	chr11	25706214	92.8571	14	pass					SRR7812237.188932627_188932627/1	chr11	25705740	100	7	hyper
SRR7812237.167864337_167864337/1	chr11	25706215	92.8571	14	pass					SRR7812174.316842731_316842731/1	chr11	25705848	100	7	hyper
SRR7812237.157955791_157955791/1	chr11	25706237	0	14	pass					SRR7812241.328967655_328967655/1	chr11	25705852	100	7	hyper
SRR7812241.97896097_97896097/1	chr11	25706264	0	14	pass					SRR7812174.50974196_50974196/1	chr11	25705865	100	7	hyper
SRR7812237.157955791_157955791/1	chr11	25706276	0	14	pass					SRR7812174.11381553_11381553/1	chr11	25705616	100	8	hyper
SRR7812237.70865499_70865499/1	chr11	25706342	85.7143	14	pass					SRR7812174.89233408_89233408/1	chr11	25705877	100	8	hyper
SRR7812241.54476952_54476952/1	chr11	25706345	0	14	pass					SRR7812237.167864337_167864337/1	chr11	25706490	100	8	hyper
SRR7812241.346175052_346175052/1	chr11	25706376	0	14	pass					SRR7812237.149493734_149493734/1	chr11	25705623	100	9	hyper
SRR7812241.365093260_365093260/1	chr11	25706396	92.8571	14	pass					SRR7812174.105644096_105644096/1	chr11	25705625	100	9	hyper
SRR7812241.367773411_367773411/1	chr11	25706403	0	14	pass					SRR7812241.374971877_374971877/1	chr11	25705628	100	9	hyper
SRR7812241.275779710_275779710/1	chr11	25706435	0	14	pass					SRR7812241.339933756_339933756/1	chr11	25705633	100	9	hyper
SRR7812241.205775657_205775657/1	chr11	25706445	0	14	pass					SRR7812237.267159054_267159054/1	chr11	25705637	100	9	hyper
SRR7812241.32072136_32072136/1	chr11	25706466	100	14	pass					SRR7812237.121864_121864/1	chr11	25705640	100	9	hyper
SRR7812237.226811338_226811338/1	chr11	25706533	85.7143	14	pass					SRR7812174.122271739_122271739/1	chr11	25705704	100	9	hyper
SRR7812241.383472625_383472625/1	chr11	25706577	7.14286	14	pass					SRR7812237.241537968_241537968/1	chr11	25705707	100	9	hyper
SRR7812241.358877708_358877708/1	chr11	25706602	100	14	pass					SRR7812241.395575194_395575194/1	chr11	25705707	100	9	hyper
SRR7812174.90986910_90986910/1	chr11	25706633	100	14	pass					SRR7812241.141370922_141370922/1	chr11	25705713	100	9	hyper
SRR7812241.364637628_364637628/1	chr11	25705942	100	15	pass					SRR7812237.247218030_247218030/1	chr11	25705715	100	9	hyper
SRR7812241.138749803_138749803/1	chr11	25705942	0	15	pass					SRR7812237.235079971_235079971/1	chr11	25705877	100	9	hyper
SRR7812241.224636868_224636868/1	chr11	25705946	0	15	pass					SRR7812241.90053146_90053146/1	chr11	25705640	100	10	hyper
SRR7812241.262087134_262087134/1	chr11	25705987	86.6667	15	pass					SRR7812241.180758769_180758769/1	chr11	25705643	100	10	hyper
SRR7812241.224636868_224636868/1	chr11	25706087	0	15	pass					SRR7812241.162713641_162713641/1	chr11	25705649	100	10	hyper
SRR7812241.161393580_161393580/1	chr11	25706254	93.3333	15	pass					SRR7812174.138829087_138829087/1	chr11	25705660	100	10	hyper
SRR7812174.8017469_8017469/1	chr11	25706262	0	15	pass					SRR7812241.262441751_262441751/1	chr11	25705663	100	10	hyper
SRR7812241.14011546_14011546/1	chr11	25706262	100	15	pass					SRR7812237.145830266_145830266/1	chr11	25705665	100	10	hyper
SRR7812241.14011546_14011546/1	chr11	25706390	100	15	pass					SRR7812241.221724799_221724799/1	chr11	25705669	100	10	hyper
SRR7812237.226811338_226811338/1	chr11	25706454	86.6667	15	pass					SRR7812237.247218030_247218030/1	chr11	25705671	100	10	hyper
SRR7812237.223098177_223098177/1	chr11	25706586	13.3333	15	pass					SRR7812241.84019102_84019102/1	chr11	25705679	100	10	hyper
SRR7812241.154150698_154150698/1	chr11	25706602	6.66667	15	pass					SRR7812241.39254020_39254020/1	chr11	25705684	100	10	hyper
SRR7812241.40223933_40223933/1	chr11	25706606	6.66667	15	pass					SRR7812237.247071864_247071864/1	chr11	25705687	100	10	hyper
SRR7812241.287267005_287267005/1	chr11	25706640	86.6667	15	pass					SRR7812237.151571214_151571214/1	chr11	25705694	100	10	hyper
SRR7812237.155035118_155035118/1	chr11	25705951	0	16	pass					SRR7812237.250089282_250089282/1	chr11	25705901	100	10	hyper
SRR7812241.162588370_162588370/1	chr11	25705962	0	16	pass					SRR7812174.77219530_77219530/1	chr11	25705923	100	10	hyper
SRR7812174.43844186_43844186/1	chr11	25705967	100	16	pass					SRR7812237.153581231_153581231/1	chr11	25705974	100	10	hyper
SRR7812241.246335603_246335603/1	chr11	25705970	0	16	pass					SRR7812241.49416609_49416609/1	chr11	25706130	100	10	hyper
SRR7812237.43494084_43494084/1	chr11	25705976	93.75	16	pass					SRR7812241.224437448_224437448/1	chr11	25706321	100	10	hyper
SRR7812241.139075893_139075893/1	chr11	25706011	93.75	16	pass					SRR7812174.103777082_103777082/1	chr11	25706672	100	10	hyper
SRR7812241.49416609_49416609/1	chr11	25706025	93.75	16	pass					SRR7812241.343455157_343455157/1	chr11	25705905	100	11	hyper
SRR7812174.86731455_86731455/1	chr11	25706025	0	16	pass					SRR7812174.43844186_43844186/1	chr11	25705916	100	11	hyper
SRR7812241.259375178_259375178/1	chr11	25706057	0	16	pass					SRR7812241.134283730_134283730/1	chr11	25705918	100	11	hyper
SRR7812237.110306247_110306247/1	chr11	25706062	93.75	16	pass					SRR7812241.71738625_71738625/1	chr11	25705919	100	11	hyper
SRR7812237.203524766_203524766/1	chr11	25706068	6.25	16	pass					SRR7812237.183050303_183050303/1	chr11	25706224	100	11	hyper
SRR7812174.273752561_273752561/1	chr11	25706070	87.5	16	pass					SRR7812241.155051000_155051000/1	chr11	25706500	100	11	hyper
SRR7812241.23021296_23021296/1	chr11	25706070	0	16	pass					SRR7812241.345110728_345110728/1	chr11	25706654	100	11	hyper
SRR7812241.208690604_208690604/1	chr11	25706073	93.75	16	pass					SRR7812241.208690604_208690604/1	chr11	25705930	100	12	hyper
SRR7812241.40223933_40223933/1	chr11	25706354	0	16	pass					SRR7812237.319635569_319635569/1	chr11	25706180	100	12	hyper
SRR7812241.358877708_358877708/1	chr11	25706644	100	16	pass					SRR7812241.287267005_287267005/1	chr11	25706469	100	12	hyper
SRR7812241.353626914_353626914/1	chr11	25706646	25	16	pass					SRR7812241.339933756_339933756/1	chr11	25705998	100	13	hyper
SRR7812174.218029628_218029628/1	chr11	25706663	93.75	16	pass					SRR7812174.5362343_5362343/1	chr11	25706110	100	13	hyper
SRR7812241.155051000_155051000/1	chr11	25706677	100	16	pass					SRR7812241.46641844_46641844/1	chr11	25706420	100	13	hyper
SRR7812237.323890823_323890823/1	chr11	25706683	37.5	16	pass					SRR7812237.185719802_185719802/1	chr11	25706537	100	13	hyper
SRR7812237.105539979_105539979/1	chr11	25705954	0	17	pass					SRR7812241.32072136_32072136/1	chr11	25706544	100	13	hyper
SRR7812237.88463920_88463920/1	chr11	25705960	94.1176	17	pass					SRR7812241.170804928_170804928/1	chr11	25706549	100	13	hyper
SRR7812237.225162436_225162436/1	chr11	25705961	94.1176	17	pass					SRR7812241.14143530_14143530/1	chr11	25706552	100	13	hyper
SRR7812241.227107397_227107397/1	chr11	25705961	94.1176	17	pass					SRR7812241.162357940_162357940/1	chr11	25706627	100	13	hyper
SRR7812241.343455157_343455157/1	chr11	25705969	100	17	pass					SRR7812241.207032808_207032808/1	chr11	25706046	100	14	hyper
SRR7812241.344064039_344064039/1	chr11	25705974	100	17	pass					SRR7812241.262087134_262087134/1	chr11	25706126	100	14	hyper
SRR7812237.210764005_210764005/1	chr11	25706030	0	17	pass					SRR7812241.372154701_372154701/1	chr11	25706211	100	14	hyper
SRR7812174.311082823_311082823/1	chr11	25706041	100	17	pass					SRR7812241.32072136_32072136/1	chr11	25706466	100	14	hyper
SRR7812174.5362343_5362343/1	chr11	25706056	100	17	pass					SRR7812241.358877708_358877708/1	chr11	25706602	100	14	hyper
SRR7812241.246335603_246335603/1	chr11	25706059	0	17	pass					SRR7812174.90986910_90986910/1	chr11	25706633	100	14	hyper
SRR7812241.213229170_213229170/1	chr11	25706061	0	17	pass					SRR7812241.364637628_364637628/1	chr11	25705942	100	15	hyper
SRR7812241.195895530_195895530/1	chr11	25706146	94.1176	17	pass					SRR7812241.14011546_14011546/1	chr11	25706262	100	15	hyper
SRR7812237.70865499_70865499/1	chr11	25706171	94.1176	17	pass					SRR7812241.14011546_14011546/1	chr11	25706390	100	15	hyper
SRR7812241.166918827_166918827/1	chr11	25706649	47.0588	17	pass					SRR7812174.43844186_43844186/1	chr11	25705967	100	16	hyper
SRR7812237.114369136_114369136/1	chr11	25706669	88.2353	17	pass					SRR7812241.358877708_358877708/1	chr11	25706644	100	16	hyper
SRR7812241.325845309_325845309/1	chr11	25706678	35.2941	17	pass					SRR7812241.155051000_155051000/1	chr11	25706677	100	16	hyper
SRR7812241.319803435_319803435/1	chr11	25706679	64.7059	17	pass					SRR7812241.343455157_343455157/1	chr11	25705969	100	17	hyper
SRR7812237.102752684_102752684/1	chr11	25706695	100	17	pass					SRR7812241.344064039_344064039/1	chr11	25705974	100	17	hyper
SRR7812237.225162436_225162436/1	chr11	25706047	94.4444	18	pass					SRR7812174.311082823_311082823/1	chr11	25706041	100	17	hyper
SRR7812237.84444619_84444619/1	chr11	25706051	0	18	pass					SRR7812174.5362343_5362343/1	chr11	25706056	100	17	hyper
SRR7812174.173049435_173049435/1	chr11	25706170	77.7778	18	pass					SRR7812237.102752684_102752684/1	chr11	25706695	100	17	hyper

## Sheet: pig_a-Mu
readname	chr	start	metperc	noCpG
SRR7812236.345001271_345001271/1	chr11	25705387	0	0	non-pass
SRR7812219.61269231_61269231/1	chr11	25705388	0	0	non-pass
SRR7812236.291830924_291830924/1	chr11	25705390	0	0	non-pass
SRR7812236.96278312_96278312/1	chr11	25705390	0	0	non-pass
SRR7812167.84339178_84339178/1	chr11	25705390	0	0	non-pass
SRR7812236.357517999_357517999/1	chr11	25705391	0	0	non-pass
SRR7812236.386093949_386093949/1	chr11	25705392	0	0	non-pass
SRR7812236.287009610_287009610/1	chr11	25705396	0	0	non-pass
SRR7812236.88015090_88015090/1	chr11	25705397	0	0	non-pass
SRR7812219.171064511_171064511/1	chr11	25705410	0	0	non-pass
SRR7812236.339710708_339710708/1	chr11	25705350	100	1	non-pass
SRR7812167.44392965_44392965/1	chr11	25705352	0	1	non-pass
SRR7812219.160286959_160286959/1	chr11	25705353	100	1	non-pass
SRR7812219.254568130_254568130/1	chr11	25705359	100	1	non-pass
SRR7812219.103583286_103583286/1	chr11	25705362	100	1	non-pass
SRR7812167.118320503_118320503/1	chr11	25705362	0	1	non-pass
SRR7812236.200670732_200670732/1	chr11	25705364	100	1	non-pass
SRR7812219.273886212_273886212/1	chr11	25705364	100	1	non-pass
SRR7812236.307813583_307813583/1	chr11	25705365	100	1	non-pass
SRR7812236.18152563_18152563/1	chr11	25705366	100	1	non-pass
SRR7812219.79431398_79431398/1	chr11	25705366	0	1	non-pass
SRR7812219.70218204_70218204/1	chr11	25705369	100	1	non-pass
SRR7812167.185903708_185903708/1	chr11	25705369	0	1	non-pass
SRR7812236.209275804_209275804/1	chr11	25705370	100	1	non-pass
SRR7812219.108020445_108020445/1	chr11	25705371	100	1	non-pass
SRR7812219.151282075_151282075/1	chr11	25705372	100	1	non-pass
SRR7812236.188647001_188647001/1	chr11	25705374	0	1	non-pass
SRR7812219.202958979_202958979/1	chr11	25705375	100	1	non-pass
SRR7812167.301663627_301663627/1	chr11	25705375	100	1	non-pass
SRR7812167.198135193_198135193/1	chr11	25705377	100	1	non-pass
SRR7812236.194580179_194580179/1	chr11	25705377	100	1	non-pass
SRR7812219.59099215_59099215/1	chr11	25705377	100	1	non-pass
SRR7812219.52164341_52164341/1	chr11	25705379	0	1	non-pass
SRR7812236.361461551_361461551/1	chr11	25705381	0	1	non-pass
SRR7812236.150712584_150712584/1	chr11	25705384	100	1	non-pass
SRR7812167.301770343_301770343/1	chr11	25705385	100	1	non-pass
SRR7812219.315172439_315172439/1	chr11	25705385	0	1	non-pass
SRR7812236.370104874_370104874/1	chr11	25705386	100	1	non-pass
SRR7812236.121198364_121198364/1	chr11	25705400	0	1	non-pass
SRR7812167.208624758_208624758/1	chr11	25705400	100	1	non-pass
SRR7812236.39270837_39270837/1	chr11	25705404	0	1	non-pass
SRR7812236.168740610_168740610/1	chr11	25705407	0	1	non-pass
SRR7812236.172331224_172331224/1	chr11	25705407	0	1	non-pass
SRR7812236.193475371_193475371/1	chr11	25705410	100	1	non-pass
SRR7812219.34254757_34254757/1	chr11	25705413	0	1	non-pass
SRR7812236.333345564_333345564/1	chr11	25705419	0	1	non-pass
SRR7812167.44392965_44392965/1	chr11	25705421	0	1	non-pass
SRR7812167.80514045_80514045/1	chr11	25705422	100	1	non-pass
SRR7812219.283481519_283481519/1	chr11	25705422	100	1	non-pass
SRR7812167.321348704_321348704/1	chr11	25705426	0	1	non-pass
SRR7812236.193475371_193475371/1	chr11	25705433	100	1	non-pass
SRR7812236.113424882_113424882/1	chr11	25705469	0	1	non-pass
SRR7812219.299316884_299316884/1	chr11	25705495	100	1	non-pass
SRR7812167.278520302_278520302/1	chr11	25705431	0	2	non-pass
SRR7812167.3451815_3451815/1	chr11	25705431	0	2	non-pass
SRR7812167.143866696_143866696/1	chr11	25705433	0	2	non-pass
SRR7812167.240959350_240959350/1	chr11	25705440	50	2	non-pass
SRR7812219.233216177_233216177/1	chr11	25705454	100	2	non-pass
SRR7812167.236883631_236883631/1	chr11	25705469	50	2	non-pass
SRR7812219.79431398_79431398/1	chr11	25705469	50	2	non-pass
SRR7812167.339978078_339978078/1	chr11	25705788	0	2	non-pass
SRR7812167.207946097_207946097/1	chr11	25705856	100	2	non-pass
SRR7812219.132145199_132145199/1	chr11	25706423	50	2	non-pass		ave noCpG (passed reads)			readname	chr	start	metperc	noCpG				count	percentage
SRR7812236.121198364_121198364/1	chr11	25705438	33.3333	3	pass		8.90798			SRR7812167.127641822_127641822/1	chr11	25705438	0	3	hypo		total	489
SRR7812167.127641822_127641822/1	chr11	25705438	0	3	pass					SRR7812167.195789737_195789737/1	chr11	25705442	0	3	hypo		hypo	217	44.3763
SRR7812167.195789737_195789737/1	chr11	25705442	0	3	pass					SRR7812236.168740610_168740610/1	chr11	25705446	0	3	hypo		hyper	211	43.1493
SRR7812167.238632274_238632274/1	chr11	25705442	100	3	pass					SRR7812219.264806168_264806168/1	chr11	25705452	0	3	hypo
SRR7812219.274309535_274309535/1	chr11	25705445	66.6667	3	pass					SRR7812167.198135193_198135193/1	chr11	25705452	0	3	hypo
SRR7812236.168740610_168740610/1	chr11	25705446	0	3	pass					SRR7812167.199458853_199458853/1	chr11	25705452	0	3	hypo
SRR7812219.35776118_35776118/1	chr11	25705447	100	3	pass					SRR7812219.91891621_91891621/1	chr11	25705770	0	3	hypo
SRR7812219.264806168_264806168/1	chr11	25705452	0	3	pass					SRR7812167.217488718_217488718/1	chr11	25705820	0	3	hypo
SRR7812236.303889720_303889720/1	chr11	25705452	66.6667	3	pass					SRR7812167.169003133_169003133/1	chr11	25705454	0	4	hypo
SRR7812167.198135193_198135193/1	chr11	25705452	0	3	pass					SRR7812167.128965855_128965855/1	chr11	25705456	0	4	hypo
SRR7812167.199458853_199458853/1	chr11	25705452	0	3	pass					SRR7812219.199789771_199789771/1	chr11	25705459	0	4	hypo
SRR7812236.68793056_68793056/1	chr11	25705454	100	3	pass					SRR7812219.117462940_117462940/1	chr11	25705472	0	4	hypo
SRR7812167.343362091_343362091/1	chr11	25705517	66.6667	3	pass					SRR7812236.46573905_46573905/1	chr11	25705479	0	4	hypo
SRR7812219.80586357_80586357/1	chr11	25705518	66.6667	3	pass					SRR7812219.200978900_200978900/1	chr11	25705778	0	4	hypo
SRR7812167.341768282_341768282/1	chr11	25705663	100	3	pass					SRR7812236.119451251_119451251/1	chr11	25705781	0	4	hypo
SRR7812219.91891621_91891621/1	chr11	25705770	0	3	pass					SRR7812236.279040402_279040402/1	chr11	25705791	0	4	hypo
SRR7812167.341768282_341768282/1	chr11	25705770	66.6667	3	pass					SRR7812219.213677575_213677575/1	chr11	25705797	0	4	hypo
SRR7812167.8795560_8795560/1	chr11	25705803	100	3	pass					SRR7812167.15157325_15157325/1	chr11	25705799	0	4	hypo
SRR7812219.309937347_309937347/1	chr11	25705805	100	3	pass					SRR7812236.40093220_40093220/1	chr11	25705815	0	4	hypo
SRR7812167.318526245_318526245/1	chr11	25705805	100	3	pass					SRR7812167.260510431_260510431/1	chr11	25706219	0	4	hypo
SRR7812167.208226015_208226015/1	chr11	25705811	100	3	pass					SRR7812167.155599872_155599872/1	chr11	25705486	0	5	hypo
SRR7812236.330863711_330863711/1	chr11	25705816	66.6667	3	pass					SRR7812167.74948085_74948085/1	chr11	25705492	0	5	hypo
SRR7812167.217488718_217488718/1	chr11	25705820	0	3	pass					SRR7812219.250657546_250657546/1	chr11	25705495	0	5	hypo
SRR7812236.129009300_129009300/1	chr11	25705835	66.6667	3	pass					SRR7812167.184898734_184898734/1	chr11	25705496	0	5	hypo
SRR7812167.149471426_149471426/1	chr11	25705453	75	4	pass					SRR7812236.361461551_361461551/1	chr11	25705497	0	5	hypo
SRR7812236.342607146_342607146/1	chr11	25705454	25	4	pass					SRR7812236.62185514_62185514/1	chr11	25705497	0	5	hypo
SRR7812167.169003133_169003133/1	chr11	25705454	0	4	pass					SRR7812167.73404121_73404121/1	chr11	25705503	0	5	hypo
SRR7812167.128965855_128965855/1	chr11	25705456	0	4	pass					SRR7812219.151282075_151282075/1	chr11	25705503	0	5	hypo
SRR7812167.127133788_127133788/1	chr11	25705456	100	4	pass					SRR7812236.119451251_119451251/1	chr11	25705504	0	5	hypo
SRR7812219.199789771_199789771/1	chr11	25705459	0	4	pass					SRR7812219.199789771_199789771/1	chr11	25705504	0	5	hypo
SRR7812236.182279786_182279786/1	chr11	25705459	100	4	pass					SRR7812167.331190298_331190298/1	chr11	25705551	0	5	hypo
SRR7812219.277025333_277025333/1	chr11	25705467	75	4	pass					SRR7812236.330667412_330667412/1	chr11	25705759	0	5	hypo
SRR7812219.117462940_117462940/1	chr11	25705472	0	4	pass					SRR7812219.62050993_62050993/1	chr11	25705759	0	5	hypo
SRR7812236.188647001_188647001/1	chr11	25705473	100	4	pass					SRR7812236.361226106_361226106/1	chr11	25705763	0	5	hypo
SRR7812167.208624758_208624758/1	chr11	25705473	100	4	pass					SRR7812167.33483280_33483280/1	chr11	25705763	0	5	hypo
SRR7812167.343619668_343619668/1	chr11	25705474	25	4	pass					SRR7812236.91925264_91925264/1	chr11	25705768	0	5	hypo
SRR7812219.295113910_295113910/1	chr11	25705475	75	4	pass					SRR7812167.127958353_127958353/1	chr11	25705770	0	5	hypo
SRR7812236.360835858_360835858/1	chr11	25705476	25	4	pass					SRR7812236.377352215_377352215/1	chr11	25705783	0	5	hypo
SRR7812236.220532517_220532517/1	chr11	25705478	100	4	pass					SRR7812219.250657546_250657546/1	chr11	25705783	0	5	hypo
SRR7812236.158142558_158142558/1	chr11	25705479	100	4	pass					SRR7812219.96905736_96905736/1	chr11	25705784	0	5	hypo
SRR7812236.46573905_46573905/1	chr11	25705479	0	4	pass					SRR7812236.372384307_372384307/1	chr11	25705816	0	5	hypo
SRR7812167.275257062_275257062/1	chr11	25705577	100	4	pass					SRR7812236.377352215_377352215/1	chr11	25705816	0	5	hypo
SRR7812219.200978900_200978900/1	chr11	25705778	0	4	pass					SRR7812219.206726186_206726186/1	chr11	25705816	0	5	hypo
SRR7812236.119451251_119451251/1	chr11	25705781	0	4	pass					SRR7812167.57128880_57128880/1	chr11	25705818	0	5	hypo
SRR7812219.344050703_344050703/1	chr11	25705791	100	4	pass					SRR7812167.107401358_107401358/1	chr11	25705512	0	6	hypo
SRR7812236.279040402_279040402/1	chr11	25705791	0	4	pass					SRR7812236.26803732_26803732/1	chr11	25705521	0	6	hypo
SRR7812219.359794357_359794357/1	chr11	25705792	75	4	pass					SRR7812236.139825204_139825204/1	chr11	25705525	0	6	hypo
SRR7812167.286879388_286879388/1	chr11	25705792	100	4	pass					SRR7812219.61269231_61269231/1	chr11	25705527	0	6	hypo
SRR7812219.257548475_257548475/1	chr11	25705793	75	4	pass					SRR7812236.247481638_247481638/1	chr11	25705541	0	6	hypo
SRR7812167.190636158_190636158/1	chr11	25705796	75	4	pass					SRR7812219.214497454_214497454/1	chr11	25705541	0	6	hypo
SRR7812219.213677575_213677575/1	chr11	25705797	0	4	pass					SRR7812167.241271868_241271868/1	chr11	25705541	0	6	hypo
SRR7812167.15157325_15157325/1	chr11	25705799	0	4	pass					SRR7812167.301663627_301663627/1	chr11	25705541	0	6	hypo
SRR7812236.40093220_40093220/1	chr11	25705815	0	4	pass					SRR7812167.128965855_128965855/1	chr11	25705543	0	6	hypo
SRR7812236.97975582_97975582/1	chr11	25705815	50	4	pass					SRR7812236.39270837_39270837/1	chr11	25705546	0	6	hypo
SRR7812219.351830636_351830636/1	chr11	25706177	75	4	pass					SRR7812236.259135879_259135879/1	chr11	25705552	0	6	hypo
SRR7812167.260510431_260510431/1	chr11	25706219	0	4	pass					SRR7812167.278520302_278520302/1	chr11	25705555	0	6	hypo
SRR7812236.262868247_262868247/1	chr11	25705479	100	5	pass					SRR7812167.240959350_240959350/1	chr11	25705591	0	6	hypo
SRR7812236.363409052_363409052/1	chr11	25705483	60	5	pass					SRR7812236.71467512_71467512/1	chr11	25705601	0	6	hypo
SRR7812236.101745803_101745803/1	chr11	25705484	80	5	pass					SRR7812236.29631667_29631667/1	chr11	25705745	0	6	hypo
SRR7812167.155599872_155599872/1	chr11	25705486	0	5	pass					SRR7812236.314257199_314257199/1	chr11	25705746	0	6	hypo
SRR7812236.42413317_42413317/1	chr11	25705487	80	5	pass					SRR7812236.350090563_350090563/1	chr11	25705747	0	6	hypo
SRR7812236.342607146_342607146/1	chr11	25705490	20	5	pass					SRR7812219.246419419_246419419/1	chr11	25705758	0	6	hypo
SRR7812167.263468458_263468458/1	chr11	25705492	80	5	pass					SRR7812219.34254757_34254757/1	chr11	25705758	0	6	hypo
SRR7812167.74948085_74948085/1	chr11	25705492	0	5	pass					SRR7812167.250596807_250596807/1	chr11	25705759	0	6	hypo
SRR7812236.47763495_47763495/1	chr11	25705493	100	5	pass					SRR7812219.141358313_141358313/1	chr11	25705763	0	6	hypo
SRR7812167.199648467_199648467/1	chr11	25705494	80	5	pass					SRR7812167.127958353_127958353/1	chr11	25705763	0	6	hypo
SRR7812219.250657546_250657546/1	chr11	25705495	0	5	pass					SRR7812236.5715304_5715304/1	chr11	25705764	0	6	hypo
SRR7812236.145837042_145837042/1	chr11	25705495	80	5	pass					SRR7812219.264806168_264806168/1	chr11	25705569	0	7	hypo
SRR7812167.184898734_184898734/1	chr11	25705496	0	5	pass					SRR7812167.158161784_158161784/1	chr11	25705583	0	7	hypo
SRR7812236.208172194_208172194/1	chr11	25705497	80	5	pass					SRR7812236.259135879_259135879/1	chr11	25705599	0	7	hypo
SRR7812167.95618213_95618213/1	chr11	25705497	80	5	pass					SRR7812219.139554498_139554498/1	chr11	25705599	0	7	hypo
SRR7812236.346064593_346064593/1	chr11	25705497	40	5	pass					SRR7812236.35505522_35505522/1	chr11	25705600	0	7	hypo
SRR7812236.361461551_361461551/1	chr11	25705497	0	5	pass					SRR7812167.297040565_297040565/1	chr11	25705600	0	7	hypo
SRR7812236.62185514_62185514/1	chr11	25705497	0	5	pass					SRR7812167.184898734_184898734/1	chr11	25705605	0	7	hypo
SRR7812236.204360626_204360626/1	chr11	25705501	80	5	pass					SRR7812219.91891621_91891621/1	chr11	25705607	0	7	hypo
SRR7812236.283305806_283305806/1	chr11	25705502	60	5	pass					SRR7812219.246419419_246419419/1	chr11	25705609	0	7	hypo
SRR7812167.73404121_73404121/1	chr11	25705503	0	5	pass					SRR7812167.161333247_161333247/1	chr11	25705730	0	7	hypo
SRR7812219.151282075_151282075/1	chr11	25705503	0	5	pass					SRR7812219.4677474_4677474/1	chr11	25705740	0	7	hypo
SRR7812236.119451251_119451251/1	chr11	25705504	0	5	pass					SRR7812219.200978900_200978900/1	chr11	25705752	0	7	hypo
SRR7812219.19766182_19766182/1	chr11	25705504	100	5	pass					SRR7812219.213955655_213955655/1	chr11	25705752	0	7	hypo
SRR7812219.199789771_199789771/1	chr11	25705504	0	5	pass					SRR7812167.46232231_46232231/1	chr11	25705829	0	7	hypo
SRR7812236.339710708_339710708/1	chr11	25705505	60	5	pass					SRR7812219.307783877_307783877/1	chr11	25705833	0	7	hypo
SRR7812167.293052865_293052865/1	chr11	25705505	20	5	pass					SRR7812219.16732147_16732147/1	chr11	25705837	0	7	hypo
SRR7812219.171064511_171064511/1	chr11	25705506	100	5	pass					SRR7812219.303231153_303231153/1	chr11	25705838	0	7	hypo
SRR7812219.356936623_356936623/1	chr11	25705537	60	5	pass					SRR7812236.234607748_234607748/1	chr11	25705838	0	7	hypo
SRR7812167.331190298_331190298/1	chr11	25705551	0	5	pass					SRR7812236.215562789_215562789/1	chr11	25705843	0	7	hypo
SRR7812167.301770343_301770343/1	chr11	25705611	100	5	pass					SRR7812236.302268202_302268202/1	chr11	25705844	0	7	hypo
SRR7812236.330667412_330667412/1	chr11	25705759	0	5	pass					SRR7812219.213677575_213677575/1	chr11	25705858	0	7	hypo
SRR7812219.62050993_62050993/1	chr11	25705759	0	5	pass					SRR7812219.332242427_332242427/1	chr11	25705862	0	7	hypo
SRR7812236.361226106_361226106/1	chr11	25705763	0	5	pass					SRR7812167.149929015_149929015/1	chr11	25706499	0	7	hypo
SRR7812167.33483280_33483280/1	chr11	25705763	0	5	pass					SRR7812236.350090563_350090563/1	chr11	25705609	0	8	hypo
SRR7812236.91925264_91925264/1	chr11	25705768	0	5	pass					SRR7812167.74948085_74948085/1	chr11	25705609	0	8	hypo
SRR7812167.127958353_127958353/1	chr11	25705770	0	5	pass					SRR7812167.73404121_73404121/1	chr11	25705613	0	8	hypo
SRR7812236.101802537_101802537/1	chr11	25705771	100	5	pass					SRR7812236.40093220_40093220/1	chr11	25705661	0	8	hypo
SRR7812236.304806761_304806761/1	chr11	25705776	80	5	pass					SRR7812167.135779498_135779498/1	chr11	25705717	0	8	hypo
SRR7812236.213128353_213128353/1	chr11	25705779	80	5	pass					SRR7812236.71467512_71467512/1	chr11	25705720	0	8	hypo
SRR7812219.265504715_265504715/1	chr11	25705780	100	5	pass					SRR7812219.180443117_180443117/1	chr11	25705723	0	8	hypo
SRR7812236.377352215_377352215/1	chr11	25705783	0	5	pass					SRR7812219.202958979_202958979/1	chr11	25705723	0	8	hypo
SRR7812219.250657546_250657546/1	chr11	25705783	0	5	pass					SRR7812219.80586357_80586357/1	chr11	25705727	0	8	hypo
SRR7812219.96905736_96905736/1	chr11	25705784	0	5	pass					SRR7812219.141358313_141358313/1	chr11	25705871	0	8	hypo
SRR7812219.343051852_343051852/1	chr11	25705786	80	5	pass					SRR7812167.135779498_135779498/1	chr11	25705618	0	9	hypo
SRR7812236.372384307_372384307/1	chr11	25705816	0	5	pass					SRR7812167.155599872_155599872/1	chr11	25705620	0	9	hypo
SRR7812236.377352215_377352215/1	chr11	25705816	0	5	pass					SRR7812167.340758970_340758970/1	chr11	25705623	0	9	hypo
SRR7812219.206726186_206726186/1	chr11	25705816	0	5	pass					SRR7812219.167134690_167134690/1	chr11	25705627	0	9	hypo
SRR7812167.57128880_57128880/1	chr11	25705818	0	5	pass					SRR7812167.57128880_57128880/1	chr11	25705630	0	9	hypo
SRR7812236.102756788_102756788/1	chr11	25705819	100	5	pass					SRR7812236.283305806_283305806/1	chr11	25705632	0	9	hypo
SRR7812219.344050703_344050703/1	chr11	25705962	80	5	pass					SRR7812236.46573905_46573905/1	chr11	25705632	0	9	hypo
SRR7812219.332311810_332311810/1	chr11	25706497	80	5	pass					SRR7812167.241271868_241271868/1	chr11	25705633	0	9	hypo
SRR7812236.129009300_129009300/1	chr11	25705508	100	6	pass					SRR7812236.234607748_234607748/1	chr11	25705637	0	9	hypo
SRR7812167.107401358_107401358/1	chr11	25705512	0	6	pass					SRR7812219.96905736_96905736/1	chr11	25705677	0	9	hypo
SRR7812236.353346992_353346992/1	chr11	25705515	66.6667	6	pass					SRR7812167.15157325_15157325/1	chr11	25705700	0	9	hypo
SRR7812219.144709823_144709823/1	chr11	25705515	100	6	pass					SRR7812219.332242427_332242427/1	chr11	25705706	0	9	hypo
SRR7812167.52245862_52245862/1	chr11	25705515	100	6	pass					SRR7812167.195789737_195789737/1	chr11	25705708	0	9	hypo
SRR7812236.89606099_89606099/1	chr11	25705516	50	6	pass					SRR7812219.194917221_194917221/1	chr11	25705709	0	9	hypo
SRR7812167.84339178_84339178/1	chr11	25705519	33.3333	6	pass					SRR7812236.35505522_35505522/1	chr11	25705710	0	9	hypo
SRR7812219.139946732_139946732/1	chr11	25705520	83.3333	6	pass					SRR7812236.26803732_26803732/1	chr11	25705715	0	9	hypo
SRR7812236.26803732_26803732/1	chr11	25705521	0	6	pass					SRR7812219.167134690_167134690/1	chr11	25705715	0	9	hypo
SRR7812236.216597227_216597227/1	chr11	25705523	83.3333	6	pass					SRR7812167.297040565_297040565/1	chr11	25705717	0	9	hypo
SRR7812236.220116267_220116267/1	chr11	25705523	33.3333	6	pass					SRR7812219.4677474_4677474/1	chr11	25705873	0	9	hypo
SRR7812236.139825204_139825204/1	chr11	25705525	0	6	pass					SRR7812236.156239687_156239687/1	chr11	25706264	0	9	hypo
SRR7812236.61068437_61068437/1	chr11	25705526	100	6	pass					SRR7812167.111420469_111420469/1	chr11	25706292	0	9	hypo
SRR7812236.330787321_330787321/1	chr11	25705527	66.6667	6	pass					SRR7812167.345773878_345773878/1	chr11	25706351	0	9	hypo
SRR7812236.330787321_330787321/1	chr11	25705527	66.6667	6	pass					SRR7812167.206794779_206794779/1	chr11	25705627	0	10	hypo
SRR7812219.61269231_61269231/1	chr11	25705527	0	6	pass					SRR7812236.279040402_279040402/1	chr11	25705640	0	10	hypo
SRR7812167.236883631_236883631/1	chr11	25705528	33.3333	6	pass					SRR7812167.161333247_161333247/1	chr11	25705640	0	10	hypo
SRR7812219.79022607_79022607/1	chr11	25705529	16.6667	6	pass					SRR7812219.180443117_180443117/1	chr11	25705641	0	10	hypo
SRR7812236.97183272_97183272/1	chr11	25705530	83.3333	6	pass					SRR7812219.194917221_194917221/1	chr11	25705641	0	10	hypo
SRR7812219.105278366_105278366/1	chr11	25705531	66.6667	6	pass					SRR7812167.33483280_33483280/1	chr11	25705641	0	10	hypo
SRR7812236.209275804_209275804/1	chr11	25705531	66.6667	6	pass					SRR7812167.158161784_158161784/1	chr11	25705643	0	10	hypo
SRR7812219.234349341_234349341/1	chr11	25705535	100	6	pass					SRR7812167.213653307_213653307/1	chr11	25705645	0	10	hypo
SRR7812167.319158677_319158677/1	chr11	25705537	83.3333	6	pass					SRR7812236.215562789_215562789/1	chr11	25705648	0	10	hypo
SRR7812167.329719674_329719674/1	chr11	25705537	100	6	pass					SRR7812219.307783877_307783877/1	chr11	25705649	0	10	hypo
SRR7812236.247481638_247481638/1	chr11	25705541	0	6	pass					SRR7812167.107401358_107401358/1	chr11	25705649	0	10	hypo
SRR7812219.214497454_214497454/1	chr11	25705541	0	6	pass					SRR7812236.372384307_372384307/1	chr11	25705658	0	10	hypo
SRR7812167.241271868_241271868/1	chr11	25705541	0	6	pass					SRR7812236.89606099_89606099/1	chr11	25705659	0	10	hypo
SRR7812167.301663627_301663627/1	chr11	25705541	0	6	pass					SRR7812219.206726186_206726186/1	chr11	25705669	0	10	hypo
SRR7812219.35776118_35776118/1	chr11	25705543	83.3333	6	pass					SRR7812236.139825204_139825204/1	chr11	25705673	0	10	hypo
SRR7812167.128965855_128965855/1	chr11	25705543	0	6	pass					SRR7812236.314257199_314257199/1	chr11	25705679	0	10	hypo
SRR7812167.67376574_67376574/1	chr11	25705545	83.3333	6	pass					SRR7812236.247481638_247481638/1	chr11	25705679	0	10	hypo
SRR7812167.169003133_169003133/1	chr11	25705545	16.6667	6	pass					SRR7812236.150712584_150712584/1	chr11	25705680	0	10	hypo
SRR7812236.39270837_39270837/1	chr11	25705546	0	6	pass					SRR7812167.331190298_331190298/1	chr11	25705691	0	10	hypo
SRR7812219.291522450_291522450/1	chr11	25705547	83.3333	6	pass					SRR7812167.213653307_213653307/1	chr11	25705881	0	10	hypo
SRR7812236.360835858_360835858/1	chr11	25705547	16.6667	6	pass					SRR7812236.29631667_29631667/1	chr11	25705884	0	10	hypo
SRR7812219.62050993_62050993/1	chr11	25705549	33.3333	6	pass					SRR7812167.206794779_206794779/1	chr11	25705888	0	10	hypo
SRR7812236.18152563_18152563/1	chr11	25705549	83.3333	6	pass					SRR7812167.62123230_62123230/1	chr11	25705897	0	10	hypo
SRR7812236.259135879_259135879/1	chr11	25705552	0	6	pass					SRR7812219.180148755_180148755/1	chr11	25706316	0	10	hypo
SRR7812167.278520302_278520302/1	chr11	25705555	0	6	pass					SRR7812219.335411429_335411429/1	chr11	25706321	0	10	hypo
SRR7812236.262868247_262868247/1	chr11	25705559	100	6	pass					SRR7812219.302834406_302834406/1	chr11	25706486	0	10	hypo
SRR7812167.132925533_132925533/1	chr11	25705559	83.3333	6	pass					SRR7812167.171303512_171303512/1	chr11	25705656	0	11	hypo
SRR7812236.208172194_208172194/1	chr11	25705561	66.6667	6	pass					SRR7812167.339978078_339978078/1	chr11	25705891	0	11	hypo
SRR7812219.307481586_307481586/1	chr11	25705561	100	6	pass					SRR7812236.91925264_91925264/1	chr11	25705892	0	11	hypo
SRR7812236.346271950_346271950/1	chr11	25705566	100	6	pass					SRR7812236.302268202_302268202/1	chr11	25705921	0	12	hypo
SRR7812236.291830924_291830924/1	chr11	25705579	66.6667	6	pass					SRR7812236.330667412_330667412/1	chr11	25705926	0	12	hypo
SRR7812167.286879388_286879388/1	chr11	25705584	16.6667	6	pass					SRR7812167.141450168_141450168/1	chr11	25706171	0	12	hypo
SRR7812236.129304222_129304222/1	chr11	25705586	83.3333	6	pass					SRR7812167.33663790_33663790/1	chr11	25706249	0	12	hypo
SRR7812167.240959350_240959350/1	chr11	25705591	0	6	pass					SRR7812167.109634189_109634189/1	chr11	25706272	0	12	hypo
SRR7812236.71467512_71467512/1	chr11	25705601	0	6	pass					SRR7812167.149929015_149929015/1	chr11	25706331	0	12	hypo
SRR7812236.88015090_88015090/1	chr11	25705617	83.3333	6	pass					SRR7812167.77760787_77760787/1	chr11	25706499	0	12	hypo
SRR7812167.137996740_137996740/1	chr11	25705744	83.3333	6	pass					SRR7812219.303231153_303231153/1	chr11	25705936	0	13	hypo
SRR7812236.378018220_378018220/1	chr11	25705744	100	6	pass					SRR7812219.156401326_156401326/1	chr11	25706108	0	13	hypo
SRR7812236.29631667_29631667/1	chr11	25705745	0	6	pass					SRR7812219.335411429_335411429/1	chr11	25706188	0	13	hypo
SRR7812236.314257199_314257199/1	chr11	25705746	0	6	pass					SRR7812167.345773878_345773878/1	chr11	25706201	0	13	hypo
SRR7812236.350090563_350090563/1	chr11	25705747	0	6	pass					SRR7812236.29904702_29904702/1	chr11	25706373	0	13	hypo
SRR7812219.263745497_263745497/1	chr11	25705756	100	6	pass					SRR7812167.267006612_267006612/1	chr11	25706419	0	13	hypo
SRR7812236.284806881_284806881/1	chr11	25705758	83.3333	6	pass					SRR7812236.78884133_78884133/1	chr11	25706424	0	13	hypo
SRR7812219.246419419_246419419/1	chr11	25705758	0	6	pass					SRR7812167.250941903_250941903/1	chr11	25706522	0	13	hypo
SRR7812219.34254757_34254757/1	chr11	25705758	0	6	pass					SRR7812167.146482887_146482887/1	chr11	25706126	0	14	hypo
SRR7812167.250596807_250596807/1	chr11	25705759	0	6	pass					SRR7812167.109634189_109634189/1	chr11	25706178	0	14	hypo
SRR7812219.141358313_141358313/1	chr11	25705763	0	6	pass					SRR7812167.146482887_146482887/1	chr11	25706215	0	14	hypo
SRR7812167.127958353_127958353/1	chr11	25705763	0	6	pass					SRR7812167.191623262_191623262/1	chr11	25706226	0	14	hypo
SRR7812236.1036123_1036123/1	chr11	25705764	100	6	pass					SRR7812167.7073137_7073137/1	chr11	25706267	0	14	hypo
SRR7812236.5715304_5715304/1	chr11	25705764	0	6	pass					SRR7812236.78884133_78884133/1	chr11	25706336	0	14	hypo
SRR7812219.228775696_228775696/1	chr11	25706514	100	6	pass					SRR7812219.180148755_180148755/1	chr11	25706400	0	14	hypo
SRR7812167.237179522_237179522/1	chr11	25705547	71.4286	7	pass					SRR7812236.29904702_29904702/1	chr11	25706408	0	14	hypo
SRR7812236.96278312_96278312/1	chr11	25705569	85.7143	7	pass					SRR7812219.337358652_337358652/1	chr11	25706417	0	14	hypo
SRR7812219.264806168_264806168/1	chr11	25705569	0	7	pass					SRR7812167.250596807_250596807/1	chr11	25705944	0	15	hypo
SRR7812236.284806881_284806881/1	chr11	25705571	100	7	pass					SRR7812219.213955655_213955655/1	chr11	25705980	0	15	hypo
SRR7812167.78144251_78144251/1	chr11	25705571	100	7	pass					SRR7812167.33663790_33663790/1	chr11	25705992	0	15	hypo
SRR7812167.92170694_92170694/1	chr11	25705572	85.7143	7	pass					SRR7812167.217488718_217488718/1	chr11	25705992	0	15	hypo
SRR7812167.159039100_159039100/1	chr11	25705573	85.7143	7	pass					SRR7812219.156401326_156401326/1	chr11	25706020	0	15	hypo
SRR7812167.329719674_329719674/1	chr11	25705574	100	7	pass					SRR7812236.156239687_156239687/1	chr11	25706021	0	15	hypo
SRR7812167.171303512_171303512/1	chr11	25705580	14.2857	7	pass					SRR7812167.251450169_251450169/1	chr11	25706337	0	15	hypo
SRR7812167.158161784_158161784/1	chr11	25705583	0	7	pass					SRR7812167.44166570_44166570/1	chr11	25706479	0	15	hypo
SRR7812219.296732098_296732098/1	chr11	25705593	14.2857	7	pass					SRR7812167.31455004_31455004/1	chr11	25705964	0	16	hypo
SRR7812236.259135879_259135879/1	chr11	25705599	0	7	pass					SRR7812167.141450168_141450168/1	chr11	25705967	0	16	hypo
SRR7812219.139554498_139554498/1	chr11	25705599	0	7	pass					SRR7812219.16732147_16732147/1	chr11	25706027	0	16	hypo
SRR7812236.35505522_35505522/1	chr11	25705600	0	7	pass					SRR7812236.206528822_206528822/1	chr11	25706042	0	16	hypo
SRR7812167.297040565_297040565/1	chr11	25705600	0	7	pass					SRR7812167.251450169_251450169/1	chr11	25706131	0	16	hypo
SRR7812167.184898734_184898734/1	chr11	25705605	0	7	pass					SRR7812167.111420469_111420469/1	chr11	25706133	0	16	hypo
SRR7812219.91891621_91891621/1	chr11	25705607	0	7	pass					SRR7812219.177711092_177711092/1	chr11	25706136	0	16	hypo
SRR7812219.246419419_246419419/1	chr11	25705609	0	7	pass					SRR7812167.62123230_62123230/1	chr11	25706173	0	16	hypo
SRR7812236.45680408_45680408/1	chr11	25705728	85.7143	7	pass					SRR7812167.191623262_191623262/1	chr11	25706365	0	16	hypo
SRR7812167.161333247_161333247/1	chr11	25705730	0	7	pass					SRR7812236.294818936_294818936/1	chr11	25705954	0	17	hypo
SRR7812219.320520315_320520315/1	chr11	25705731	100	7	pass					SRR7812167.46232231_46232231/1	chr11	25706040	0	17	hypo
SRR7812236.263719356_263719356/1	chr11	25705733	85.7143	7	pass					SRR7812236.206528822_206528822/1	chr11	25706057	0	17	hypo
SRR7812167.110371371_110371371/1	chr11	25705733	100	7	pass					SRR7812167.238610307_238610307/1	chr11	25706617	0	17	hypo
SRR7812236.279809819_279809819/1	chr11	25705736	100	7	pass					SRR7812236.294818936_294818936/1	chr11	25706049	0	18	hypo
SRR7812219.139946732_139946732/1	chr11	25705739	100	7	pass					SRR7812167.31455004_31455004/1	chr11	25706158	0	18	hypo
SRR7812219.4677474_4677474/1	chr11	25705740	0	7	pass					SRR7812236.195176039_195176039/1	chr11	25706037	5.55556	18	hypo
SRR7812219.200978900_200978900/1	chr11	25705752	0	7	pass					SRR7812219.177711092_177711092/1	chr11	25706159	5.55556	18	hypo
SRR7812219.213955655_213955655/1	chr11	25705752	0	7	pass					SRR7812236.195176039_195176039/1	chr11	25705954	5.88235	17	hypo
SRR7812219.77197577_77197577/1	chr11	25705827	85.7143	7	pass					SRR7812236.361226106_361226106/1	chr11	25705944	6.66667	15	hypo
SRR7812167.46232231_46232231/1	chr11	25705829	0	7	pass					SRR7812236.8269032_8269032/1	chr11	25706532	7.69231	13	hypo
SRR7812167.137996740_137996740/1	chr11	25705830	100	7	pass					SRR7812167.300697524_300697524/1	chr11	25706540	7.69231	13	hypo
SRR7812219.307783877_307783877/1	chr11	25705833	0	7	pass					SRR7812167.260510431_260510431/1	chr11	25706341	9.09091	11	hypo
SRR7812219.16732147_16732147/1	chr11	25705837	0	7	pass					SRR7812167.44166570_44166570/1	chr11	25706576	9.09091	11	hypo
SRR7812236.379051904_379051904/1	chr11	25705837	57.1429	7	pass					SRR7812236.5715304_5715304/1	chr11	25705633	12.5	8	hypo
SRR7812219.303231153_303231153/1	chr11	25705838	0	7	pass					SRR7812167.171303512_171303512/1	chr11	25705580	14.2857	7	hypo
SRR7812236.234607748_234607748/1	chr11	25705838	0	7	pass					SRR7812219.296732098_296732098/1	chr11	25705593	14.2857	7	hypo
SRR7812219.144212693_144212693/1	chr11	25705839	100	7	pass					SRR7812167.245016889_245016889/1	chr11	25706598	15.3846	13	hypo
SRR7812236.87079911_87079911/1	chr11	25705842	100	7	pass					SRR7812219.79022607_79022607/1	chr11	25705529	16.6667	6	hypo
SRR7812236.215562789_215562789/1	chr11	25705843	0	7	pass					SRR7812167.169003133_169003133/1	chr11	25705545	16.6667	6	hypo
SRR7812236.21410310_21410310/1	chr11	25705844	100	7	pass					SRR7812236.360835858_360835858/1	chr11	25705547	16.6667	6	hypo
SRR7812236.302268202_302268202/1	chr11	25705844	0	7	pass					SRR7812167.286879388_286879388/1	chr11	25705584	16.6667	6	hypo
SRR7812219.265504715_265504715/1	chr11	25705845	85.7143	7	pass					SRR7812236.342607146_342607146/1	chr11	25705490	20	5	hypo
SRR7812167.110371371_110371371/1	chr11	25705845	85.7143	7	pass					SRR7812167.293052865_293052865/1	chr11	25705505	20	5	hypo
SRR7812167.275257062_275257062/1	chr11	25705852	85.7143	7	pass					SRR7812219.214497454_214497454/1	chr11	25705673	20	10	hypo
SRR7812167.66794625_66794625/1	chr11	25705856	85.7143	7	pass					SRR7812236.342607146_342607146/1	chr11	25705454	25	4
SRR7812219.213677575_213677575/1	chr11	25705858	0	7	pass					SRR7812167.343619668_343619668/1	chr11	25705474	25	4
SRR7812167.210832208_210832208/1	chr11	25705859	71.4286	7	pass					SRR7812236.360835858_360835858/1	chr11	25705476	25	4
SRR7812167.9438702_9438702/1	chr11	25705859	100	7	pass					SRR7812236.8269032_8269032/1	chr11	25706676	25	16
SRR7812167.321725221_321725221/1	chr11	25705860	100	7	pass					SRR7812236.121198364_121198364/1	chr11	25705438	33.3333	3
SRR7812219.320520315_320520315/1	chr11	25705860	85.7143	7	pass					SRR7812167.84339178_84339178/1	chr11	25705519	33.3333	6
SRR7812219.332242427_332242427/1	chr11	25705862	0	7	pass					SRR7812236.220116267_220116267/1	chr11	25705523	33.3333	6
SRR7812167.104952782_104952782/1	chr11	25705868	71.4286	7	pass					SRR7812167.236883631_236883631/1	chr11	25705528	33.3333	6
SRR7812236.251308507_251308507/1	chr11	25705872	100	7	pass					SRR7812219.62050993_62050993/1	chr11	25705549	33.3333	6
SRR7812167.149929015_149929015/1	chr11	25706499	0	7	pass					SRR7812167.7073137_7073137/1	chr11	25706519	33.3333	12
SRR7812236.350090563_350090563/1	chr11	25705609	0	8	pass					SRR7812167.77760787_77760787/1	chr11	25706657	35.2941	17
SRR7812167.74948085_74948085/1	chr11	25705609	0	8	pass					SRR7812236.346064593_346064593/1	chr11	25705497	40	5
SRR7812219.105278366_105278366/1	chr11	25705611	87.5	8	pass					SRR7812219.337358652_337358652/1	chr11	25706310	40	10
SRR7812167.73404121_73404121/1	chr11	25705613	0	8	pass					SRR7812236.175740844_175740844/1	chr11	25706557	45.4545	11
SRR7812219.257548475_257548475/1	chr11	25705619	87.5	8	pass					SRR7812236.97975582_97975582/1	chr11	25705815	50	4
SRR7812219.309937347_309937347/1	chr11	25705625	75	8	pass					SRR7812236.89606099_89606099/1	chr11	25705516	50	6
SRR7812236.5715304_5715304/1	chr11	25705633	12.5	8	pass					SRR7812167.267006612_267006612/1	chr11	25706681	50	10
SRR7812219.359794357_359794357/1	chr11	25705634	87.5	8	pass					SRR7812236.175740844_175740844/1	chr11	25706617	52.9412	17
SRR7812236.40093220_40093220/1	chr11	25705661	0	8	pass					SRR7812236.42413317_42413317/1	chr11	25705616	55.5556	9
SRR7812167.135779498_135779498/1	chr11	25705717	0	8	pass					SRR7812236.363409052_363409052/1	chr11	25705636	55.5556	9
SRR7812236.379051904_379051904/1	chr11	25705719	100	8	pass					SRR7812236.379051904_379051904/1	chr11	25705837	57.1429	7
SRR7812236.71467512_71467512/1	chr11	25705720	0	8	pass					SRR7812236.363409052_363409052/1	chr11	25705483	60	5
SRR7812167.104952782_104952782/1	chr11	25705723	87.5	8	pass					SRR7812236.283305806_283305806/1	chr11	25705502	60	5
SRR7812219.180443117_180443117/1	chr11	25705723	0	8	pass					SRR7812236.339710708_339710708/1	chr11	25705505	60	5
SRR7812219.202958979_202958979/1	chr11	25705723	0	8	pass					SRR7812219.356936623_356936623/1	chr11	25705537	60	5
SRR7812167.95618213_95618213/1	chr11	25705724	87.5	8	pass					SRR7812219.274309535_274309535/1	chr11	25705445	66.6667	3
SRR7812219.80586357_80586357/1	chr11	25705727	0	8	pass					SRR7812236.303889720_303889720/1	chr11	25705452	66.6667	3
SRR7812219.141358313_141358313/1	chr11	25705871	0	8	pass					SRR7812167.343362091_343362091/1	chr11	25705517	66.6667	3
SRR7812219.86077763_86077763/1	chr11	25705897	87.5	8	pass					SRR7812219.80586357_80586357/1	chr11	25705518	66.6667	3
SRR7812236.382004330_382004330/1	chr11	25706269	75	8	pass					SRR7812167.341768282_341768282/1	chr11	25705770	66.6667	3
SRR7812236.378018220_378018220/1	chr11	25705616	77.7778	9	pass					SRR7812236.330863711_330863711/1	chr11	25705816	66.6667	3
SRR7812236.42413317_42413317/1	chr11	25705616	55.5556	9	pass					SRR7812236.129009300_129009300/1	chr11	25705835	66.6667	3
SRR7812167.135779498_135779498/1	chr11	25705618	0	9	pass					SRR7812236.353346992_353346992/1	chr11	25705515	66.6667	6
SRR7812167.155599872_155599872/1	chr11	25705620	0	9	pass					SRR7812236.330787321_330787321/1	chr11	25705527	66.6667	6
SRR7812236.213128353_213128353/1	chr11	25705623	88.8889	9	pass					SRR7812236.330787321_330787321/1	chr11	25705527	66.6667	6
SRR7812167.263468458_263468458/1	chr11	25705623	88.8889	9	pass					SRR7812219.105278366_105278366/1	chr11	25705531	66.6667	6
SRR7812167.340758970_340758970/1	chr11	25705623	0	9	pass					SRR7812236.209275804_209275804/1	chr11	25705531	66.6667	6
SRR7812236.45680408_45680408/1	chr11	25705625	88.8889	9	pass					SRR7812236.208172194_208172194/1	chr11	25705561	66.6667	6
SRR7812167.40028624_40028624/1	chr11	25705625	77.7778	9	pass					SRR7812236.291830924_291830924/1	chr11	25705579	66.6667	6
SRR7812219.167134690_167134690/1	chr11	25705627	0	9	pass					SRR7812236.324520333_324520333/1	chr11	25706096	69.2308	13
SRR7812236.87079911_87079911/1	chr11	25705628	100	9	pass					SRR7812167.208226015_208226015/1	chr11	25705681	70	10
SRR7812219.77197577_77197577/1	chr11	25705629	100	9	pass					SRR7812167.237179522_237179522/1	chr11	25705547	71.4286	7
SRR7812167.57128880_57128880/1	chr11	25705630	0	9	pass					SRR7812167.210832208_210832208/1	chr11	25705859	71.4286	7
SRR7812236.283305806_283305806/1	chr11	25705632	0	9	pass					SRR7812167.104952782_104952782/1	chr11	25705868	71.4286	7
SRR7812236.46573905_46573905/1	chr11	25705632	0	9	pass					SRR7812236.86263898_86263898/1	chr11	25706229	72.7273	11
SRR7812236.97183272_97183272/1	chr11	25705633	100	9	pass					SRR7812167.149471426_149471426/1	chr11	25705453	75	4
SRR7812167.241271868_241271868/1	chr11	25705633	0	9	pass					SRR7812219.277025333_277025333/1	chr11	25705467	75	4
SRR7812236.363409052_363409052/1	chr11	25705636	55.5556	9	pass					SRR7812219.295113910_295113910/1	chr11	25705475	75	4
SRR7812236.234607748_234607748/1	chr11	25705637	0	9	pass					SRR7812219.359794357_359794357/1	chr11	25705792	75	4
SRR7812167.190636158_190636158/1	chr11	25705668	88.8889	9	pass					SRR7812219.257548475_257548475/1	chr11	25705793	75	4
SRR7812219.96905736_96905736/1	chr11	25705677	0	9	pass					SRR7812167.190636158_190636158/1	chr11	25705796	75	4
SRR7812236.158142558_158142558/1	chr11	25705698	100	9	pass					SRR7812219.351830636_351830636/1	chr11	25706177	75	4
SRR7812167.15157325_15157325/1	chr11	25705700	0	9	pass					SRR7812219.309937347_309937347/1	chr11	25705625	75	8
SRR7812236.129304222_129304222/1	chr11	25705702	100	9	pass					SRR7812236.382004330_382004330/1	chr11	25706269	75	8
SRR7812219.343051852_343051852/1	chr11	25705703	100	9	pass					SRR7812236.80263624_80263624/1	chr11	25706665	75	16
SRR7812236.251308507_251308507/1	chr11	25705706	100	9	pass					SRR7812236.254467480_254467480/1	chr11	25706202	76.9231	13
SRR7812219.332242427_332242427/1	chr11	25705706	0	9	pass					SRR7812236.378018220_378018220/1	chr11	25705616	77.7778	9
SRR7812167.195789737_195789737/1	chr11	25705708	0	9	pass					SRR7812167.40028624_40028624/1	chr11	25705625	77.7778	9
SRR7812219.194917221_194917221/1	chr11	25705709	0	9	pass					SRR7812236.324520333_324520333/1	chr11	25706165	77.7778	18
SRR7812167.78144251_78144251/1	chr11	25705709	100	9	pass					SRR7812167.245194873_245194873/1	chr11	25706170	77.7778	18
SRR7812236.35505522_35505522/1	chr11	25705710	0	9	pass					SRR7812167.18810807_18810807/1	chr11	25706487	78.5714	14
SRR7812167.319158677_319158677/1	chr11	25705711	100	9	pass					SRR7812236.101745803_101745803/1	chr11	25705484	80	5	hyper
SRR7812236.26803732_26803732/1	chr11	25705715	0	9	pass					SRR7812236.42413317_42413317/1	chr11	25705487	80	5	hyper
SRR7812219.167134690_167134690/1	chr11	25705715	0	9	pass					SRR7812167.263468458_263468458/1	chr11	25705492	80	5	hyper
SRR7812167.297040565_297040565/1	chr11	25705717	0	9	pass					SRR7812167.199648467_199648467/1	chr11	25705494	80	5	hyper
SRR7812219.4677474_4677474/1	chr11	25705873	0	9	pass					SRR7812236.145837042_145837042/1	chr11	25705495	80	5	hyper
SRR7812236.156239687_156239687/1	chr11	25706264	0	9	pass					SRR7812236.208172194_208172194/1	chr11	25705497	80	5	hyper
SRR7812167.111420469_111420469/1	chr11	25706292	0	9	pass					SRR7812167.95618213_95618213/1	chr11	25705497	80	5	hyper
SRR7812236.20242061_20242061/1	chr11	25706331	100	9	pass					SRR7812236.204360626_204360626/1	chr11	25705501	80	5	hyper
SRR7812167.345773878_345773878/1	chr11	25706351	0	9	pass					SRR7812236.304806761_304806761/1	chr11	25705776	80	5	hyper
SRR7812236.68793056_68793056/1	chr11	25705626	80	10	pass					SRR7812236.213128353_213128353/1	chr11	25705779	80	5	hyper
SRR7812167.206794779_206794779/1	chr11	25705627	0	10	pass					SRR7812219.343051852_343051852/1	chr11	25705786	80	5	hyper
SRR7812167.76546205_76546205/1	chr11	25705637	100	10	pass					SRR7812219.344050703_344050703/1	chr11	25705962	80	5	hyper
SRR7812236.279040402_279040402/1	chr11	25705640	0	10	pass					SRR7812219.332311810_332311810/1	chr11	25706497	80	5	hyper
SRR7812167.161333247_161333247/1	chr11	25705640	0	10	pass					SRR7812236.68793056_68793056/1	chr11	25705626	80	10	hyper
SRR7812219.274309535_274309535/1	chr11	25705640	90	10	pass					SRR7812167.226274302_226274302/1	chr11	25705659	80	10	hyper
SRR7812219.180443117_180443117/1	chr11	25705641	0	10	pass					SRR7812236.304806761_304806761/1	chr11	25705675	80	10	hyper
SRR7812219.194917221_194917221/1	chr11	25705641	0	10	pass					SRR7812236.353346992_353346992/1	chr11	25705675	80	10	hyper
SRR7812167.33483280_33483280/1	chr11	25705641	0	10	pass					SRR7812219.217849561_217849561/1	chr11	25706086	80	15	hyper
SRR7812236.101802537_101802537/1	chr11	25705642	90	10	pass					SRR7812219.228775696_228775696/1	chr11	25706623	80	15	hyper
SRR7812219.311350870_311350870/1	chr11	25705643	90	10	pass					SRR7812167.9438702_9438702/1	chr11	25705657	81.8182	11	hyper
SRR7812167.158161784_158161784/1	chr11	25705643	0	10	pass					SRR7812236.382004330_382004330/1	chr11	25706197	81.8182	11	hyper
SRR7812167.213653307_213653307/1	chr11	25705645	0	10	pass					SRR7812167.208261167_208261167/1	chr11	25706455	81.8182	11	hyper
SRR7812236.346271950_346271950/1	chr11	25705645	90	10	pass					SRR7812167.226274302_226274302/1	chr11	25705975	82.3529	17	hyper
SRR7812219.234349341_234349341/1	chr11	25705645	100	10	pass					SRR7812219.139946732_139946732/1	chr11	25705520	83.3333	6	hyper
SRR7812236.215562789_215562789/1	chr11	25705648	0	10	pass					SRR7812236.216597227_216597227/1	chr11	25705523	83.3333	6	hyper
SRR7812219.307783877_307783877/1	chr11	25705649	0	10	pass					SRR7812236.97183272_97183272/1	chr11	25705530	83.3333	6	hyper
SRR7812219.295113910_295113910/1	chr11	25705649	100	10	pass					SRR7812167.319158677_319158677/1	chr11	25705537	83.3333	6	hyper
SRR7812167.107401358_107401358/1	chr11	25705649	0	10	pass					SRR7812219.35776118_35776118/1	chr11	25705543	83.3333	6	hyper
SRR7812236.61068437_61068437/1	chr11	25705652	100	10	pass					SRR7812167.67376574_67376574/1	chr11	25705545	83.3333	6	hyper
SRR7812167.76546205_76546205/1	chr11	25705652	100	10	pass					SRR7812219.291522450_291522450/1	chr11	25705547	83.3333	6	hyper
SRR7812236.372384307_372384307/1	chr11	25705658	0	10	pass					SRR7812236.18152563_18152563/1	chr11	25705549	83.3333	6	hyper
SRR7812236.1036123_1036123/1	chr11	25705659	90	10	pass					SRR7812167.132925533_132925533/1	chr11	25705559	83.3333	6	hyper
SRR7812167.226274302_226274302/1	chr11	25705659	80	10	pass					SRR7812236.129304222_129304222/1	chr11	25705586	83.3333	6	hyper
SRR7812236.89606099_89606099/1	chr11	25705659	0	10	pass					SRR7812236.88015090_88015090/1	chr11	25705617	83.3333	6	hyper
SRR7812167.67376574_67376574/1	chr11	25705660	90	10	pass					SRR7812167.137996740_137996740/1	chr11	25705744	83.3333	6	hyper
SRR7812219.196615465_196615465/1	chr11	25705662	100	10	pass					SRR7812236.284806881_284806881/1	chr11	25705758	83.3333	6	hyper
SRR7812236.97975582_97975582/1	chr11	25705665	100	10	pass					SRR7812167.16183938_16183938/1	chr11	25706191	83.3333	12	hyper
SRR7812167.318526245_318526245/1	chr11	25705667	90	10	pass					SRR7812167.22548314_22548314/1	chr11	25706221	83.3333	12	hyper
SRR7812167.199648467_199648467/1	chr11	25705667	90	10	pass					SRR7812167.16183938_16183938/1	chr11	25706376	83.3333	12	hyper
SRR7812219.206726186_206726186/1	chr11	25705669	0	10	pass					SRR7812219.151091100_151091100/1	chr11	25706607	83.3333	12	hyper
SRR7812167.80514045_80514045/1	chr11	25705669	90	10	pass					SRR7812219.350279454_350279454/1	chr11	25706639	83.3333	12	hyper
SRR7812236.279809819_279809819/1	chr11	25705671	90	10	pass					SRR7812236.254467480_254467480/1	chr11	25706158	83.3333	18	hyper
SRR7812236.139825204_139825204/1	chr11	25705673	0	10	pass					SRR7812219.35825998_35825998/1	chr11	25706531	84.6154	13	hyper
SRR7812219.214497454_214497454/1	chr11	25705673	20	10	pass					SRR7812236.96278312_96278312/1	chr11	25705569	85.7143	7	hyper
SRR7812236.304806761_304806761/1	chr11	25705675	80	10	pass					SRR7812167.92170694_92170694/1	chr11	25705572	85.7143	7	hyper
SRR7812236.353346992_353346992/1	chr11	25705675	80	10	pass					SRR7812167.159039100_159039100/1	chr11	25705573	85.7143	7	hyper
SRR7812236.314257199_314257199/1	chr11	25705679	0	10	pass					SRR7812236.45680408_45680408/1	chr11	25705728	85.7143	7	hyper
SRR7812236.247481638_247481638/1	chr11	25705679	0	10	pass					SRR7812236.263719356_263719356/1	chr11	25705733	85.7143	7	hyper
SRR7812236.330863711_330863711/1	chr11	25705680	100	10	pass					SRR7812219.77197577_77197577/1	chr11	25705827	85.7143	7	hyper
SRR7812236.150712584_150712584/1	chr11	25705680	0	10	pass					SRR7812219.265504715_265504715/1	chr11	25705845	85.7143	7	hyper
SRR7812167.208226015_208226015/1	chr11	25705681	70	10	pass					SRR7812167.110371371_110371371/1	chr11	25705845	85.7143	7	hyper
SRR7812167.210832208_210832208/1	chr11	25705683	90	10	pass					SRR7812167.275257062_275257062/1	chr11	25705852	85.7143	7	hyper
SRR7812167.331190298_331190298/1	chr11	25705691	0	10	pass					SRR7812167.66794625_66794625/1	chr11	25705856	85.7143	7	hyper
SRR7812219.144709823_144709823/1	chr11	25705693	100	10	pass					SRR7812219.320520315_320520315/1	chr11	25705860	85.7143	7	hyper
SRR7812219.291522450_291522450/1	chr11	25705695	100	10	pass					SRR7812236.48934309_48934309/1	chr11	25705979	86.6667	15	hyper
SRR7812167.213653307_213653307/1	chr11	25705881	0	10	pass					SRR7812167.66794625_66794625/1	chr11	25705986	86.6667	15	hyper
SRR7812236.29631667_29631667/1	chr11	25705884	0	10	pass					SRR7812167.245194873_245194873/1	chr11	25706011	86.6667	15	hyper
SRR7812219.196615465_196615465/1	chr11	25705888	90	10	pass					SRR7812167.329885826_329885826/1	chr11	25706267	86.6667	15	hyper
SRR7812167.206794779_206794779/1	chr11	25705888	0	10	pass					SRR7812219.105278366_105278366/1	chr11	25705611	87.5	8	hyper
SRR7812167.62123230_62123230/1	chr11	25705897	0	10	pass					SRR7812219.257548475_257548475/1	chr11	25705619	87.5	8	hyper
SRR7812167.167478302_167478302/1	chr11	25705900	100	10	pass					SRR7812219.359794357_359794357/1	chr11	25705634	87.5	8	hyper
SRR7812167.321725221_321725221/1	chr11	25705901	100	10	pass					SRR7812167.104952782_104952782/1	chr11	25705723	87.5	8	hyper
SRR7812167.173299514_173299514/1	chr11	25705923	100	10	pass					SRR7812167.95618213_95618213/1	chr11	25705724	87.5	8	hyper
SRR7812219.38174665_38174665/1	chr11	25706125	100	10	pass					SRR7812219.86077763_86077763/1	chr11	25705897	87.5	8	hyper
SRR7812219.337358652_337358652/1	chr11	25706310	40	10	pass					SRR7812236.102756788_102756788/1	chr11	25705947	87.5	16	hyper
SRR7812219.180148755_180148755/1	chr11	25706316	0	10	pass					SRR7812219.80230507_80230507/1	chr11	25706068	87.5	16	hyper
SRR7812219.200362549_200362549/1	chr11	25706317	100	10	pass					SRR7812219.144212693_144212693/1	chr11	25705952	88.2353	17	hyper
SRR7812236.62109081_62109081/1	chr11	25706319	100	10	pass					SRR7812236.213128353_213128353/1	chr11	25705623	88.8889	9	hyper
SRR7812219.335411429_335411429/1	chr11	25706321	0	10	pass					SRR7812167.263468458_263468458/1	chr11	25705623	88.8889	9	hyper
SRR7812167.18810807_18810807/1	chr11	25706336	100	10	pass					SRR7812236.45680408_45680408/1	chr11	25705625	88.8889	9	hyper
SRR7812219.351830636_351830636/1	chr11	25706433	90	10	pass					SRR7812167.190636158_190636158/1	chr11	25705668	88.8889	9	hyper
SRR7812219.302834406_302834406/1	chr11	25706486	0	10	pass					SRR7812219.80230507_80230507/1	chr11	25706037	88.8889	18	hyper
SRR7812167.309995417_309995417/1	chr11	25706583	90	10	pass					SRR7812219.274309535_274309535/1	chr11	25705640	90	10	hyper
SRR7812167.267006612_267006612/1	chr11	25706681	50	10	pass					SRR7812236.101802537_101802537/1	chr11	25705642	90	10	hyper
SRR7812219.263745497_263745497/1	chr11	25705653	100	11	pass					SRR7812219.311350870_311350870/1	chr11	25705643	90	10	hyper
SRR7812167.171303512_171303512/1	chr11	25705656	0	11	pass					SRR7812236.346271950_346271950/1	chr11	25705645	90	10	hyper
SRR7812167.9438702_9438702/1	chr11	25705657	81.8182	11	pass					SRR7812236.1036123_1036123/1	chr11	25705659	90	10	hyper
SRR7812167.339978078_339978078/1	chr11	25705891	0	11	pass					SRR7812167.67376574_67376574/1	chr11	25705660	90	10	hyper
SRR7812236.91925264_91925264/1	chr11	25705892	0	11	pass					SRR7812167.318526245_318526245/1	chr11	25705667	90	10	hyper
SRR7812219.9727531_9727531/1	chr11	25705911	90.9091	11	pass					SRR7812167.199648467_199648467/1	chr11	25705667	90	10	hyper
SRR7812236.382004330_382004330/1	chr11	25706197	81.8182	11	pass					SRR7812167.80514045_80514045/1	chr11	25705669	90	10	hyper
SRR7812219.21111823_21111823/1	chr11	25706221	90.9091	11	pass					SRR7812236.279809819_279809819/1	chr11	25705671	90	10	hyper
SRR7812236.48934309_48934309/1	chr11	25706221	90.9091	11	pass					SRR7812167.210832208_210832208/1	chr11	25705683	90	10	hyper
SRR7812236.38566762_38566762/1	chr11	25706226	90.9091	11	pass					SRR7812219.196615465_196615465/1	chr11	25705888	90	10	hyper
SRR7812236.86263898_86263898/1	chr11	25706229	72.7273	11	pass					SRR7812219.351830636_351830636/1	chr11	25706433	90	10	hyper
SRR7812167.260510431_260510431/1	chr11	25706341	9.09091	11	pass					SRR7812167.309995417_309995417/1	chr11	25706583	90	10	hyper
SRR7812167.208261167_208261167/1	chr11	25706455	81.8182	11	pass					SRR7812219.9727531_9727531/1	chr11	25705911	90.9091	11	hyper
SRR7812236.175740844_175740844/1	chr11	25706557	45.4545	11	pass					SRR7812219.21111823_21111823/1	chr11	25706221	90.9091	11	hyper
SRR7812167.44166570_44166570/1	chr11	25706576	9.09091	11	pass					SRR7812236.48934309_48934309/1	chr11	25706221	90.9091	11	hyper
SRR7812236.302268202_302268202/1	chr11	25705921	0	12	pass					SRR7812236.38566762_38566762/1	chr11	25706226	90.9091	11	hyper
SRR7812236.330667412_330667412/1	chr11	25705926	0	12	pass					SRR7812236.381537966_381537966/1	chr11	25705968	91.6667	12	hyper
SRR7812236.381537966_381537966/1	chr11	25705968	91.6667	12	pass					SRR7812236.86263898_86263898/1	chr11	25706104	91.6667	12	hyper
SRR7812236.86263898_86263898/1	chr11	25706104	91.6667	12	pass					SRR7812167.329885826_329885826/1	chr11	25706329	91.6667	12	hyper
SRR7812167.141450168_141450168/1	chr11	25706171	0	12	pass					SRR7812219.35825998_35825998/1	chr11	25706490	92.3077	13	hyper
SRR7812167.16183938_16183938/1	chr11	25706191	83.3333	12	pass					SRR7812236.80263624_80263624/1	chr11	25706554	92.3077	13	hyper
SRR7812167.22548314_22548314/1	chr11	25706221	83.3333	12	pass					SRR7812236.38566762_38566762/1	chr11	25706088	92.8571	14	hyper
SRR7812167.33663790_33663790/1	chr11	25706249	0	12	pass					SRR7812236.21410310_21410310/1	chr11	25706125	92.8571	14	hyper
SRR7812167.109634189_109634189/1	chr11	25706272	0	12	pass					SRR7812219.200362549_200362549/1	chr11	25706396	92.8571	14	hyper
SRR7812167.329885826_329885826/1	chr11	25706329	91.6667	12	pass					SRR7812167.309995417_309995417/1	chr11	25706404	92.8571	14	hyper
SRR7812167.149929015_149929015/1	chr11	25706331	0	12	pass					SRR7812236.85339407_85339407/1	chr11	25706624	92.8571	14	hyper
SRR7812167.16183938_16183938/1	chr11	25706376	83.3333	12	pass					SRR7812236.263719356_263719356/1	chr11	25705947	93.3333	15	hyper
SRR7812167.135396669_135396669/1	chr11	25706458	100	12	pass					SRR7812219.113267072_113267072/1	chr11	25705958	93.3333	15	hyper
SRR7812167.77760787_77760787/1	chr11	25706499	0	12	pass					SRR7812167.22548314_22548314/1	chr11	25706018	93.3333	15	hyper
SRR7812167.7073137_7073137/1	chr11	25706519	33.3333	12	pass					SRR7812236.8247978_8247978/1	chr11	25706078	93.3333	15	hyper
SRR7812219.151091100_151091100/1	chr11	25706607	83.3333	12	pass					SRR7812219.151091100_151091100/1	chr11	25706393	93.3333	15	hyper
SRR7812219.332311810_332311810/1	chr11	25706611	100	12	pass					SRR7812167.299903942_299903942/1	chr11	25706584	93.3333	15	hyper
SRR7812219.350279454_350279454/1	chr11	25706639	83.3333	12	pass					SRR7812219.249381790_249381790/1	chr11	25706650	93.75	16	hyper
SRR7812219.303231153_303231153/1	chr11	25705936	0	13	pass					SRR7812167.333273331_333273331/1	chr11	25706660	93.75	16	hyper
SRR7812236.324520333_324520333/1	chr11	25706096	69.2308	13	pass					SRR7812219.217849561_217849561/1	chr11	25705975	94.1176	17	hyper
SRR7812219.156401326_156401326/1	chr11	25706108	0	13	pass					SRR7812167.238632274_238632274/1	chr11	25705442	100	3	hyper
SRR7812219.335411429_335411429/1	chr11	25706188	0	13	pass					SRR7812219.35776118_35776118/1	chr11	25705447	100	3	hyper
SRR7812167.345773878_345773878/1	chr11	25706201	0	13	pass					SRR7812236.68793056_68793056/1	chr11	25705454	100	3	hyper
SRR7812236.254467480_254467480/1	chr11	25706202	76.9231	13	pass					SRR7812167.341768282_341768282/1	chr11	25705663	100	3	hyper
SRR7812219.95343760_95343760/1	chr11	25706242	100	13	pass					SRR7812167.8795560_8795560/1	chr11	25705803	100	3	hyper
SRR7812236.29904702_29904702/1	chr11	25706373	0	13	pass					SRR7812219.309937347_309937347/1	chr11	25705805	100	3	hyper
SRR7812167.267006612_267006612/1	chr11	25706419	0	13	pass					SRR7812167.318526245_318526245/1	chr11	25705805	100	3	hyper
SRR7812236.78884133_78884133/1	chr11	25706424	0	13	pass					SRR7812167.208226015_208226015/1	chr11	25705811	100	3	hyper
SRR7812219.35825998_35825998/1	chr11	25706490	92.3077	13	pass					SRR7812167.127133788_127133788/1	chr11	25705456	100	4	hyper
SRR7812167.250941903_250941903/1	chr11	25706522	0	13	pass					SRR7812236.182279786_182279786/1	chr11	25705459	100	4	hyper
SRR7812219.35825998_35825998/1	chr11	25706531	84.6154	13	pass					SRR7812236.188647001_188647001/1	chr11	25705473	100	4	hyper
SRR7812236.8269032_8269032/1	chr11	25706532	7.69231	13	pass					SRR7812167.208624758_208624758/1	chr11	25705473	100	4	hyper
SRR7812167.300697524_300697524/1	chr11	25706540	7.69231	13	pass					SRR7812236.220532517_220532517/1	chr11	25705478	100	4	hyper
SRR7812236.80263624_80263624/1	chr11	25706554	92.3077	13	pass					SRR7812236.158142558_158142558/1	chr11	25705479	100	4	hyper
SRR7812167.245016889_245016889/1	chr11	25706598	15.3846	13	pass					SRR7812167.275257062_275257062/1	chr11	25705577	100	4	hyper
SRR7812236.38566762_38566762/1	chr11	25706088	92.8571	14	pass					SRR7812219.344050703_344050703/1	chr11	25705791	100	4	hyper
SRR7812236.21410310_21410310/1	chr11	25706125	92.8571	14	pass					SRR7812167.286879388_286879388/1	chr11	25705792	100	4	hyper
SRR7812167.146482887_146482887/1	chr11	25706126	0	14	pass					SRR7812236.262868247_262868247/1	chr11	25705479	100	5	hyper
SRR7812167.109634189_109634189/1	chr11	25706178	0	14	pass					SRR7812236.47763495_47763495/1	chr11	25705493	100	5	hyper
SRR7812167.146482887_146482887/1	chr11	25706215	0	14	pass					SRR7812219.19766182_19766182/1	chr11	25705504	100	5	hyper
SRR7812167.191623262_191623262/1	chr11	25706226	0	14	pass					SRR7812219.171064511_171064511/1	chr11	25705506	100	5	hyper
SRR7812167.7073137_7073137/1	chr11	25706267	0	14	pass					SRR7812167.301770343_301770343/1	chr11	25705611	100	5	hyper
SRR7812236.78884133_78884133/1	chr11	25706336	0	14	pass					SRR7812236.101802537_101802537/1	chr11	25705771	100	5	hyper
SRR7812236.8247978_8247978/1	chr11	25706336	100	14	pass					SRR7812219.265504715_265504715/1	chr11	25705780	100	5	hyper
SRR7812167.208261167_208261167/1	chr11	25706374	100	14	pass					SRR7812236.102756788_102756788/1	chr11	25705819	100	5	hyper
SRR7812219.21111823_21111823/1	chr11	25706382	100	14	pass					SRR7812236.129009300_129009300/1	chr11	25705508	100	6	hyper
SRR7812219.200362549_200362549/1	chr11	25706396	92.8571	14	pass					SRR7812219.144709823_144709823/1	chr11	25705515	100	6	hyper
SRR7812219.180148755_180148755/1	chr11	25706400	0	14	pass					SRR7812167.52245862_52245862/1	chr11	25705515	100	6	hyper
SRR7812167.309995417_309995417/1	chr11	25706404	92.8571	14	pass					SRR7812236.61068437_61068437/1	chr11	25705526	100	6	hyper
SRR7812236.29904702_29904702/1	chr11	25706408	0	14	pass					SRR7812219.234349341_234349341/1	chr11	25705535	100	6	hyper
SRR7812219.337358652_337358652/1	chr11	25706417	0	14	pass					SRR7812167.329719674_329719674/1	chr11	25705537	100	6	hyper
SRR7812167.18810807_18810807/1	chr11	25706487	78.5714	14	pass					SRR7812236.262868247_262868247/1	chr11	25705559	100	6	hyper
SRR7812167.168822255_168822255/1	chr11	25706596	100	14	pass					SRR7812219.307481586_307481586/1	chr11	25705561	100	6	hyper
SRR7812236.85339407_85339407/1	chr11	25706624	92.8571	14	pass					SRR7812236.346271950_346271950/1	chr11	25705566	100	6	hyper
SRR7812236.361226106_361226106/1	chr11	25705944	6.66667	15	pass					SRR7812236.378018220_378018220/1	chr11	25705744	100	6	hyper
SRR7812167.250596807_250596807/1	chr11	25705944	0	15	pass					SRR7812219.263745497_263745497/1	chr11	25705756	100	6	hyper
SRR7812236.263719356_263719356/1	chr11	25705947	93.3333	15	pass					SRR7812236.1036123_1036123/1	chr11	25705764	100	6	hyper
SRR7812219.113267072_113267072/1	chr11	25705958	93.3333	15	pass					SRR7812219.228775696_228775696/1	chr11	25706514	100	6	hyper
SRR7812219.86077763_86077763/1	chr11	25705967	100	15	pass					SRR7812236.284806881_284806881/1	chr11	25705571	100	7	hyper
SRR7812236.48934309_48934309/1	chr11	25705979	86.6667	15	pass					SRR7812167.78144251_78144251/1	chr11	25705571	100	7	hyper
SRR7812219.213955655_213955655/1	chr11	25705980	0	15	pass					SRR7812167.329719674_329719674/1	chr11	25705574	100	7	hyper
SRR7812167.66794625_66794625/1	chr11	25705986	86.6667	15	pass					SRR7812219.320520315_320520315/1	chr11	25705731	100	7	hyper
SRR7812167.33663790_33663790/1	chr11	25705992	0	15	pass					SRR7812167.110371371_110371371/1	chr11	25705733	100	7	hyper
SRR7812167.217488718_217488718/1	chr11	25705992	0	15	pass					SRR7812236.279809819_279809819/1	chr11	25705736	100	7	hyper
SRR7812219.113267072_113267072/1	chr11	25705998	100	15	pass					SRR7812219.139946732_139946732/1	chr11	25705739	100	7	hyper
SRR7812167.167478302_167478302/1	chr11	25706004	100	15	pass					SRR7812167.137996740_137996740/1	chr11	25705830	100	7	hyper
SRR7812167.245194873_245194873/1	chr11	25706011	86.6667	15	pass					SRR7812219.144212693_144212693/1	chr11	25705839	100	7	hyper
SRR7812167.207946097_207946097/1	chr11	25706015	100	15	pass					SRR7812236.87079911_87079911/1	chr11	25705842	100	7	hyper
SRR7812167.22548314_22548314/1	chr11	25706018	93.3333	15	pass					SRR7812236.21410310_21410310/1	chr11	25705844	100	7	hyper
SRR7812219.156401326_156401326/1	chr11	25706020	0	15	pass					SRR7812167.9438702_9438702/1	chr11	25705859	100	7	hyper
SRR7812236.156239687_156239687/1	chr11	25706021	0	15	pass					SRR7812167.321725221_321725221/1	chr11	25705860	100	7	hyper
SRR7812236.8247978_8247978/1	chr11	25706078	93.3333	15	pass					SRR7812236.251308507_251308507/1	chr11	25705872	100	7	hyper
SRR7812219.217849561_217849561/1	chr11	25706086	80	15	pass					SRR7812236.379051904_379051904/1	chr11	25705719	100	8	hyper
SRR7812236.62109081_62109081/1	chr11	25706261	100	15	pass					SRR7812236.87079911_87079911/1	chr11	25705628	100	9	hyper
SRR7812167.329885826_329885826/1	chr11	25706267	86.6667	15	pass					SRR7812219.77197577_77197577/1	chr11	25705629	100	9	hyper
SRR7812167.251450169_251450169/1	chr11	25706337	0	15	pass					SRR7812236.97183272_97183272/1	chr11	25705633	100	9	hyper
SRR7812219.95343760_95343760/1	chr11	25706367	100	15	pass					SRR7812236.158142558_158142558/1	chr11	25705698	100	9	hyper
SRR7812236.20242061_20242061/1	chr11	25706392	100	15	pass					SRR7812236.129304222_129304222/1	chr11	25705702	100	9	hyper
SRR7812219.151091100_151091100/1	chr11	25706393	93.3333	15	pass					SRR7812219.343051852_343051852/1	chr11	25705703	100	9	hyper
SRR7812167.44166570_44166570/1	chr11	25706479	0	15	pass					SRR7812236.251308507_251308507/1	chr11	25705706	100	9	hyper
SRR7812167.299903942_299903942/1	chr11	25706584	93.3333	15	pass					SRR7812167.78144251_78144251/1	chr11	25705709	100	9	hyper
SRR7812219.228775696_228775696/1	chr11	25706623	80	15	pass					SRR7812167.319158677_319158677/1	chr11	25705711	100	9	hyper
SRR7812236.102756788_102756788/1	chr11	25705947	87.5	16	pass					SRR7812236.20242061_20242061/1	chr11	25706331	100	9	hyper
SRR7812167.173299514_173299514/1	chr11	25705951	100	16	pass					SRR7812167.76546205_76546205/1	chr11	25705637	100	10	hyper
SRR7812167.31455004_31455004/1	chr11	25705964	0	16	pass					SRR7812219.234349341_234349341/1	chr11	25705645	100	10	hyper
SRR7812167.141450168_141450168/1	chr11	25705967	0	16	pass					SRR7812219.295113910_295113910/1	chr11	25705649	100	10	hyper
SRR7812219.9727531_9727531/1	chr11	25705976	100	16	pass					SRR7812236.61068437_61068437/1	chr11	25705652	100	10	hyper
SRR7812167.8795560_8795560/1	chr11	25705977	100	16	pass					SRR7812167.76546205_76546205/1	chr11	25705652	100	10	hyper
SRR7812219.16732147_16732147/1	chr11	25706027	0	16	pass					SRR7812219.196615465_196615465/1	chr11	25705662	100	10	hyper
SRR7812236.206528822_206528822/1	chr11	25706042	0	16	pass					SRR7812236.97975582_97975582/1	chr11	25705665	100	10	hyper
SRR7812219.80230507_80230507/1	chr11	25706068	87.5	16	pass					SRR7812236.330863711_330863711/1	chr11	25705680	100	10	hyper
SRR7812167.251450169_251450169/1	chr11	25706131	0	16	pass					SRR7812219.144709823_144709823/1	chr11	25705693	100	10	hyper
SRR7812167.111420469_111420469/1	chr11	25706133	0	16	pass					SRR7812219.291522450_291522450/1	chr11	25705695	100	10	hyper
SRR7812219.177711092_177711092/1	chr11	25706136	0	16	pass					SRR7812167.167478302_167478302/1	chr11	25705900	100	10	hyper
SRR7812167.62123230_62123230/1	chr11	25706173	0	16	pass					SRR7812167.321725221_321725221/1	chr11	25705901	100	10	hyper
SRR7812219.38174665_38174665/1	chr11	25706351	100	16	pass					SRR7812167.173299514_173299514/1	chr11	25705923	100	10	hyper
SRR7812167.191623262_191623262/1	chr11	25706365	0	16	pass					SRR7812219.38174665_38174665/1	chr11	25706125	100	10	hyper
SRR7812219.249381790_249381790/1	chr11	25706650	93.75	16	pass					SRR7812219.200362549_200362549/1	chr11	25706317	100	10	hyper
SRR7812167.333273331_333273331/1	chr11	25706660	93.75	16	pass					SRR7812236.62109081_62109081/1	chr11	25706319	100	10	hyper
SRR7812236.80263624_80263624/1	chr11	25706665	75	16	pass					SRR7812167.18810807_18810807/1	chr11	25706336	100	10	hyper
SRR7812236.8269032_8269032/1	chr11	25706676	25	16	pass					SRR7812219.263745497_263745497/1	chr11	25705653	100	11	hyper
SRR7812219.144212693_144212693/1	chr11	25705952	88.2353	17	pass					SRR7812167.135396669_135396669/1	chr11	25706458	100	12	hyper
SRR7812236.195176039_195176039/1	chr11	25705954	5.88235	17	pass					SRR7812219.332311810_332311810/1	chr11	25706611	100	12	hyper
SRR7812236.294818936_294818936/1	chr11	25705954	0	17	pass					SRR7812219.95343760_95343760/1	chr11	25706242	100	13	hyper
SRR7812219.217849561_217849561/1	chr11	25705975	94.1176	17	pass					SRR7812236.8247978_8247978/1	chr11	25706336	100	14	hyper
SRR7812167.226274302_226274302/1	chr11	25705975	82.3529	17	pass					SRR7812167.208261167_208261167/1	chr11	25706374	100	14	hyper
SRR7812236.381537966_381537966/1	chr11	25706031	100	17	pass					SRR7812219.21111823_21111823/1	chr11	25706382	100	14	hyper
SRR7812167.46232231_46232231/1	chr11	25706040	0	17	pass					SRR7812167.168822255_168822255/1	chr11	25706596	100	14	hyper
SRR7812236.206528822_206528822/1	chr11	25706057	0	17	pass					SRR7812219.86077763_86077763/1	chr11	25705967	100	15	hyper
SRR7812167.238610307_238610307/1	chr11	25706617	0	17	pass					SRR7812219.113267072_113267072/1	chr11	25705998	100	15	hyper
SRR7812236.175740844_175740844/1	chr11	25706617	52.9412	17	pass					SRR7812167.167478302_167478302/1	chr11	25706004	100	15	hyper
SRR7812167.168822255_168822255/1	chr11	25706648	100	17	pass					SRR7812167.207946097_207946097/1	chr11	25706015	100	15	hyper
SRR7812167.77760787_77760787/1	chr11	25706657	35.2941	17	pass					SRR7812236.62109081_62109081/1	chr11	25706261	100	15	hyper
SRR7812219.80230507_80230507/1	chr11	25706037	88.8889	18	pass					SRR7812219.95343760_95343760/1	chr11	25706367	100	15	hyper
SRR7812236.195176039_195176039/1	chr11	25706037	5.55556	18	pass					SRR7812236.20242061_20242061/1	chr11	25706392	100	15	hyper
SRR7812219.132145199_132145199/1	chr11	25706038	100	18	pass					SRR7812167.173299514_173299514/1	chr11	25705951	100	16	hyper
SRR7812236.294818936_294818936/1	chr11	25706049	0	18	pass					SRR7812219.9727531_9727531/1	chr11	25705976	100	16	hyper
SRR7812236.254467480_254467480/1	chr11	25706158	83.3333	18	pass					SRR7812167.8795560_8795560/1	chr11	25705977	100	16	hyper
SRR7812167.31455004_31455004/1	chr11	25706158	0	18	pass					SRR7812219.38174665_38174665/1	chr11	25706351	100	16	hyper
SRR7812219.177711092_177711092/1	chr11	25706159	5.55556	18	pass					SRR7812236.381537966_381537966/1	chr11	25706031	100	17	hyper
SRR7812236.324520333_324520333/1	chr11	25706165	77.7778	18	pass					SRR7812167.168822255_168822255/1	chr11	25706648	100	17	hyper
SRR7812167.245194873_245194873/1	chr11	25706170	77.7778	18	pass					SRR7812219.132145199_132145199/1	chr11	25706038	100	18	hyper

## Sheet: cow_Br
readname	chr	start	metperc	noCpG			ave noCpG (passed reads)			readname	chr	start	metperc	noCpG				count	percentage
SRR15209958.179975583_E00492:400:HWHHVCCXY:7:1103:17107:23390/1	chr12	11336585	100	5	pass		11.9809			SRR15209958.29349937_E00492:400:HWHHVCCXY:4:1223:19898:60009/1	chr12	11336597	0	5	hypo		total	157
SRR15209958.21139702_E00492:400:HWHHVCCXY:4:1210:6512:50568/1	chr12	11336585	80	5	pass					SRR15209959.167074568_E00512:384:HWHWHCCXY:6:2220:7466:9220/1	chr12	11336602	0	5	hypo		hypo	69	43.949
SRR15209958.29349937_E00492:400:HWHHVCCXY:4:1223:19898:60009/1	chr12	11336597	0	5	pass					SRR15209959.207370096_E00512:384:HWHWHCCXY:7:1118:8115:10380/1	chr12	11336621	0	5	hypo		hyper	79	50.3185
SRR15209960.27210541_E00492:400:HWHHVCCXY:4:1215:23023:52309/1	chr12	11336600	100	5	pass					SRR15209960.194325342_E00492:400:HWHHVCCXY:6:2216:22110:55543/1	chr12	11336573	0	6	hypo
SRR15209959.167074568_E00512:384:HWHWHCCXY:6:2220:7466:9220/1	chr12	11336602	0	5	pass					SRR15209959.322374083_E00512:384:HWHWHCCXY:7:2209:26940:64193/1	chr12	11336574	0	6	hypo
SRR15209960.229481557_E00492:400:HWHHVCCXY:7:1219:9100:37893/1	chr12	11336604	100	5	pass					SRR15209960.155920436_E00492:400:HWHHVCCXY:6:1209:29772:42798/1	chr12	11336615	0	6	hypo
SRR15209958.209585455_E00492:400:HWHHVCCXY:7:2102:30289:65388/1	chr12	11336606	60	5	pass					SRR15209959.286294712_E00512:384:HWHWHCCXY:7:2113:30137:65195/1	chr12	11336633	0	6	hypo
SRR15209959.207370096_E00512:384:HWHWHCCXY:7:1118:8115:10380/1	chr12	11336621	0	5	pass					SRR15209960.238946113_E00492:400:HWHHVCCXY:7:2109:30482:31863/1	chr12	11336560	0	7	hypo
SRR15209958.92031441_E00492:400:HWHHVCCXY:5:2105:5497:29332/1	chr12	11336563	100	6	pass					SRR15209960.326600283_E00492:400:HWHHVCCXY:8:2215:6299:27591/1	chr12	11335364	0	8	hypo
SRR15209960.194325342_E00492:400:HWHHVCCXY:6:2216:22110:55543/1	chr12	11336573	0	6	pass					SRR15209958.55328372_E00492:400:HWHHVCCXY:4:2218:27022:54805/1	chr12	11335441	0	8	hypo
SRR15209959.322374083_E00512:384:HWHWHCCXY:7:2209:26940:64193/1	chr12	11336574	0	6	pass					SRR15209959.103587674_E00512:384:HWHWHCCXY:6:2108:23206:71893/1	chr12	11336523	0	8	hypo
SRR15209958.53787360_E00492:400:HWHHVCCXY:4:2216:18294:18590/1	chr12	11336577	100	6	pass					SRR15209958.162525244_E00492:400:HWHHVCCXY:6:2122:3650:66003/1	chr12	11336525	0	8	hypo
SRR15209960.307681233_E00492:400:HWHHVCCXY:8:2112:19603:24022/1	chr12	11336592	100	6	pass					SRR15209958.107357388_E00492:400:HWHHVCCXY:5:2206:5964:49197/1	chr12	11336534	0	8	hypo
SRR15209960.155920436_E00492:400:HWHHVCCXY:6:1209:29772:42798/1	chr12	11336615	0	6	pass					SRR15209958.41986025_E00492:400:HWHHVCCXY:4:2121:7750:10134/1	chr12	11336539	0	8	hypo
SRR15209958.282196739_E00492:400:HWHHVCCXY:8:2123:25794:19663/1	chr12	11336618	16.6667	6	pass					SRR15209960.284619008_E00492:400:HWHHVCCXY:8:1203:14001:33480/1	chr12	11336643	0	8	hypo
SRR15209958.211290106_E00492:400:HWHHVCCXY:7:2105:8572:45980/1	chr12	11336619	100	6	pass					SRR15209960.166437174_E00492:400:HWHHVCCXY:6:1224:18609:42552/1	chr12	11336517	0	9	hypo
SRR15209958.191409451_E00492:400:HWHHVCCXY:7:1121:25185:8798/1	chr12	11336619	100	6	pass					SRR15209958.78962193_E00492:400:HWHHVCCXY:5:1208:31629:28822/1	chr12	11335485	0	10	hypo
SRR15209958.194867636_E00492:400:HWHHVCCXY:7:1202:15554:61556/1	chr12	11336631	83.3333	6	pass					SRR15209958.159211702_E00492:400:HWHHVCCXY:6:2117:11860:44398/1	chr12	11335538	0	10	hypo
SRR15209959.186445339_E00512:384:HWHWHCCXY:7:1107:11403:7146/1	chr12	11336631	83.3333	6	pass					SRR15209960.326600283_E00492:400:HWHHVCCXY:8:2215:6299:27591/1	chr12	11335539	0	10	hypo
SRR15209959.286294712_E00512:384:HWHWHCCXY:7:2113:30137:65195/1	chr12	11336633	0	6	pass					SRR15209960.105041364_E00492:400:HWHHVCCXY:5:2108:12723:17061/1	chr12	11336681	0	11	hypo
SRR15209960.238946113_E00492:400:HWHHVCCXY:7:2109:30482:31863/1	chr12	11336560	0	7	pass					SRR15209958.19136320_E00492:400:HWHHVCCXY:4:1207:14042:43009/1	chr12	11336281	0	12	hypo
SRR15209959.148356308_E00512:384:HWHWHCCXY:6:2209:10470:64562/1	chr12	11335358	87.5	8	pass					SRR15209959.57189663_E00512:384:HWHWHCCXY:6:1207:30472:62083/1	chr12	11336492	0	12	hypo
SRR15209959.108754556_E00512:384:HWHWHCCXY:6:2111:19837:61802/1	chr12	11335363	100	8	pass					SRR15209960.56659327_E00492:400:HWHHVCCXY:4:2211:15037:13967/1	chr12	11335855	0	13	hypo
SRR15209960.326600283_E00492:400:HWHHVCCXY:8:2215:6299:27591/1	chr12	11335364	0	8	pass					SRR15209958.104804791_E00492:400:HWHHVCCXY:5:2202:26200:46455/1	chr12	11335948	0	13	hypo
SRR15209959.225384944_E00512:384:HWHWHCCXY:7:1204:20902:12173/1	chr12	11335415	100	8	pass					SRR15209958.225375323_E00492:400:HWHHVCCXY:7:2204:13403:25130/1	chr12	11336100	0	13	hypo
SRR15209959.245768690_E00512:384:HWHWHCCXY:7:1215:28940:34711/1	chr12	11335432	12.5	8	pass					SRR15209958.225375323_E00492:400:HWHHVCCXY:7:2204:13403:25130/1	chr12	11336282	0	13	hypo
SRR15209958.55328372_E00492:400:HWHHVCCXY:4:2218:27022:54805/1	chr12	11335441	0	8	pass					SRR15209960.155920436_E00492:400:HWHHVCCXY:6:1209:29772:42798/1	chr12	11336466	0	13	hypo
SRR15209959.68017223_E00512:384:HWHWHCCXY:6:1213:15544:55666/1	chr12	11335468	62.5	8	pass					SRR15209960.284619008_E00492:400:HWHHVCCXY:8:1203:14001:33480/1	chr12	11336466	0	13	hypo
SRR15209959.103587674_E00512:384:HWHWHCCXY:6:2108:23206:71893/1	chr12	11336523	0	8	pass					SRR15209958.197613427_E00492:400:HWHHVCCXY:7:1207:14478:21508/1	chr12	11335587	0	14	hypo
SRR15209958.162525244_E00492:400:HWHHVCCXY:6:2122:3650:66003/1	chr12	11336525	0	8	pass					SRR15209960.275958329_E00492:400:HWHHVCCXY:8:1114:2229:52291/1	chr12	11335847	0	14	hypo
SRR15209960.143806670_E00492:400:HWHHVCCXY:6:1116:25611:15303/1	chr12	11336533	100	8	pass					SRR15209960.264171183_E00492:400:HWHHVCCXY:7:2221:7030:57126/1	chr12	11335990	0	14	hypo
SRR15209958.107357388_E00492:400:HWHHVCCXY:5:2206:5964:49197/1	chr12	11336534	0	8	pass					SRR15209958.89613132_E00492:400:HWHHVCCXY:5:2101:16711:40003/1	chr12	11336298	0	14	hypo
SRR15209960.14872259_E00492:400:HWHHVCCXY:4:1122:26078:9326/1	chr12	11336535	100	8	pass					SRR15209959.57189663_E00512:384:HWHWHCCXY:6:1207:30472:62083/1	chr12	11336317	0	14	hypo
SRR15209958.41986025_E00492:400:HWHHVCCXY:4:2121:7750:10134/1	chr12	11336539	0	8	pass					SRR15209958.29349937_E00492:400:HWHHVCCXY:4:1223:19898:60009/1	chr12	11336453	0	14	hypo
SRR15209958.113854889_E00492:400:HWHHVCCXY:5:2217:27468:5792/1	chr12	11336637	100	8	pass					SRR15209958.41986025_E00492:400:HWHHVCCXY:4:2121:7750:10134/1	chr12	11336457	0	14	hypo
SRR15209960.148109069_E00492:400:HWHHVCCXY:6:1122:18497:27310/1	chr12	11336641	100	8	pass					SRR15209958.55328372_E00492:400:HWHHVCCXY:4:2218:27022:54805/1	chr12	11335590	0	15	hypo
SRR15209960.284619008_E00492:400:HWHHVCCXY:8:1203:14001:33480/1	chr12	11336643	0	8	pass					SRR15209959.68017223_E00512:384:HWHWHCCXY:6:1213:15544:55666/1	chr12	11335668	0	15	hypo
SRR15209958.271727715_E00492:400:HWHHVCCXY:8:2106:21846:56141/1	chr12	11335395	55.5556	9	pass					SRR15209959.148894544_E00512:384:HWHWHCCXY:6:2210:13727:14371/1	chr12	11335964	0	15	hypo
SRR15209960.52082195_E00492:400:HWHHVCCXY:4:2204:11820:50726/1	chr12	11335401	44.4444	9	pass					SRR15209959.328605112_E00512:384:HWHWHCCXY:7:2213:26271:23829/1	chr12	11336033	0	15	hypo
SRR15209959.323016680_E00512:384:HWHWHCCXY:7:2210:6573:17658/1	chr12	11335413	66.6667	9	pass					SRR15209959.322374083_E00512:384:HWHWHCCXY:7:2209:26940:64193/1	chr12	11336363	0	15	hypo
SRR15209958.249674474_E00492:400:HWHHVCCXY:8:1119:3965:34447/1	chr12	11335464	33.3333	9	pass					SRR15209958.249674474_E00492:400:HWHHVCCXY:8:1119:3965:34447/1	chr12	11335632	0	16	hypo
SRR15209960.332784900_E00492:400:HWHHVCCXY:8:2224:13108:39317/1	chr12	11336509	100	9	pass					SRR15209960.132052516_E00492:400:HWHHVCCXY:5:2223:8988:47158/1	chr12	11335668	0	16	hypo
SRR15209960.23903822_E00492:400:HWHHVCCXY:4:1211:3539:6495/1	chr12	11336513	100	9	pass					SRR15209958.197613427_E00492:400:HWHHVCCXY:7:1207:14478:21508/1	chr12	11335759	0	16	hypo
SRR15209960.116299705_E00492:400:HWHHVCCXY:5:2124:13403:68904/1	chr12	11336515	100	9	pass					SRR15209958.104804791_E00492:400:HWHHVCCXY:5:2202:26200:46455/1	chr12	11335808	0	16	hypo
SRR15209960.166437174_E00492:400:HWHHVCCXY:6:1224:18609:42552/1	chr12	11336517	0	9	pass					SRR15209958.19136320_E00492:400:HWHHVCCXY:4:1207:14042:43009/1	chr12	11336140	0	16	hypo
SRR15209960.237297459_E00492:400:HWHHVCCXY:7:2107:15351:7128/1	chr12	11336517	100	9	pass					SRR15209960.264171183_E00492:400:HWHHVCCXY:7:2221:7030:57126/1	chr12	11336145	0	16	hypo
SRR15209960.166437174_E00492:400:HWHHVCCXY:6:1224:18609:42552/1	chr12	11336659	11.1111	9	pass					SRR15209958.107357388_E00492:400:HWHHVCCXY:5:2206:5964:49197/1	chr12	11336400	0	16	hypo
SRR15209958.78962193_E00492:400:HWHHVCCXY:5:1208:31629:28822/1	chr12	11335485	0	10	pass					SRR15209958.162525244_E00492:400:HWHHVCCXY:6:2122:3650:66003/1	chr12	11336400	0	16	hypo
SRR15209958.162831566_E00492:400:HWHHVCCXY:6:2123:2158:28892/1	chr12	11335491	100	10	pass					SRR15209960.238946113_E00492:400:HWHHVCCXY:7:2109:30482:31863/1	chr12	11336415	0	16	hypo
SRR15209958.159211702_E00492:400:HWHHVCCXY:6:2117:11860:44398/1	chr12	11335538	0	10	pass					SRR15209958.159211702_E00492:400:HWHHVCCXY:6:2117:11860:44398/1	chr12	11335655	0	17	hypo
SRR15209960.326600283_E00492:400:HWHHVCCXY:8:2215:6299:27591/1	chr12	11335539	0	10	pass					SRR15209958.78962193_E00492:400:HWHHVCCXY:5:1208:31629:28822/1	chr12	11335684	0	17	hypo
SRR15209959.108754556_E00512:384:HWHWHCCXY:6:2111:19837:61802/1	chr12	11335543	90	10	pass					SRR15209960.56659327_E00492:400:HWHHVCCXY:4:2211:15037:13967/1	chr12	11335695	0	17	hypo
SRR15209958.140447090_E00492:400:HWHHVCCXY:6:1211:19309:22563/1	chr12	11336085	90	10	pass					SRR15209958.50481375_E00492:400:HWHHVCCXY:4:2211:29061:4438/1	chr12	11335788	0	17	hypo
SRR15209960.284718621_E00492:400:HWHHVCCXY:8:1203:15341:43255/1	chr12	11336501	100	10	pass					SRR15209958.89613132_E00492:400:HWHHVCCXY:5:2101:16711:40003/1	chr12	11336167	0	17	hypo
SRR15209958.32167054_E00492:400:HWHHVCCXY:4:2104:24921:51271/1	chr12	11336505	100	10	pass					SRR15209959.162243987_E00512:384:HWHWHCCXY:6:2217:7710:36399/1	chr12	11336219	0	17	hypo
SRR15209959.80139266_E00512:384:HWHWHCCXY:6:1220:27539:6091/1	chr12	11336505	100	10	pass					SRR15209959.148894544_E00512:384:HWHWHCCXY:6:2210:13727:14371/1	chr12	11335778	0	18	hypo
SRR15209959.237139977_E00512:384:HWHWHCCXY:7:1210:18659:55157/1	chr12	11335519	36.3636	11	pass					SRR15209959.328605112_E00512:384:HWHWHCCXY:7:2213:26271:23829/1	chr12	11336235	0	18	hypo
SRR15209959.148356308_E00512:384:HWHWHCCXY:6:2209:10470:64562/1	chr12	11335547	100	11	pass					SRR15209959.237139977_E00512:384:HWHWHCCXY:7:1210:18659:55157/1	chr12	11335724	0	19	hypo
SRR15209958.53165932_E00492:400:HWHHVCCXY:4:2215:25692:20506/1	chr12	11335891	90.9091	11	pass					SRR15209958.277374881_E00492:400:HWHHVCCXY:8:2115:30421:43607/1	chr12	11335734	5.26316	19	hypo
SRR15209958.90881200_E00492:400:HWHHVCCXY:5:2103:8745:41286/1	chr12	11336662	100	11	pass					SRR15209960.38998744_E00492:400:HWHHVCCXY:4:2109:16934:15742/1	chr12	11335704	6.25	16	hypo
SRR15209958.294873554_E00492:400:HWHHVCCXY:8:2219:2473:54787/1	chr12	11336669	100	11	pass					SRR15209960.132052516_E00492:400:HWHHVCCXY:5:2223:8988:47158/1	chr12	11335810	6.25	16	hypo
SRR15209960.143806670_E00492:400:HWHHVCCXY:6:1116:25611:15303/1	chr12	11336677	100	11	pass					SRR15209960.38998744_E00492:400:HWHHVCCXY:4:2109:16934:15742/1	chr12	11335853	7.14286	14	hypo
SRR15209958.32167054_E00492:400:HWHHVCCXY:4:2104:24921:51271/1	chr12	11336678	90.9091	11	pass					SRR15209960.275958329_E00492:400:HWHHVCCXY:8:1114:2229:52291/1	chr12	11336000	7.14286	14	hypo
SRR15209960.332784900_E00492:400:HWHHVCCXY:8:2224:13108:39317/1	chr12	11336678	81.8182	11	pass					SRR15209958.277374881_E00492:400:HWHHVCCXY:8:2115:30421:43607/1	chr12	11335570	7.69231	13	hypo
SRR15209960.105041364_E00492:400:HWHHVCCXY:5:2108:12723:17061/1	chr12	11336681	0	11	pass					SRR15209959.162243987_E00512:384:HWHWHCCXY:6:2217:7710:36399/1	chr12	11336002	8.33333	12	hypo
SRR15209958.271727715_E00492:400:HWHHVCCXY:8:2106:21846:56141/1	chr12	11335562	25	12	pass					SRR15209960.166437174_E00492:400:HWHHVCCXY:6:1224:18609:42552/1	chr12	11336659	11.1111	9	hypo
SRR15209960.128499391_E00492:400:HWHHVCCXY:5:2218:30482:44591/1	chr12	11335897	91.6667	12	pass					SRR15209958.50481375_E00492:400:HWHHVCCXY:4:2211:29061:4438/1	chr12	11335642	11.1111	18	hypo
SRR15209959.162243987_E00512:384:HWHWHCCXY:6:2217:7710:36399/1	chr12	11336002	8.33333	12	pass					SRR15209959.245768690_E00512:384:HWHWHCCXY:7:1215:28940:34711/1	chr12	11335432	12.5	8	hypo
SRR15209960.163487984_E00492:400:HWHHVCCXY:6:1220:24008:26765/1	chr12	11336094	75	12	pass					SRR15209958.282196739_E00492:400:HWHHVCCXY:8:2123:25794:19663/1	chr12	11336618	16.6667	6	hypo
SRR15209958.134793235_E00492:400:HWHHVCCXY:6:1202:2108:34887/1	chr12	11336110	100	12	pass					SRR15209958.271727715_E00492:400:HWHHVCCXY:8:2106:21846:56141/1	chr12	11335562	25	12
SRR15209960.219658357_E00492:400:HWHHVCCXY:7:1205:5873:31213/1	chr12	11336273	91.6667	12	pass					SRR15209958.249674474_E00492:400:HWHHVCCXY:8:1119:3965:34447/1	chr12	11335464	33.3333	9
SRR15209958.19136320_E00492:400:HWHHVCCXY:4:1207:14042:43009/1	chr12	11336281	0	12	pass					SRR15209959.237139977_E00512:384:HWHWHCCXY:7:1210:18659:55157/1	chr12	11335519	36.3636	11
SRR15209959.80139266_E00512:384:HWHWHCCXY:6:1220:27539:6091/1	chr12	11336288	100	12	pass					SRR15209960.52082195_E00492:400:HWHHVCCXY:4:2204:11820:50726/1	chr12	11335401	44.4444	9
SRR15209959.57189663_E00512:384:HWHWHCCXY:6:1207:30472:62083/1	chr12	11336492	0	12	pass					SRR15209958.271727715_E00492:400:HWHHVCCXY:8:2106:21846:56141/1	chr12	11335395	55.5556	9
SRR15209958.277374881_E00492:400:HWHHVCCXY:8:2115:30421:43607/1	chr12	11335570	7.69231	13	pass					SRR15209958.209585455_E00492:400:HWHHVCCXY:7:2102:30289:65388/1	chr12	11336606	60	5
SRR15209959.186422666_E00512:384:HWHWHCCXY:7:1107:23602:6302/1	chr12	11335833	100	13	pass					SRR15209959.68017223_E00512:384:HWHWHCCXY:6:1213:15544:55666/1	chr12	11335468	62.5	8
SRR15209958.136934687_E00492:400:HWHHVCCXY:6:1205:10693:61890/1	chr12	11335839	100	13	pass					SRR15209959.323016680_E00512:384:HWHWHCCXY:7:2210:6573:17658/1	chr12	11335413	66.6667	9
SRR15209960.56659327_E00492:400:HWHHVCCXY:4:2211:15037:13967/1	chr12	11335855	0	13	pass					SRR15209960.163487984_E00492:400:HWHHVCCXY:6:1220:24008:26765/1	chr12	11336094	75	12
SRR15209959.251842936_E00512:384:HWHWHCCXY:7:1218:5994:52344/1	chr12	11335910	92.3077	13	pass					SRR15209958.21139702_E00492:400:HWHHVCCXY:4:1210:6512:50568/1	chr12	11336585	80	5	hyper
SRR15209958.104804791_E00492:400:HWHHVCCXY:5:2202:26200:46455/1	chr12	11335948	0	13	pass					SRR15209960.36623419_E00492:400:HWHHVCCXY:4:2105:16183:51746/1	chr12	11336262	80	15	hyper
SRR15209958.225375323_E00492:400:HWHHVCCXY:7:2204:13403:25130/1	chr12	11336100	0	13	pass					SRR15209960.332784900_E00492:400:HWHHVCCXY:8:2224:13108:39317/1	chr12	11336678	81.8182	11	hyper
SRR15209959.198016030_E00512:384:HWHWHCCXY:7:1113:31832:22915/1	chr12	11336114	92.3077	13	pass					SRR15209958.194867636_E00492:400:HWHHVCCXY:7:1202:15554:61556/1	chr12	11336631	83.3333	6	hyper
SRR15209959.27010352_E00512:384:HWHWHCCXY:6:1115:6573:47615/1	chr12	11336270	100	13	pass					SRR15209959.186445339_E00512:384:HWHWHCCXY:7:1107:11403:7146/1	chr12	11336631	83.3333	6	hyper
SRR15209958.134793235_E00492:400:HWHHVCCXY:6:1202:2108:34887/1	chr12	11336270	92.3077	13	pass					SRR15209959.54269981_E00512:384:HWHWHCCXY:6:1206:27702:21034/1	chr12	11336361	86.6667	15	hyper
SRR15209958.161058415_E00492:400:HWHHVCCXY:6:2120:25256:43870/1	chr12	11336282	100	13	pass					SRR15209959.148356308_E00512:384:HWHWHCCXY:6:2209:10470:64562/1	chr12	11335358	87.5	8	hyper
SRR15209958.225375323_E00492:400:HWHHVCCXY:7:2204:13403:25130/1	chr12	11336282	0	13	pass					SRR15209960.124502661_E00492:400:HWHHVCCXY:5:2212:17756:62663/1	chr12	11335652	88.2353	17	hyper
SRR15209960.191572384_E00492:400:HWHHVCCXY:6:2212:22211:65072/1	chr12	11336291	100	13	pass					SRR15209959.108754556_E00512:384:HWHWHCCXY:6:2111:19837:61802/1	chr12	11335543	90	10	hyper
SRR15209959.27010352_E00512:384:HWHWHCCXY:6:1115:6573:47615/1	chr12	11336459	100	13	pass					SRR15209958.140447090_E00492:400:HWHHVCCXY:6:1211:19309:22563/1	chr12	11336085	90	10	hyper
SRR15209960.155920436_E00492:400:HWHHVCCXY:6:1209:29772:42798/1	chr12	11336466	0	13	pass					SRR15209958.53165932_E00492:400:HWHHVCCXY:4:2215:25692:20506/1	chr12	11335891	90.9091	11	hyper
SRR15209960.284619008_E00492:400:HWHHVCCXY:8:1203:14001:33480/1	chr12	11336466	0	13	pass					SRR15209958.32167054_E00492:400:HWHHVCCXY:4:2104:24921:51271/1	chr12	11336678	90.9091	11	hyper
SRR15209959.295587689_E00512:384:HWHWHCCXY:7:2118:6664:58567/1	chr12	11336469	92.3077	13	pass					SRR15209960.128499391_E00492:400:HWHHVCCXY:5:2218:30482:44591/1	chr12	11335897	91.6667	12	hyper
SRR15209958.191409451_E00492:400:HWHHVCCXY:7:1121:25185:8798/1	chr12	11336477	92.3077	13	pass					SRR15209960.219658357_E00492:400:HWHHVCCXY:7:1205:5873:31213/1	chr12	11336273	91.6667	12	hyper
SRR15209958.197613427_E00492:400:HWHHVCCXY:7:1207:14478:21508/1	chr12	11335587	0	14	pass					SRR15209959.251842936_E00512:384:HWHWHCCXY:7:1218:5994:52344/1	chr12	11335910	92.3077	13	hyper
SRR15209958.206958783_E00492:400:HWHHVCCXY:7:1222:17421:25095/1	chr12	11335838	92.8571	14	pass					SRR15209959.198016030_E00512:384:HWHWHCCXY:7:1113:31832:22915/1	chr12	11336114	92.3077	13	hyper
SRR15209958.251642950_E00492:400:HWHHVCCXY:8:1122:29356:47562/1	chr12	11335839	100	14	pass					SRR15209958.134793235_E00492:400:HWHHVCCXY:6:1202:2108:34887/1	chr12	11336270	92.3077	13	hyper
SRR15209960.275958329_E00492:400:HWHHVCCXY:8:1114:2229:52291/1	chr12	11335847	0	14	pass					SRR15209959.295587689_E00512:384:HWHWHCCXY:7:2118:6664:58567/1	chr12	11336469	92.3077	13	hyper
SRR15209960.38998744_E00492:400:HWHHVCCXY:4:2109:16934:15742/1	chr12	11335853	7.14286	14	pass					SRR15209958.191409451_E00492:400:HWHHVCCXY:7:1121:25185:8798/1	chr12	11336477	92.3077	13	hyper
SRR15209960.264171183_E00492:400:HWHHVCCXY:7:2221:7030:57126/1	chr12	11335990	0	14	pass					SRR15209958.206958783_E00492:400:HWHHVCCXY:7:1222:17421:25095/1	chr12	11335838	92.8571	14	hyper
SRR15209960.275958329_E00492:400:HWHHVCCXY:8:1114:2229:52291/1	chr12	11336000	7.14286	14	pass					SRR15209958.140447090_E00492:400:HWHHVCCXY:6:1211:19309:22563/1	chr12	11336007	92.8571	14	hyper
SRR15209958.140447090_E00492:400:HWHHVCCXY:6:1211:19309:22563/1	chr12	11336007	92.8571	14	pass					SRR15209959.198016030_E00512:384:HWHWHCCXY:7:1113:31832:22915/1	chr12	11336298	92.8571	14	hyper
SRR15209958.89613132_E00492:400:HWHHVCCXY:5:2101:16711:40003/1	chr12	11336298	0	14	pass					SRR15209958.21139702_E00492:400:HWHHVCCXY:4:1210:6512:50568/1	chr12	11336453	92.8571	14	hyper
SRR15209959.198016030_E00512:384:HWHWHCCXY:7:1113:31832:22915/1	chr12	11336298	92.8571	14	pass					SRR15209958.206958783_E00492:400:HWHHVCCXY:7:1222:17421:25095/1	chr12	11335987	93.3333	15	hyper
SRR15209959.57189663_E00512:384:HWHWHCCXY:6:1207:30472:62083/1	chr12	11336317	0	14	pass					SRR15209958.161058415_E00492:400:HWHHVCCXY:6:2120:25256:43870/1	chr12	11336126	93.3333	15	hyper
SRR15209960.284718621_E00492:400:HWHHVCCXY:8:1203:15341:43255/1	chr12	11336331	100	14	pass					SRR15209959.295587689_E00512:384:HWHWHCCXY:7:2118:6664:58567/1	chr12	11336259	93.3333	15	hyper
SRR15209960.116299705_E00492:400:HWHHVCCXY:5:2124:13403:68904/1	chr12	11336367	100	14	pass					SRR15209958.53787360_E00492:400:HWHHVCCXY:4:2216:18294:18590/1	chr12	11336429	93.3333	15	hyper
SRR15209960.36623419_E00492:400:HWHHVCCXY:4:2105:16183:51746/1	chr12	11336394	100	14	pass					SRR15209960.219658357_E00492:400:HWHHVCCXY:7:1205:5873:31213/1	chr12	11336432	93.3333	15	hyper
SRR15209958.21139702_E00492:400:HWHHVCCXY:4:1210:6512:50568/1	chr12	11336453	92.8571	14	pass					SRR15209958.92031441_E00492:400:HWHHVCCXY:5:2105:5497:29332/1	chr12	11336433	93.3333	15	hyper
SRR15209958.29349937_E00492:400:HWHHVCCXY:4:1223:19898:60009/1	chr12	11336453	0	14	pass					SRR15209958.179975583_E00492:400:HWHHVCCXY:7:1103:17107:23390/1	chr12	11336585	100	5	hyper
SRR15209960.191572384_E00492:400:HWHHVCCXY:6:2212:22211:65072/1	chr12	11336454	100	14	pass					SRR15209960.27210541_E00492:400:HWHHVCCXY:4:1215:23023:52309/1	chr12	11336600	100	5	hyper
SRR15209958.41986025_E00492:400:HWHHVCCXY:4:2121:7750:10134/1	chr12	11336457	0	14	pass					SRR15209960.229481557_E00492:400:HWHHVCCXY:7:1219:9100:37893/1	chr12	11336604	100	5	hyper
SRR15209959.323016680_E00512:384:HWHWHCCXY:7:2210:6573:17658/1	chr12	11335589	100	15	pass					SRR15209958.92031441_E00492:400:HWHHVCCXY:5:2105:5497:29332/1	chr12	11336563	100	6	hyper
SRR15209958.55328372_E00492:400:HWHHVCCXY:4:2218:27022:54805/1	chr12	11335590	0	15	pass					SRR15209958.53787360_E00492:400:HWHHVCCXY:4:2216:18294:18590/1	chr12	11336577	100	6	hyper
SRR15209959.68017223_E00512:384:HWHWHCCXY:6:1213:15544:55666/1	chr12	11335668	0	15	pass					SRR15209960.307681233_E00492:400:HWHHVCCXY:8:2112:19603:24022/1	chr12	11336592	100	6	hyper
SRR15209959.148894544_E00512:384:HWHWHCCXY:6:2210:13727:14371/1	chr12	11335964	0	15	pass					SRR15209958.211290106_E00492:400:HWHHVCCXY:7:2105:8572:45980/1	chr12	11336619	100	6	hyper
SRR15209958.251642950_E00492:400:HWHHVCCXY:8:1122:29356:47562/1	chr12	11335981	100	15	pass					SRR15209958.191409451_E00492:400:HWHHVCCXY:7:1121:25185:8798/1	chr12	11336619	100	6	hyper
SRR15209958.206958783_E00492:400:HWHHVCCXY:7:1222:17421:25095/1	chr12	11335987	93.3333	15	pass					SRR15209959.108754556_E00512:384:HWHWHCCXY:6:2111:19837:61802/1	chr12	11335363	100	8	hyper
SRR15209959.328605112_E00512:384:HWHWHCCXY:7:2213:26271:23829/1	chr12	11336033	0	15	pass					SRR15209959.225384944_E00512:384:HWHWHCCXY:7:1204:20902:12173/1	chr12	11335415	100	8	hyper
SRR15209960.128499391_E00492:400:HWHHVCCXY:5:2218:30482:44591/1	chr12	11336035	100	15	pass					SRR15209960.143806670_E00492:400:HWHHVCCXY:6:1116:25611:15303/1	chr12	11336533	100	8	hyper
SRR15209958.161058415_E00492:400:HWHHVCCXY:6:2120:25256:43870/1	chr12	11336126	93.3333	15	pass					SRR15209960.14872259_E00492:400:HWHHVCCXY:4:1122:26078:9326/1	chr12	11336535	100	8	hyper
SRR15209959.295587689_E00512:384:HWHWHCCXY:7:2118:6664:58567/1	chr12	11336259	93.3333	15	pass					SRR15209958.113854889_E00492:400:HWHHVCCXY:5:2217:27468:5792/1	chr12	11336637	100	8	hyper
SRR15209960.36623419_E00492:400:HWHHVCCXY:4:2105:16183:51746/1	chr12	11336262	80	15	pass					SRR15209960.148109069_E00492:400:HWHHVCCXY:6:1122:18497:27310/1	chr12	11336641	100	8	hyper
SRR15209959.54269981_E00512:384:HWHWHCCXY:6:1206:27702:21034/1	chr12	11336361	86.6667	15	pass					SRR15209960.332784900_E00492:400:HWHHVCCXY:8:2224:13108:39317/1	chr12	11336509	100	9	hyper
SRR15209959.322374083_E00512:384:HWHWHCCXY:7:2209:26940:64193/1	chr12	11336363	0	15	pass					SRR15209960.23903822_E00492:400:HWHHVCCXY:4:1211:3539:6495/1	chr12	11336513	100	9	hyper
SRR15209960.237297459_E00492:400:HWHHVCCXY:7:2107:15351:7128/1	chr12	11336368	100	15	pass					SRR15209960.116299705_E00492:400:HWHHVCCXY:5:2124:13403:68904/1	chr12	11336515	100	9	hyper
SRR15209958.53787360_E00492:400:HWHHVCCXY:4:2216:18294:18590/1	chr12	11336429	93.3333	15	pass					SRR15209960.237297459_E00492:400:HWHHVCCXY:7:2107:15351:7128/1	chr12	11336517	100	9	hyper
SRR15209960.219658357_E00492:400:HWHHVCCXY:7:1205:5873:31213/1	chr12	11336432	93.3333	15	pass					SRR15209958.162831566_E00492:400:HWHHVCCXY:6:2123:2158:28892/1	chr12	11335491	100	10	hyper
SRR15209958.92031441_E00492:400:HWHHVCCXY:5:2105:5497:29332/1	chr12	11336433	93.3333	15	pass					SRR15209960.284718621_E00492:400:HWHHVCCXY:8:1203:15341:43255/1	chr12	11336501	100	10	hyper
SRR15209958.249674474_E00492:400:HWHHVCCXY:8:1119:3965:34447/1	chr12	11335632	0	16	pass					SRR15209958.32167054_E00492:400:HWHHVCCXY:4:2104:24921:51271/1	chr12	11336505	100	10	hyper
SRR15209960.132052516_E00492:400:HWHHVCCXY:5:2223:8988:47158/1	chr12	11335668	0	16	pass					SRR15209959.80139266_E00512:384:HWHWHCCXY:6:1220:27539:6091/1	chr12	11336505	100	10	hyper
SRR15209960.38998744_E00492:400:HWHHVCCXY:4:2109:16934:15742/1	chr12	11335704	6.25	16	pass					SRR15209959.148356308_E00512:384:HWHWHCCXY:6:2209:10470:64562/1	chr12	11335547	100	11	hyper
SRR15209958.197613427_E00492:400:HWHHVCCXY:7:1207:14478:21508/1	chr12	11335759	0	16	pass					SRR15209958.90881200_E00492:400:HWHHVCCXY:5:2103:8745:41286/1	chr12	11336662	100	11	hyper
SRR15209958.104804791_E00492:400:HWHHVCCXY:5:2202:26200:46455/1	chr12	11335808	0	16	pass					SRR15209958.294873554_E00492:400:HWHHVCCXY:8:2219:2473:54787/1	chr12	11336669	100	11	hyper
SRR15209960.132052516_E00492:400:HWHHVCCXY:5:2223:8988:47158/1	chr12	11335810	6.25	16	pass					SRR15209960.143806670_E00492:400:HWHHVCCXY:6:1116:25611:15303/1	chr12	11336677	100	11	hyper
SRR15209958.19136320_E00492:400:HWHHVCCXY:4:1207:14042:43009/1	chr12	11336140	0	16	pass					SRR15209958.134793235_E00492:400:HWHHVCCXY:6:1202:2108:34887/1	chr12	11336110	100	12	hyper
SRR15209960.264171183_E00492:400:HWHHVCCXY:7:2221:7030:57126/1	chr12	11336145	0	16	pass					SRR15209959.80139266_E00512:384:HWHWHCCXY:6:1220:27539:6091/1	chr12	11336288	100	12	hyper
SRR15209959.54269981_E00512:384:HWHWHCCXY:6:1206:27702:21034/1	chr12	11336183	100	16	pass					SRR15209959.186422666_E00512:384:HWHWHCCXY:7:1107:23602:6302/1	chr12	11335833	100	13	hyper
SRR15209960.163487984_E00492:400:HWHHVCCXY:6:1220:24008:26765/1	chr12	11336249	100	16	pass					SRR15209958.136934687_E00492:400:HWHHVCCXY:6:1205:10693:61890/1	chr12	11335839	100	13	hyper
SRR15209958.107357388_E00492:400:HWHHVCCXY:5:2206:5964:49197/1	chr12	11336400	0	16	pass					SRR15209959.27010352_E00512:384:HWHWHCCXY:6:1115:6573:47615/1	chr12	11336270	100	13	hyper
SRR15209958.162525244_E00492:400:HWHHVCCXY:6:2122:3650:66003/1	chr12	11336400	0	16	pass					SRR15209958.161058415_E00492:400:HWHHVCCXY:6:2120:25256:43870/1	chr12	11336282	100	13	hyper
SRR15209960.238946113_E00492:400:HWHHVCCXY:7:2109:30482:31863/1	chr12	11336415	0	16	pass					SRR15209960.191572384_E00492:400:HWHHVCCXY:6:2212:22211:65072/1	chr12	11336291	100	13	hyper
SRR15209960.124502661_E00492:400:HWHHVCCXY:5:2212:17756:62663/1	chr12	11335652	88.2353	17	pass					SRR15209959.27010352_E00512:384:HWHWHCCXY:6:1115:6573:47615/1	chr12	11336459	100	13	hyper
SRR15209959.186422666_E00512:384:HWHWHCCXY:7:1107:23602:6302/1	chr12	11335653	100	17	pass					SRR15209958.251642950_E00492:400:HWHHVCCXY:8:1122:29356:47562/1	chr12	11335839	100	14	hyper
SRR15209958.159211702_E00492:400:HWHHVCCXY:6:2117:11860:44398/1	chr12	11335655	0	17	pass					SRR15209960.284718621_E00492:400:HWHHVCCXY:8:1203:15341:43255/1	chr12	11336331	100	14	hyper
SRR15209958.78962193_E00492:400:HWHHVCCXY:5:1208:31629:28822/1	chr12	11335684	0	17	pass					SRR15209960.116299705_E00492:400:HWHHVCCXY:5:2124:13403:68904/1	chr12	11336367	100	14	hyper
SRR15209960.56659327_E00492:400:HWHHVCCXY:4:2211:15037:13967/1	chr12	11335695	0	17	pass					SRR15209960.36623419_E00492:400:HWHHVCCXY:4:2105:16183:51746/1	chr12	11336394	100	14	hyper
SRR15209958.136934687_E00492:400:HWHHVCCXY:6:1205:10693:61890/1	chr12	11335696	100	17	pass					SRR15209960.191572384_E00492:400:HWHHVCCXY:6:2212:22211:65072/1	chr12	11336454	100	14	hyper
SRR15209958.50481375_E00492:400:HWHHVCCXY:4:2211:29061:4438/1	chr12	11335788	0	17	pass					SRR15209959.323016680_E00512:384:HWHWHCCXY:7:2210:6573:17658/1	chr12	11335589	100	15	hyper
SRR15209960.124502661_E00492:400:HWHHVCCXY:5:2212:17756:62663/1	chr12	11335816	100	17	pass					SRR15209958.251642950_E00492:400:HWHHVCCXY:8:1122:29356:47562/1	chr12	11335981	100	15	hyper
SRR15209958.89613132_E00492:400:HWHHVCCXY:5:2101:16711:40003/1	chr12	11336167	0	17	pass					SRR15209960.128499391_E00492:400:HWHHVCCXY:5:2218:30482:44591/1	chr12	11336035	100	15	hyper
SRR15209959.162243987_E00512:384:HWHWHCCXY:6:2217:7710:36399/1	chr12	11336219	0	17	pass					SRR15209960.237297459_E00492:400:HWHHVCCXY:7:2107:15351:7128/1	chr12	11336368	100	15	hyper
SRR15209958.50481375_E00492:400:HWHHVCCXY:4:2211:29061:4438/1	chr12	11335642	11.1111	18	pass					SRR15209959.54269981_E00512:384:HWHWHCCXY:6:1206:27702:21034/1	chr12	11336183	100	16	hyper
SRR15209959.251842936_E00512:384:HWHWHCCXY:7:1218:5994:52344/1	chr12	11335714	100	18	pass					SRR15209960.163487984_E00492:400:HWHHVCCXY:6:1220:24008:26765/1	chr12	11336249	100	16	hyper
SRR15209958.53165932_E00492:400:HWHHVCCXY:4:2215:25692:20506/1	chr12	11335720	100	18	pass					SRR15209959.186422666_E00512:384:HWHWHCCXY:7:1107:23602:6302/1	chr12	11335653	100	17	hyper
SRR15209959.148894544_E00512:384:HWHWHCCXY:6:2210:13727:14371/1	chr12	11335778	0	18	pass					SRR15209958.136934687_E00492:400:HWHHVCCXY:6:1205:10693:61890/1	chr12	11335696	100	17	hyper
SRR15209959.328605112_E00512:384:HWHWHCCXY:7:2213:26271:23829/1	chr12	11336235	0	18	pass					SRR15209960.124502661_E00492:400:HWHHVCCXY:5:2212:17756:62663/1	chr12	11335816	100	17	hyper
SRR15209959.237139977_E00512:384:HWHWHCCXY:7:1210:18659:55157/1	chr12	11335724	0	19	pass					SRR15209959.251842936_E00512:384:HWHWHCCXY:7:1218:5994:52344/1	chr12	11335714	100	18	hyper
SRR15209958.277374881_E00492:400:HWHHVCCXY:8:2115:30421:43607/1	chr12	11335734	5.26316	19	pass					SRR15209958.53165932_E00492:400:HWHHVCCXY:4:2215:25692:20506/1	chr12	11335720	100	18	hyper

## Sheet: cow_Li
readname	chr	start	metperc	noCpG			ave noCpG (passed reads)			readname	chr	start	metperc	noCpG				count	percentage
SRR15209964.237079807_E00492:401:HWHH7CCXY:8:1106:16782:62452/1	chr12	11336585	0	5	pass		11.6642			SRR15209964.237079807_E00492:401:HWHH7CCXY:8:1106:16782:62452/1	chr12	11336585	0	5	hypo		total	134
SRR15209966.285735130_E00492:401:HWHH7CCXY:8:1210:11769:4895/1	chr12	11336589	100	5	pass					SRR15209965.299579809_E00492:401:HWHH7CCXY:8:2216:30178:47931/1	chr12	11336605	0	5	hypo		hypo	69	51.4925
SRR15209965.171321823_E00492:401:HWHH7CCXY:7:2116:23947:18608/1	chr12	11336598	20	5	pass					SRR15209966.47479320_E00492:401:HWHH7CCXY:6:1213:28655:22440/1	chr12	11336595	0	6	hypo		hyper	64	47.7612
SRR15209965.299579809_E00492:401:HWHH7CCXY:8:2216:30178:47931/1	chr12	11336605	0	5	pass					SRR15209965.754225_E00492:401:HWHH7CCXY:6:1101:19319:60870/1	chr12	11336596	0	6	hypo
SRR15209966.23494938_E00492:401:HWHH7CCXY:6:1118:12195:67551/1	chr12	11336608	100	5	pass					SRR15209966.176859091_E00492:401:HWHH7CCXY:7:1219:5335:50779/1	chr12	11336601	0	6	hypo
SRR15209964.88844974_E00492:401:HWHH7CCXY:6:2202:3620:28611/1	chr12	11336609	100	5	pass					SRR15209965.114459563_E00492:401:HWHH7CCXY:7:1112:12215:18819/1	chr12	11336626	0	6	hypo
SRR15209964.51289360_E00492:401:HWHH7CCXY:6:1218:8674:18766/1	chr12	11336574	100	6	pass					SRR15209965.285748859_E00492:401:HWHH7CCXY:8:2203:21328:50603/1	chr12	11335367	0	7	hypo
SRR15209966.47479320_E00492:401:HWHH7CCXY:6:1213:28655:22440/1	chr12	11336595	0	6	pass					SRR15209966.7433457_E00492:401:HWHH7CCXY:6:1106:16508:61134/1	chr12	11336567	0	7	hypo
SRR15209965.754225_E00492:401:HWHH7CCXY:6:1101:19319:60870/1	chr12	11336596	0	6	pass					SRR15209966.178143913_E00492:401:HWHH7CCXY:7:1220:25662:49004/1	chr12	11336636	0	7	hypo
SRR15209966.176859091_E00492:401:HWHH7CCXY:7:1219:5335:50779/1	chr12	11336601	0	6	pass					SRR15209964.217495334_E00492:401:HWHH7CCXY:7:2213:8623:50639/1	chr12	11335441	0	8	hypo
SRR15209965.114459563_E00492:401:HWHH7CCXY:7:1112:12215:18819/1	chr12	11336626	0	6	pass					SRR15209965.108471590_E00492:401:HWHH7CCXY:7:1106:13656:67269/1	chr12	11335466	0	8	hypo
SRR15209964.231055681_E00492:401:HWHH7CCXY:8:1101:12784:72192/1	chr12	11336630	100	6	pass					SRR15209965.754225_E00492:401:HWHH7CCXY:6:1101:19319:60870/1	chr12	11336518	0	8	hypo
SRR15209965.31385844_E00492:401:HWHH7CCXY:6:1205:16569:28435/1	chr12	11335364	100	7	pass					SRR15209965.167393313_E00492:401:HWHH7CCXY:7:2112:17929:41022/1	chr12	11336519	0	8	hypo
SRR15209965.285748859_E00492:401:HWHH7CCXY:8:2203:21328:50603/1	chr12	11335367	0	7	pass					SRR15209965.228882862_E00492:401:HWHH7CCXY:8:1122:5010:59393/1	chr12	11336524	0	8	hypo
SRR15209966.7433457_E00492:401:HWHH7CCXY:6:1106:16508:61134/1	chr12	11336567	0	7	pass					SRR15209964.106946927_E00492:401:HWHH7CCXY:6:2217:27904:72789/1	chr12	11336636	0	8	hypo
SRR15209966.325146968_E00492:401:HWHH7CCXY:8:2116:18548:46912/1	chr12	11336570	85.7143	7	pass					SRR15209966.28377171_E00492:401:HWHH7CCXY:6:1122:7638:42323/1	chr12	11336643	0	8	hypo
SRR15209964.334046258_E00492:401:HWHH7CCXY:8:2214:26392:36487/1	chr12	11336572	100	7	pass					SRR15209965.290165631_E00492:401:HWHH7CCXY:8:2207:10754:63718/1	chr12	11336645	0	8	hypo
SRR15209966.178143913_E00492:401:HWHH7CCXY:7:1220:25662:49004/1	chr12	11336636	0	7	pass					SRR15209965.119140524_E00492:401:HWHH7CCXY:7:1116:29427:30000/1	chr12	11336646	0	8	hypo
SRR15209966.340471677_E00492:401:HWHH7CCXY:8:2205:3802:7409/1	chr12	11335353	100	8	pass					SRR15209965.123075199_E00492:401:HWHH7CCXY:7:1119:17026:65898/1	chr12	11336646	0	8	hypo
SRR15209964.315519787_E00492:401:HWHH7CCXY:8:2122:10521:46261/1	chr12	11335356	100	8	pass					SRR15209964.26694188_E00492:401:HWHH7CCXY:6:1122:20831:29033/1	chr12	11335375	0	9	hypo
SRR15209966.339227624_E00492:401:HWHH7CCXY:8:2204:27915:8323/1	chr12	11335368	100	8	pass					SRR15209965.171193707_E00492:401:HWHH7CCXY:7:2116:11921:10081/1	chr12	11335410	0	9	hypo
SRR15209966.340471677_E00492:401:HWHH7CCXY:8:2205:3802:7409/1	chr12	11335368	100	8	pass					SRR15209965.123075199_E00492:401:HWHH7CCXY:7:1119:17026:65898/1	chr12	11336507	0	9	hypo
SRR15209964.217495334_E00492:401:HWHH7CCXY:7:2213:8623:50639/1	chr12	11335441	0	8	pass					SRR15209965.53386211_E00492:401:HWHH7CCXY:6:2101:18548:18432/1	chr12	11336510	0	9	hypo
SRR15209965.108471590_E00492:401:HWHH7CCXY:7:1106:13656:67269/1	chr12	11335466	0	8	pass					SRR15209965.231451996_E00492:401:HWHH7CCXY:8:1201:13088:14775/1	chr12	11336653	0	9	hypo
SRR15209964.207342368_E00492:401:HWHH7CCXY:7:2205:29630:7497/1	chr12	11335467	87.5	8	pass					SRR15209965.141607493_E00492:401:HWHH7CCXY:7:1212:8592:48195/1	chr12	11336699	0	10	hypo
SRR15209965.754225_E00492:401:HWHH7CCXY:6:1101:19319:60870/1	chr12	11336518	0	8	pass					SRR15209966.353178236_E00492:401:HWHH7CCXY:8:2215:21430:9712/1	chr12	11335499	0	11	hypo
SRR15209965.167393313_E00492:401:HWHH7CCXY:7:2112:17929:41022/1	chr12	11336519	0	8	pass					SRR15209966.99239286_E00492:401:HWHH7CCXY:6:2206:23520:62206/1	chr12	11335499	0	11	hypo
SRR15209966.187725971_E00492:401:HWHH7CCXY:7:2104:9962:26237/1	chr12	11336519	100	8	pass					SRR15209966.31145274_E00492:401:HWHH7CCXY:6:1124:23186:46964/1	chr12	11335508	0	11	hypo
SRR15209965.228882862_E00492:401:HWHH7CCXY:8:1122:5010:59393/1	chr12	11336524	0	8	pass					SRR15209966.242044222_E00492:401:HWHH7CCXY:7:2224:19948:36188/1	chr12	11335891	0	11	hypo
SRR15209966.174008496_E00492:401:HWHH7CCXY:7:1217:6877:40196/1	chr12	11336529	100	8	pass					SRR15209965.58734431_E00492:401:HWHH7CCXY:6:2106:6116:30509/1	chr12	11336073	0	11	hypo
SRR15209965.23459481_E00492:401:HWHH7CCXY:6:1122:9211:8868/1	chr12	11336540	12.5	8	pass					SRR15209966.242044222_E00492:401:HWHH7CCXY:7:2224:19948:36188/1	chr12	11336075	0	11	hypo
SRR15209964.106946927_E00492:401:HWHH7CCXY:6:2217:27904:72789/1	chr12	11336636	0	8	pass					SRR15209965.119140524_E00492:401:HWHH7CCXY:7:1116:29427:30000/1	chr12	11336494	0	11	hypo
SRR15209966.28377171_E00492:401:HWHH7CCXY:6:1122:7638:42323/1	chr12	11336643	0	8	pass					SRR15209964.244899058_E00492:401:HWHH7CCXY:8:1113:16386:5265/1	chr12	11336497	0	11	hypo
SRR15209966.192508351_E00492:401:HWHH7CCXY:7:2108:25662:10257/1	chr12	11336643	100	8	pass					SRR15209965.23459481_E00492:401:HWHH7CCXY:6:1122:9211:8868/1	chr12	11336683	0	11	hypo
SRR15209965.290165631_E00492:401:HWHH7CCXY:8:2207:10754:63718/1	chr12	11336645	0	8	pass					SRR15209965.167393313_E00492:401:HWHH7CCXY:7:2112:17929:41022/1	chr12	11336684	0	11	hypo
SRR15209965.119140524_E00492:401:HWHH7CCXY:7:1116:29427:30000/1	chr12	11336646	0	8	pass					SRR15209965.53386211_E00492:401:HWHH7CCXY:6:2101:18548:18432/1	chr12	11336684	0	11	hypo
SRR15209965.123075199_E00492:401:HWHH7CCXY:7:1119:17026:65898/1	chr12	11336646	0	8	pass					SRR15209965.228882862_E00492:401:HWHH7CCXY:8:1122:5010:59393/1	chr12	11336696	0	11	hypo
SRR15209964.26694188_E00492:401:HWHH7CCXY:6:1122:20831:29033/1	chr12	11335375	0	9	pass					SRR15209965.274549322_E00492:401:HWHH7CCXY:8:2116:25164:56194/1	chr12	11335559	0	12	hypo
SRR15209966.25302920_E00492:401:HWHH7CCXY:6:1120:11809:20366/1	chr12	11335376	100	9	pass					SRR15209966.160170045_E00492:401:HWHH7CCXY:7:1207:23490:7480/1	chr12	11336289	0	12	hypo
SRR15209964.185750294_E00492:401:HWHH7CCXY:7:2110:13220:55403/1	chr12	11335386	88.8889	9	pass					SRR15209965.135503888_E00492:401:HWHH7CCXY:7:1207:17198:15039/1	chr12	11336492	0	12	hypo
SRR15209965.252163542_E00492:401:HWHH7CCXY:8:1219:32309:66742/1	chr12	11335399	88.8889	9	pass					SRR15209964.52563049_E00492:401:HWHH7CCXY:6:1219:31690:20137/1	chr12	11336112	0	13	hypo
SRR15209965.171193707_E00492:401:HWHH7CCXY:7:2116:11921:10081/1	chr12	11335410	0	9	pass					SRR15209965.92259427_E00492:401:HWHH7CCXY:6:2214:19096:64562/1	chr12	11335842	0	14	hypo
SRR15209965.298786721_E00492:401:HWHH7CCXY:8:2215:20202:66584/1	chr12	11335474	33.3333	9	pass					SRR15209964.12379350_E00492:401:HWHH7CCXY:6:1111:19776:7163/1	chr12	11335853	0	14	hypo
SRR15209965.123075199_E00492:401:HWHH7CCXY:7:1119:17026:65898/1	chr12	11336507	0	9	pass					SRR15209966.356471419_E00492:401:HWHH7CCXY:8:2217:30898:53996/1	chr12	11336013	0	14	hypo
SRR15209965.53386211_E00492:401:HWHH7CCXY:6:2101:18548:18432/1	chr12	11336510	0	9	pass					SRR15209965.108471590_E00492:401:HWHH7CCXY:7:1106:13656:67269/1	chr12	11335588	0	15	hypo
SRR15209966.197926728_E00492:401:HWHH7CCXY:7:2112:4777:28294/1	chr12	11336518	88.8889	9	pass					SRR15209964.52563049_E00492:401:HWHH7CCXY:6:1219:31690:20137/1	chr12	11336258	0	15	hypo
SRR15209965.231451996_E00492:401:HWHH7CCXY:8:1201:13088:14775/1	chr12	11336653	0	9	pass					SRR15209965.135503888_E00492:401:HWHH7CCXY:7:1207:17198:15039/1	chr12	11336358	0	15	hypo
SRR15209965.31385844_E00492:401:HWHH7CCXY:6:1205:16569:28435/1	chr12	11335495	100	10	pass					SRR15209966.7433457_E00492:401:HWHH7CCXY:6:1106:16508:61134/1	chr12	11336405	0	15	hypo
SRR15209965.141607493_E00492:401:HWHH7CCXY:7:1212:8592:48195/1	chr12	11336699	0	10	pass					SRR15209966.160170045_E00492:401:HWHH7CCXY:7:1207:23490:7480/1	chr12	11336436	0	15	hypo
SRR15209965.39182961_E00492:401:HWHH7CCXY:6:1212:12723:29226/1	chr12	11336699	10	10	pass					SRR15209966.176859091_E00492:401:HWHH7CCXY:7:1219:5335:50779/1	chr12	11336438	0	15	hypo
SRR15209966.353178236_E00492:401:HWHH7CCXY:8:2215:21430:9712/1	chr12	11335499	0	11	pass					SRR15209965.302008319_E00492:401:HWHH7CCXY:8:2218:4493:71154/1	chr12	11335612	0	16	hypo
SRR15209966.99239286_E00492:401:HWHH7CCXY:6:2206:23520:62206/1	chr12	11335499	0	11	pass					SRR15209966.356471419_E00492:401:HWHH7CCXY:8:2217:30898:53996/1	chr12	11336169	0	16	hypo
SRR15209966.31145274_E00492:401:HWHH7CCXY:6:1124:23186:46964/1	chr12	11335508	0	11	pass					SRR15209964.244899058_E00492:401:HWHH7CCXY:8:1113:16386:5265/1	chr12	11336349	0	16	hypo
SRR15209966.339227624_E00492:401:HWHH7CCXY:8:2204:27915:8323/1	chr12	11335523	90.9091	11	pass					SRR15209964.343389055_E00492:401:HWHH7CCXY:8:2222:32096:29455/1	chr12	11335641	0	17	hypo
SRR15209966.25302920_E00492:401:HWHH7CCXY:6:1120:11809:20366/1	chr12	11335534	100	11	pass					SRR15209966.99239286_E00492:401:HWHH7CCXY:6:2206:23520:62206/1	chr12	11335648	0	17	hypo
SRR15209964.313620913_E00492:401:HWHH7CCXY:8:2121:12946:3454/1	chr12	11335876	100	11	pass					SRR15209965.54462333_E00492:401:HWHH7CCXY:6:2102:15930:26202/1	chr12	11335651	0	17	hypo
SRR15209966.242044222_E00492:401:HWHH7CCXY:7:2224:19948:36188/1	chr12	11335891	0	11	pass					SRR15209966.31145274_E00492:401:HWHH7CCXY:6:1124:23186:46964/1	chr12	11335668	0	17	hypo
SRR15209964.308508210_E00492:401:HWHH7CCXY:8:2116:22282:55209/1	chr12	11335892	90.9091	11	pass					SRR15209965.274549322_E00492:401:HWHH7CCXY:8:2116:25164:56194/1	chr12	11335680	0	17	hypo
SRR15209964.277419908_E00492:401:HWHH7CCXY:8:1215:9364:15672/1	chr12	11336072	90.9091	11	pass					SRR15209964.12379350_E00492:401:HWHH7CCXY:6:1111:19776:7163/1	chr12	11335727	0	17	hypo
SRR15209965.58734431_E00492:401:HWHH7CCXY:6:2106:6116:30509/1	chr12	11336073	0	11	pass					SRR15209965.58734431_E00492:401:HWHH7CCXY:6:2106:6116:30509/1	chr12	11336226	0	17	hypo
SRR15209965.255112608_E00492:401:HWHH7CCXY:8:1222:22861:39686/1	chr12	11336073	100	11	pass					SRR15209966.353178236_E00492:401:HWHH7CCXY:8:2215:21430:9712/1	chr12	11335674	0	18	hypo
SRR15209966.242044222_E00492:401:HWHH7CCXY:7:2224:19948:36188/1	chr12	11336075	0	11	pass					SRR15209965.302008319_E00492:401:HWHH7CCXY:8:2218:4493:71154/1	chr12	11335743	0	18	hypo
SRR15209965.270886422_E00492:401:HWHH7CCXY:8:2113:16264:28505/1	chr12	11336293	100	11	pass					SRR15209965.54462333_E00492:401:HWHH7CCXY:6:2102:15930:26202/1	chr12	11335783	0	18	hypo
SRR15209965.119140524_E00492:401:HWHH7CCXY:7:1116:29427:30000/1	chr12	11336494	0	11	pass					SRR15209964.343389055_E00492:401:HWHH7CCXY:8:2222:32096:29455/1	chr12	11335785	0	18	hypo
SRR15209964.244899058_E00492:401:HWHH7CCXY:8:1113:16386:5265/1	chr12	11336497	0	11	pass					SRR15209965.92259427_E00492:401:HWHH7CCXY:6:2214:19096:64562/1	chr12	11335723	0	19	hypo
SRR15209965.23459481_E00492:401:HWHH7CCXY:6:1122:9211:8868/1	chr12	11336683	0	11	pass					SRR15209964.237079807_E00492:401:HWHH7CCXY:8:1106:16782:62452/1	chr12	11336446	7.14286	14	hypo
SRR15209965.167393313_E00492:401:HWHH7CCXY:7:2112:17929:41022/1	chr12	11336684	0	11	pass					SRR15209965.39182961_E00492:401:HWHH7CCXY:6:1212:12723:29226/1	chr12	11336699	10	10	hypo
SRR15209965.53386211_E00492:401:HWHH7CCXY:6:2101:18548:18432/1	chr12	11336684	0	11	pass					SRR15209965.23459481_E00492:401:HWHH7CCXY:6:1122:9211:8868/1	chr12	11336540	12.5	8	hypo
SRR15209966.187725971_E00492:401:HWHH7CCXY:7:2104:9962:26237/1	chr12	11336684	100	11	pass					SRR15209965.171321823_E00492:401:HWHH7CCXY:7:2116:23947:18608/1	chr12	11336598	20	5	hypo
SRR15209966.197926728_E00492:401:HWHH7CCXY:7:2112:4777:28294/1	chr12	11336686	100	11	pass					SRR15209965.298786721_E00492:401:HWHH7CCXY:8:2215:20202:66584/1	chr12	11335474	33.3333	9
SRR15209966.86866801_E00492:401:HWHH7CCXY:6:2120:29041:44978/1	chr12	11336688	100	11	pass					SRR15209966.325146968_E00492:401:HWHH7CCXY:8:2116:18548:46912/1	chr12	11336570	85.7143	7	hyper
SRR15209965.228882862_E00492:401:HWHH7CCXY:8:1122:5010:59393/1	chr12	11336696	0	11	pass					SRR15209964.207342368_E00492:401:HWHH7CCXY:7:2205:29630:7497/1	chr12	11335467	87.5	8	hyper
SRR15209965.274549322_E00492:401:HWHH7CCXY:8:2116:25164:56194/1	chr12	11335559	0	12	pass					SRR15209966.192050981_E00492:401:HWHH7CCXY:7:2107:21257:56387/1	chr12	11335753	87.5	16	hyper
SRR15209965.264363676_E00492:401:HWHH7CCXY:8:2107:26971:21421/1	chr12	11335929	100	12	pass					SRR15209964.185750294_E00492:401:HWHH7CCXY:7:2110:13220:55403/1	chr12	11335386	88.8889	9	hyper
SRR15209965.68740086_E00492:401:HWHH7CCXY:6:2116:4472:6460/1	chr12	11336278	100	12	pass					SRR15209965.252163542_E00492:401:HWHH7CCXY:8:1219:32309:66742/1	chr12	11335399	88.8889	9	hyper
SRR15209966.160170045_E00492:401:HWHH7CCXY:7:1207:23490:7480/1	chr12	11336289	0	12	pass					SRR15209966.197926728_E00492:401:HWHH7CCXY:7:2112:4777:28294/1	chr12	11336518	88.8889	9	hyper
SRR15209965.135503888_E00492:401:HWHH7CCXY:7:1207:17198:15039/1	chr12	11336492	0	12	pass					SRR15209966.339227624_E00492:401:HWHH7CCXY:8:2204:27915:8323/1	chr12	11335523	90.9091	11	hyper
SRR15209966.192050981_E00492:401:HWHH7CCXY:7:2107:21257:56387/1	chr12	11335578	100	13	pass					SRR15209964.308508210_E00492:401:HWHH7CCXY:8:2116:22282:55209/1	chr12	11335892	90.9091	11	hyper
SRR15209965.202371620_E00492:401:HWHH7CCXY:7:2222:26372:47105/1	chr12	11335938	100	13	pass					SRR15209964.277419908_E00492:401:HWHH7CCXY:8:1215:9364:15672/1	chr12	11336072	90.9091	11	hyper
SRR15209964.176373872_E00492:401:HWHH7CCXY:7:2102:2828:64333/1	chr12	11335942	100	13	pass					SRR15209964.277419908_E00492:401:HWHH7CCXY:8:1215:9364:15672/1	chr12	11335945	92.3077	13	hyper
SRR15209965.255112608_E00492:401:HWHH7CCXY:8:1222:22861:39686/1	chr12	11335943	100	13	pass					SRR15209966.65818400_E00492:401:HWHH7CCXY:6:2103:15402:34148/1	chr12	11336463	92.3077	13	hyper
SRR15209964.277419908_E00492:401:HWHH7CCXY:8:1215:9364:15672/1	chr12	11335945	92.3077	13	pass					SRR15209964.308508210_E00492:401:HWHH7CCXY:8:2116:22282:55209/1	chr12	11336020	93.3333	15	hyper
SRR15209965.264363676_E00492:401:HWHH7CCXY:8:2107:26971:21421/1	chr12	11336063	100	13	pass					SRR15209965.296006413_E00492:401:HWHH7CCXY:8:2213:23013:25605/1	chr12	11335757	93.75	16	hyper
SRR15209964.52563049_E00492:401:HWHH7CCXY:6:1219:31690:20137/1	chr12	11336112	0	13	pass					SRR15209965.68740086_E00492:401:HWHH7CCXY:6:2116:4472:6460/1	chr12	11336417	93.75	16	hyper
SRR15209964.113459179_E00492:401:HWHH7CCXY:6:2223:14986:67146/1	chr12	11336290	100	13	pass					SRR15209964.207342368_E00492:401:HWHH7CCXY:7:2205:29630:7497/1	chr12	11335614	94.1176	17	hyper
SRR15209964.10320946_E00492:401:HWHH7CCXY:6:1109:28767:33779/1	chr12	11336290	100	13	pass					SRR15209964.95325338_E00492:401:HWHH7CCXY:6:2207:30107:64966/1	chr12	11335720	94.4444	18	hyper
SRR15209966.65818400_E00492:401:HWHH7CCXY:6:2103:15402:34148/1	chr12	11336463	92.3077	13	pass					SRR15209964.313620913_E00492:401:HWHH7CCXY:8:2121:12946:3454/1	chr12	11335737	94.4444	18	hyper
SRR15209966.192508351_E00492:401:HWHH7CCXY:7:2108:25662:10257/1	chr12	11336470	100	13	pass					SRR15209966.285735130_E00492:401:HWHH7CCXY:8:1210:11769:4895/1	chr12	11336589	100	5	hyper
SRR15209965.202371620_E00492:401:HWHH7CCXY:7:2222:26372:47105/1	chr12	11335824	100	14	pass					SRR15209966.23494938_E00492:401:HWHH7CCXY:6:1118:12195:67551/1	chr12	11336608	100	5	hyper
SRR15209965.143102882_E00492:401:HWHH7CCXY:7:1213:6999:73211/1	chr12	11335825	100	14	pass					SRR15209964.88844974_E00492:401:HWHH7CCXY:6:2202:3620:28611/1	chr12	11336609	100	5	hyper
SRR15209965.92259427_E00492:401:HWHH7CCXY:6:2214:19096:64562/1	chr12	11335842	0	14	pass					SRR15209964.51289360_E00492:401:HWHH7CCXY:6:1218:8674:18766/1	chr12	11336574	100	6	hyper
SRR15209964.12379350_E00492:401:HWHH7CCXY:6:1111:19776:7163/1	chr12	11335853	0	14	pass					SRR15209964.231055681_E00492:401:HWHH7CCXY:8:1101:12784:72192/1	chr12	11336630	100	6	hyper
SRR15209966.356471419_E00492:401:HWHH7CCXY:8:2217:30898:53996/1	chr12	11336013	0	14	pass					SRR15209965.31385844_E00492:401:HWHH7CCXY:6:1205:16569:28435/1	chr12	11335364	100	7	hyper
SRR15209966.65818400_E00492:401:HWHH7CCXY:6:2103:15402:34148/1	chr12	11336302	100	14	pass					SRR15209964.334046258_E00492:401:HWHH7CCXY:8:2214:26392:36487/1	chr12	11336572	100	7	hyper
SRR15209964.237079807_E00492:401:HWHH7CCXY:8:1106:16782:62452/1	chr12	11336446	7.14286	14	pass					SRR15209966.340471677_E00492:401:HWHH7CCXY:8:2205:3802:7409/1	chr12	11335353	100	8	hyper
SRR15209965.108471590_E00492:401:HWHH7CCXY:7:1106:13656:67269/1	chr12	11335588	0	15	pass					SRR15209964.315519787_E00492:401:HWHH7CCXY:8:2122:10521:46261/1	chr12	11335356	100	8	hyper
SRR15209964.308508210_E00492:401:HWHH7CCXY:8:2116:22282:55209/1	chr12	11336020	93.3333	15	pass					SRR15209966.339227624_E00492:401:HWHH7CCXY:8:2204:27915:8323/1	chr12	11335368	100	8	hyper
SRR15209965.270886422_E00492:401:HWHH7CCXY:8:2113:16264:28505/1	chr12	11336130	100	15	pass					SRR15209966.340471677_E00492:401:HWHH7CCXY:8:2205:3802:7409/1	chr12	11335368	100	8	hyper
SRR15209964.52563049_E00492:401:HWHH7CCXY:6:1219:31690:20137/1	chr12	11336258	0	15	pass					SRR15209966.187725971_E00492:401:HWHH7CCXY:7:2104:9962:26237/1	chr12	11336519	100	8	hyper
SRR15209965.135503888_E00492:401:HWHH7CCXY:7:1207:17198:15039/1	chr12	11336358	0	15	pass					SRR15209966.174008496_E00492:401:HWHH7CCXY:7:1217:6877:40196/1	chr12	11336529	100	8	hyper
SRR15209966.7433457_E00492:401:HWHH7CCXY:6:1106:16508:61134/1	chr12	11336405	0	15	pass					SRR15209966.192508351_E00492:401:HWHH7CCXY:7:2108:25662:10257/1	chr12	11336643	100	8	hyper
SRR15209964.334046258_E00492:401:HWHH7CCXY:8:2214:26392:36487/1	chr12	11336407	100	15	pass					SRR15209966.25302920_E00492:401:HWHH7CCXY:6:1120:11809:20366/1	chr12	11335376	100	9	hyper
SRR15209964.51289360_E00492:401:HWHH7CCXY:6:1218:8674:18766/1	chr12	11336430	100	15	pass					SRR15209965.31385844_E00492:401:HWHH7CCXY:6:1205:16569:28435/1	chr12	11335495	100	10	hyper
SRR15209966.160170045_E00492:401:HWHH7CCXY:7:1207:23490:7480/1	chr12	11336436	0	15	pass					SRR15209966.25302920_E00492:401:HWHH7CCXY:6:1120:11809:20366/1	chr12	11335534	100	11	hyper
SRR15209966.176859091_E00492:401:HWHH7CCXY:7:1219:5335:50779/1	chr12	11336438	0	15	pass					SRR15209964.313620913_E00492:401:HWHH7CCXY:8:2121:12946:3454/1	chr12	11335876	100	11	hyper
SRR15209965.296006413_E00492:401:HWHH7CCXY:8:2213:23013:25605/1	chr12	11335611	100	16	pass					SRR15209965.255112608_E00492:401:HWHH7CCXY:8:1222:22861:39686/1	chr12	11336073	100	11	hyper
SRR15209965.302008319_E00492:401:HWHH7CCXY:8:2218:4493:71154/1	chr12	11335612	0	16	pass					SRR15209965.270886422_E00492:401:HWHH7CCXY:8:2113:16264:28505/1	chr12	11336293	100	11	hyper
SRR15209964.95325338_E00492:401:HWHH7CCXY:6:2207:30107:64966/1	chr12	11335753	100	16	pass					SRR15209966.187725971_E00492:401:HWHH7CCXY:7:2104:9962:26237/1	chr12	11336684	100	11	hyper
SRR15209966.192050981_E00492:401:HWHH7CCXY:7:2107:21257:56387/1	chr12	11335753	87.5	16	pass					SRR15209966.197926728_E00492:401:HWHH7CCXY:7:2112:4777:28294/1	chr12	11336686	100	11	hyper
SRR15209965.296006413_E00492:401:HWHH7CCXY:8:2213:23013:25605/1	chr12	11335757	93.75	16	pass					SRR15209966.86866801_E00492:401:HWHH7CCXY:6:2120:29041:44978/1	chr12	11336688	100	11	hyper
SRR15209964.176373872_E00492:401:HWHH7CCXY:7:2102:2828:64333/1	chr12	11335800	100	16	pass					SRR15209965.264363676_E00492:401:HWHH7CCXY:8:2107:26971:21421/1	chr12	11335929	100	12	hyper
SRR15209965.218697433_E00492:401:HWHH7CCXY:8:1113:9272:54612/1	chr12	11335812	100	16	pass					SRR15209965.68740086_E00492:401:HWHH7CCXY:6:2116:4472:6460/1	chr12	11336278	100	12	hyper
SRR15209964.10320946_E00492:401:HWHH7CCXY:6:1109:28767:33779/1	chr12	11336155	100	16	pass					SRR15209966.192050981_E00492:401:HWHH7CCXY:7:2107:21257:56387/1	chr12	11335578	100	13	hyper
SRR15209966.356471419_E00492:401:HWHH7CCXY:8:2217:30898:53996/1	chr12	11336169	0	16	pass					SRR15209965.202371620_E00492:401:HWHH7CCXY:7:2222:26372:47105/1	chr12	11335938	100	13	hyper
SRR15209964.244899058_E00492:401:HWHH7CCXY:8:1113:16386:5265/1	chr12	11336349	0	16	pass					SRR15209964.176373872_E00492:401:HWHH7CCXY:7:2102:2828:64333/1	chr12	11335942	100	13	hyper
SRR15209964.113459179_E00492:401:HWHH7CCXY:6:2223:14986:67146/1	chr12	11336415	100	16	pass					SRR15209965.255112608_E00492:401:HWHH7CCXY:8:1222:22861:39686/1	chr12	11335943	100	13	hyper
SRR15209965.68740086_E00492:401:HWHH7CCXY:6:2116:4472:6460/1	chr12	11336417	93.75	16	pass					SRR15209965.264363676_E00492:401:HWHH7CCXY:8:2107:26971:21421/1	chr12	11336063	100	13	hyper
SRR15209964.207342368_E00492:401:HWHH7CCXY:7:2205:29630:7497/1	chr12	11335614	94.1176	17	pass					SRR15209964.113459179_E00492:401:HWHH7CCXY:6:2223:14986:67146/1	chr12	11336290	100	13	hyper
SRR15209964.343389055_E00492:401:HWHH7CCXY:8:2222:32096:29455/1	chr12	11335641	0	17	pass					SRR15209964.10320946_E00492:401:HWHH7CCXY:6:1109:28767:33779/1	chr12	11336290	100	13	hyper
SRR15209966.99239286_E00492:401:HWHH7CCXY:6:2206:23520:62206/1	chr12	11335648	0	17	pass					SRR15209966.192508351_E00492:401:HWHH7CCXY:7:2108:25662:10257/1	chr12	11336470	100	13	hyper
SRR15209965.54462333_E00492:401:HWHH7CCXY:6:2102:15930:26202/1	chr12	11335651	0	17	pass					SRR15209965.202371620_E00492:401:HWHH7CCXY:7:2222:26372:47105/1	chr12	11335824	100	14	hyper
SRR15209965.218697433_E00492:401:HWHH7CCXY:8:1113:9272:54612/1	chr12	11335658	100	17	pass					SRR15209965.143102882_E00492:401:HWHH7CCXY:7:1213:6999:73211/1	chr12	11335825	100	14	hyper
SRR15209966.31145274_E00492:401:HWHH7CCXY:6:1124:23186:46964/1	chr12	11335668	0	17	pass					SRR15209966.65818400_E00492:401:HWHH7CCXY:6:2103:15402:34148/1	chr12	11336302	100	14	hyper
SRR15209965.274549322_E00492:401:HWHH7CCXY:8:2116:25164:56194/1	chr12	11335680	0	17	pass					SRR15209965.270886422_E00492:401:HWHH7CCXY:8:2113:16264:28505/1	chr12	11336130	100	15	hyper
SRR15209964.12379350_E00492:401:HWHH7CCXY:6:1111:19776:7163/1	chr12	11335727	0	17	pass					SRR15209964.334046258_E00492:401:HWHH7CCXY:8:2214:26392:36487/1	chr12	11336407	100	15	hyper
SRR15209965.58734431_E00492:401:HWHH7CCXY:6:2106:6116:30509/1	chr12	11336226	0	17	pass					SRR15209964.51289360_E00492:401:HWHH7CCXY:6:1218:8674:18766/1	chr12	11336430	100	15	hyper
SRR15209966.353178236_E00492:401:HWHH7CCXY:8:2215:21430:9712/1	chr12	11335674	0	18	pass					SRR15209965.296006413_E00492:401:HWHH7CCXY:8:2213:23013:25605/1	chr12	11335611	100	16	hyper
SRR15209965.143102882_E00492:401:HWHH7CCXY:7:1213:6999:73211/1	chr12	11335685	100	18	pass					SRR15209964.95325338_E00492:401:HWHH7CCXY:6:2207:30107:64966/1	chr12	11335753	100	16	hyper
SRR15209964.95325338_E00492:401:HWHH7CCXY:6:2207:30107:64966/1	chr12	11335720	94.4444	18	pass					SRR15209964.176373872_E00492:401:HWHH7CCXY:7:2102:2828:64333/1	chr12	11335800	100	16	hyper
SRR15209964.313620913_E00492:401:HWHH7CCXY:8:2121:12946:3454/1	chr12	11335737	94.4444	18	pass					SRR15209965.218697433_E00492:401:HWHH7CCXY:8:1113:9272:54612/1	chr12	11335812	100	16	hyper
SRR15209965.302008319_E00492:401:HWHH7CCXY:8:2218:4493:71154/1	chr12	11335743	0	18	pass					SRR15209964.10320946_E00492:401:HWHH7CCXY:6:1109:28767:33779/1	chr12	11336155	100	16	hyper
SRR15209965.54462333_E00492:401:HWHH7CCXY:6:2102:15930:26202/1	chr12	11335783	0	18	pass					SRR15209964.113459179_E00492:401:HWHH7CCXY:6:2223:14986:67146/1	chr12	11336415	100	16	hyper
SRR15209964.343389055_E00492:401:HWHH7CCXY:8:2222:32096:29455/1	chr12	11335785	0	18	pass					SRR15209965.218697433_E00492:401:HWHH7CCXY:8:1113:9272:54612/1	chr12	11335658	100	17	hyper
SRR15209965.92259427_E00492:401:HWHH7CCXY:6:2214:19096:64562/1	chr12	11335723	0	19	pass					SRR15209965.143102882_E00492:401:HWHH7CCXY:7:1213:6999:73211/1	chr12	11335685	100	18	hyper

## Sheet: cow_Mu
readname	chr	start	metperc	noCpG			ave noCpG (passed reads)			readname	chr	start	metperc	noCpG				count	percentage
SRR15209961.152395763_E00492:400:HWHHVCCXY:6:1215:27225:37963/1	chr12	11336580	100	5	pass		11.835			SRR15209962.313007793_E00492:400:HWHHVCCXY:8:1220:22861:41901/1	chr12	11336584	0	5	hypo		total	200
SRR15209961.193305074_E00492:400:HWHHVCCXY:7:1106:25966:6952/1	chr12	11336580	80	5	pass					SRR15209962.278322566_E00492:400:HWHHVCCXY:7:2221:6898:29859/1	chr12	11336599	0	5	hypo		hypo	115	57.5
SRR15209962.313007793_E00492:400:HWHHVCCXY:8:1220:22861:41901/1	chr12	11336584	0	5	pass					SRR15209963.89378584_E00492:400:HWHHVCCXY:5:1215:15138:35520/1	chr12	11336600	0	5	hypo		hyper	76	38
SRR15209961.121218891_E00492:400:HWHHVCCXY:5:2216:29508:69098/1	chr12	11336588	100	5	pass					SRR15209962.65902920_E00492:400:HWHHVCCXY:4:2219:18862:40143/1	chr12	11336606	0	5	hypo
SRR15209961.46056170_E00492:400:HWHHVCCXY:4:2123:25885:18766/1	chr12	11336599	20	5	pass					SRR15209963.117927406_E00492:400:HWHHVCCXY:5:2210:24342:68236/1	chr12	11336610	0	5	hypo
SRR15209962.278322566_E00492:400:HWHHVCCXY:7:2221:6898:29859/1	chr12	11336599	0	5	pass					SRR15209961.226807204_E00492:400:HWHHVCCXY:7:2108:7608:62980/1	chr12	11336621	0	5	hypo
SRR15209963.89378584_E00492:400:HWHHVCCXY:5:1215:15138:35520/1	chr12	11336600	0	5	pass					SRR15209962.311286039_E00492:400:HWHHVCCXY:8:1218:8460:14670/1	chr12	11336626	0	5	hypo
SRR15209962.65902920_E00492:400:HWHHVCCXY:4:2219:18862:40143/1	chr12	11336606	0	5	pass					SRR15209962.221858743_E00492:400:HWHHVCCXY:7:1115:3001:36188/1	chr12	11336563	0	6	hypo
SRR15209963.117927406_E00492:400:HWHHVCCXY:5:2210:24342:68236/1	chr12	11336610	0	5	pass					SRR15209961.105220168_E00492:400:HWHHVCCXY:5:2116:10480:39159/1	chr12	11336596	0	6	hypo
SRR15209961.226807204_E00492:400:HWHHVCCXY:7:2108:7608:62980/1	chr12	11336621	0	5	pass					SRR15209961.62995301_E00492:400:HWHHVCCXY:5:1101:27154:18151/1	chr12	11336602	0	6	hypo
SRR15209962.311286039_E00492:400:HWHHVCCXY:8:1218:8460:14670/1	chr12	11336626	0	5	pass					SRR15209963.176651357_E00492:400:HWHHVCCXY:6:2203:13311:12455/1	chr12	11336618	0	6	hypo
SRR15209962.221858743_E00492:400:HWHHVCCXY:7:1115:3001:36188/1	chr12	11336563	0	6	pass					SRR15209963.80391131_E00492:400:HWHHVCCXY:5:1202:11556:23759/1	chr12	11336620	0	6	hypo
SRR15209962.312702625_E00492:400:HWHHVCCXY:8:1220:26504:11892/1	chr12	11336579	83.3333	6	pass					SRR15209962.209494296_E00492:400:HWHHVCCXY:6:2222:11292:66865/1	chr12	11336626	0	6	hypo
SRR15209961.307570016_E00492:400:HWHHVCCXY:8:2211:3001:26906/1	chr12	11336579	100	6	pass					SRR15209963.256933400_E00492:400:HWHHVCCXY:8:1104:30949:55842/1	chr12	11336629	0	6	hypo
SRR15209963.312732558_E00492:400:HWHHVCCXY:8:2216:8186:17922/1	chr12	11336596	100	6	pass					SRR15209962.265936146_E00492:400:HWHHVCCXY:7:2204:2940:9853/1	chr12	11335366	0	7	hypo
SRR15209961.105220168_E00492:400:HWHHVCCXY:5:2116:10480:39159/1	chr12	11336596	0	6	pass					SRR15209963.261700354_E00492:400:HWHHVCCXY:8:1111:2605:49144/1	chr12	11336554	0	7	hypo
SRR15209963.9521111_E00492:400:HWHHVCCXY:4:1115:13514:9361/1	chr12	11336601	16.6667	6	pass					SRR15209963.80391131_E00492:400:HWHHVCCXY:5:1202:11556:23759/1	chr12	11336569	0	7	hypo
SRR15209961.62995301_E00492:400:HWHHVCCXY:5:1101:27154:18151/1	chr12	11336602	0	6	pass					SRR15209963.160549480_E00492:400:HWHHVCCXY:6:2102:12743:59850/1	chr12	11336637	0	7	hypo
SRR15209962.50900294_E00492:400:HWHHVCCXY:4:2122:3163:54963/1	chr12	11336615	66.6667	6	pass					SRR15209963.83244849_E00492:400:HWHHVCCXY:5:1206:30228:39299/1	chr12	11335415	0	8	hypo
SRR15209963.176651357_E00492:400:HWHHVCCXY:6:2203:13311:12455/1	chr12	11336618	0	6	pass					SRR15209963.142178540_E00492:400:HWHHVCCXY:6:1123:14864:2030/1	chr12	11335427	0	8	hypo
SRR15209963.80391131_E00492:400:HWHHVCCXY:5:1202:11556:23759/1	chr12	11336620	0	6	pass					SRR15209962.253987165_E00492:400:HWHHVCCXY:7:2111:9364:45945/1	chr12	11336636	0	8	hypo
SRR15209962.209494296_E00492:400:HWHHVCCXY:6:2222:11292:66865/1	chr12	11336626	0	6	pass					SRR15209963.65658749_E00492:400:HWHHVCCXY:5:1104:16234:45611/1	chr12	11336639	0	8	hypo
SRR15209962.177240617_E00492:400:HWHHVCCXY:6:2102:22851:55526/1	chr12	11336628	83.3333	6	pass					SRR15209962.76921453_E00492:400:HWHHVCCXY:5:1110:17442:33674/1	chr12	11335391	0	9	hypo
SRR15209963.256933400_E00492:400:HWHHVCCXY:8:1104:30949:55842/1	chr12	11336629	0	6	pass					SRR15209962.225238706_E00492:400:HWHHVCCXY:7:1119:4827:72719/1	chr12	11335544	0	9	hypo
SRR15209962.70900919_E00492:400:HWHHVCCXY:5:1102:21440:41093/1	chr12	11336634	66.6667	6	pass					SRR15209963.114099724_E00492:400:HWHHVCCXY:5:2205:31061:23407/1	chr12	11336513	0	9	hypo
SRR15209962.265936146_E00492:400:HWHHVCCXY:7:2204:2940:9853/1	chr12	11335366	0	7	pass					SRR15209962.289723509_E00492:400:HWHHVCCXY:8:1112:19989:67586/1	chr12	11336650	0	9	hypo
SRR15209963.261700354_E00492:400:HWHHVCCXY:8:1111:2605:49144/1	chr12	11336554	0	7	pass					SRR15209962.122760958_E00492:400:HWHHVCCXY:5:2124:24474:57178/1	chr12	11336652	0	9	hypo
SRR15209962.342707918_E00492:400:HWHHVCCXY:8:2213:8339:16393/1	chr12	11336568	100	7	pass					SRR15209961.28172768_E00492:400:HWHHVCCXY:4:1219:2899:13299/1	chr12	11335378	0	10	hypo
SRR15209963.80391131_E00492:400:HWHHVCCXY:5:1202:11556:23759/1	chr12	11336569	0	7	pass					SRR15209962.129387991_E00492:400:HWHHVCCXY:5:2209:7019:67867/1	chr12	11335461	0	10	hypo
SRR15209963.160549480_E00492:400:HWHHVCCXY:6:2102:12743:59850/1	chr12	11336637	0	7	pass					SRR15209962.997317_E00492:400:HWHHVCCXY:4:1102:7425:36434/1	chr12	11335488	0	10	hypo
SRR15209961.182207417_E00492:400:HWHHVCCXY:6:2213:14945:1924/1	chr12	11336646	100	7	pass					SRR15209962.139653837_E00492:400:HWHHVCCXY:5:2224:12946:2118/1	chr12	11335490	0	10	hypo
SRR15209963.20362989_E00492:400:HWHHVCCXY:4:1207:18802:31881/1	chr12	11335353	100	8	pass					SRR15209962.330629660_E00492:400:HWHHVCCXY:8:2120:8887:39739/1	chr12	11335536	0	10	hypo
SRR15209961.99571572_E00492:400:HWHHVCCXY:5:2107:24505:58040/1	chr12	11335369	100	8	pass					SRR15209962.330073687_E00492:400:HWHHVCCXY:8:2119:22333:58145/1	chr12	11336090	0	10	hypo
SRR15209962.997317_E00492:400:HWHHVCCXY:4:1102:7425:36434/1	chr12	11335370	75	8	pass					SRR15209962.280906837_E00492:400:HWHHVCCXY:8:1101:2067:17905/1	chr12	11336280	0	10	hypo
SRR15209962.195839610_E00492:400:HWHHVCCXY:6:2204:2970:19891/1	chr12	11335372	100	8	pass					SRR15209963.14302908_E00492:400:HWHHVCCXY:4:1122:21694:15689/1	chr12	11336697	0	10	hypo
SRR15209963.83244849_E00492:400:HWHHVCCXY:5:1206:30228:39299/1	chr12	11335415	0	8	pass					SRR15209963.213001116_E00492:400:HWHHVCCXY:7:1209:10287:55245/1	chr12	11335547	0	11	hypo
SRR15209961.165980300_E00492:400:HWHHVCCXY:6:2112:11475:33920/1	chr12	11335418	100	8	pass					SRR15209963.57086_E00492:400:HWHHVCCXY:4:1101:10622:17184/1	chr12	11335887	0	11	hypo
SRR15209963.142178540_E00492:400:HWHHVCCXY:6:1123:14864:2030/1	chr12	11335427	0	8	pass					SRR15209963.233289066_E00492:400:HWHHVCCXY:7:2116:15554:46191/1	chr12	11336079	0	11	hypo
SRR15209961.304332109_E00492:400:HWHHVCCXY:8:2206:22851:35555/1	chr12	11335427	87.5	8	pass					SRR15209962.280906837_E00492:400:HWHHVCCXY:8:1101:2067:17905/1	chr12	11336107	0	11	hypo
SRR15209961.196228002_E00492:400:HWHHVCCXY:7:1110:14306:23847/1	chr12	11335467	75	8	pass					SRR15209962.277601033_E00492:400:HWHHVCCXY:7:2220:13981:29894/1	chr12	11336669	0	11	hypo
SRR15209962.60850008_E00492:400:HWHHVCCXY:4:2212:26474:48441/1	chr12	11335468	100	8	pass					SRR15209963.114099724_E00492:400:HWHHVCCXY:5:2205:31061:23407/1	chr12	11336673	0	11	hypo
SRR15209962.253987165_E00492:400:HWHHVCCXY:7:2111:9364:45945/1	chr12	11336636	0	8	pass					SRR15209962.57495736_E00492:400:HWHHVCCXY:4:2208:14215:10257/1	chr12	11336674	0	11	hypo
SRR15209962.246355645_E00492:400:HWHHVCCXY:7:2101:29031:22528/1	chr12	11336639	75	8	pass					SRR15209962.215008246_E00492:400:HWHHVCCXY:7:1106:13849:44011/1	chr12	11336678	0	11	hypo
SRR15209963.65658749_E00492:400:HWHHVCCXY:5:1104:16234:45611/1	chr12	11336639	0	8	pass					SRR15209963.142178540_E00492:400:HWHHVCCXY:6:1123:14864:2030/1	chr12	11335575	0	12	hypo
SRR15209962.139653837_E00492:400:HWHHVCCXY:5:2224:12946:2118/1	chr12	11335374	11.1111	9	pass					SRR15209963.83244849_E00492:400:HWHHVCCXY:5:1206:30228:39299/1	chr12	11335576	0	12	hypo
SRR15209961.276100909_E00492:400:HWHHVCCXY:8:1211:10379:50937/1	chr12	11335391	88.8889	9	pass					SRR15209963.86371868_E00492:400:HWHHVCCXY:5:1211:20040:8112/1	chr12	11335916	0	12	hypo
SRR15209962.76921453_E00492:400:HWHHVCCXY:5:1110:17442:33674/1	chr12	11335391	0	9	pass					SRR15209962.302288797_E00492:400:HWHHVCCXY:8:1206:13951:10363/1	chr12	11336470	0	12	hypo
SRR15209962.6671932_E00492:400:HWHHVCCXY:4:1110:11586:5950/1	chr12	11335392	100	9	pass					SRR15209963.278997102_E00492:400:HWHHVCCXY:8:1213:21481:37823/1	chr12	11336470	0	12	hypo
SRR15209961.41169363_E00492:400:HWHHVCCXY:4:2115:18467:35098/1	chr12	11335396	22.2222	9	pass					SRR15209963.256933400_E00492:400:HWHHVCCXY:8:1104:30949:55842/1	chr12	11336482	0	12	hypo
SRR15209963.128781763_E00492:400:HWHHVCCXY:6:1103:21379:30756/1	chr12	11335396	11.1111	9	pass					SRR15209962.253987165_E00492:400:HWHHVCCXY:7:2111:9364:45945/1	chr12	11336485	0	12	hypo
SRR15209962.117232101_E00492:400:HWHHVCCXY:5:2117:17310:6196/1	chr12	11335399	100	9	pass					SRR15209962.161525353_E00492:400:HWHHVCCXY:6:1205:4817:31529/1	chr12	11336486	0	12	hypo
SRR15209962.225238706_E00492:400:HWHHVCCXY:7:1119:4827:72719/1	chr12	11335544	0	9	pass					SRR15209962.76921453_E00492:400:HWHHVCCXY:5:1110:17442:33674/1	chr12	11335570	0	13	hypo
SRR15209963.114099724_E00492:400:HWHHVCCXY:5:2205:31061:23407/1	chr12	11336513	0	9	pass					SRR15209962.9322606_E00492:400:HWHHVCCXY:4:1113:28229:40055/1	chr12	11335863	0	13	hypo
SRR15209962.289723509_E00492:400:HWHHVCCXY:8:1112:19989:67586/1	chr12	11336650	0	9	pass					SRR15209962.330073687_E00492:400:HWHHVCCXY:8:2119:22333:58145/1	chr12	11335946	0	13	hypo
SRR15209962.122760958_E00492:400:HWHHVCCXY:5:2124:24474:57178/1	chr12	11336652	0	9	pass					SRR15209962.328725101_E00492:400:HWHHVCCXY:8:2117:23632:69502/1	chr12	11336118	0	13	hypo
SRR15209963.220508220_E00492:400:HWHHVCCXY:7:1221:15463:12595/1	chr12	11336656	88.8889	9	pass					SRR15209961.61163053_E00492:400:HWHHVCCXY:4:2222:13920:21491/1	chr12	11336271	0	13	hypo
SRR15209963.207529385_E00492:400:HWHHVCCXY:7:1201:6309:31582/1	chr12	11336659	100	9	pass					SRR15209962.319277248_E00492:400:HWHHVCCXY:8:2105:3224:20963/1	chr12	11336277	0	13	hypo
SRR15209961.28172768_E00492:400:HWHHVCCXY:4:1219:2899:13299/1	chr12	11335378	0	10	pass					SRR15209962.222196464_E00492:400:HWHHVCCXY:7:1115:16214:67797/1	chr12	11336282	0	13	hypo
SRR15209962.286872683_E00492:400:HWHHVCCXY:8:1109:7902:12578/1	chr12	11335460	20	10	pass					SRR15209963.117927406_E00492:400:HWHHVCCXY:5:2210:24342:68236/1	chr12	11336451	0	13	hypo
SRR15209962.129387991_E00492:400:HWHHVCCXY:5:2209:7019:67867/1	chr12	11335461	0	10	pass					SRR15209963.47594520_E00492:400:HWHHVCCXY:4:2201:6482:26818/1	chr12	11336471	0	13	hypo
SRR15209961.185533647_E00492:400:HWHHVCCXY:6:2218:23531:3858/1	chr12	11335479	100	10	pass					SRR15209963.7497486_E00492:400:HWHHVCCXY:4:1112:8450:15672/1	chr12	11336471	0	13	hypo
SRR15209962.997317_E00492:400:HWHHVCCXY:4:1102:7425:36434/1	chr12	11335488	0	10	pass					SRR15209961.226807204_E00492:400:HWHHVCCXY:7:2108:7608:62980/1	chr12	11336481	0	13	hypo
SRR15209962.139653837_E00492:400:HWHHVCCXY:5:2224:12946:2118/1	chr12	11335490	0	10	pass					SRR15209963.65658749_E00492:400:HWHHVCCXY:5:1104:16234:45611/1	chr12	11336481	0	13	hypo
SRR15209963.308117003_E00492:400:HWHHVCCXY:8:2209:14215:25974/1	chr12	11335497	10	10	pass					SRR15209963.184449430_E00492:400:HWHHVCCXY:6:2214:7334:59868/1	chr12	11335827	0	14	hypo
SRR15209961.4707930_E00492:400:HWHHVCCXY:4:1108:16264:16094/1	chr12	11335536	70	10	pass					SRR15209963.265473286_E00492:400:HWHHVCCXY:8:1117:25367:22159/1	chr12	11335839	0	14	hypo
SRR15209962.330629660_E00492:400:HWHHVCCXY:8:2120:8887:39739/1	chr12	11335536	0	10	pass					SRR15209963.191131527_E00492:400:HWHHVCCXY:6:2224:19979:71893/1	chr12	11335844	0	14	hypo
SRR15209961.99571572_E00492:400:HWHHVCCXY:5:2107:24505:58040/1	chr12	11335540	100	10	pass					SRR15209963.181550060_E00492:400:HWHHVCCXY:6:2210:8775:33252/1	chr12	11335913	0	14	hypo
SRR15209962.121939276_E00492:400:HWHHVCCXY:5:2123:30117:49760/1	chr12	11335878	90	10	pass					SRR15209962.319277248_E00492:400:HWHHVCCXY:8:2105:3224:20963/1	chr12	11336129	0	14	hypo
SRR15209961.36619622_E00492:400:HWHHVCCXY:4:2108:18781:37823/1	chr12	11335879	90	10	pass					SRR15209962.103225313_E00492:400:HWHHVCCXY:5:1221:15219:47791/1	chr12	11336186	0	14	hypo
SRR15209962.330073687_E00492:400:HWHHVCCXY:8:2119:22333:58145/1	chr12	11336090	0	10	pass					SRR15209963.278997102_E00492:400:HWHHVCCXY:8:1213:21481:37823/1	chr12	11336298	0	14	hypo
SRR15209962.280906837_E00492:400:HWHHVCCXY:8:1101:2067:17905/1	chr12	11336280	0	10	pass					SRR15209963.47594520_E00492:400:HWHHVCCXY:4:2201:6482:26818/1	chr12	11336307	0	14	hypo
SRR15209962.177240617_E00492:400:HWHHVCCXY:6:2102:22851:55526/1	chr12	11336499	100	10	pass					SRR15209962.302288797_E00492:400:HWHHVCCXY:8:1206:13951:10363/1	chr12	11336317	0	14	hypo
SRR15209962.10282344_E00492:400:HWHHVCCXY:4:1114:17300:57126/1	chr12	11336501	40	10	pass					SRR15209961.105220168_E00492:400:HWHHVCCXY:5:2116:10480:39159/1	chr12	11336444	0	14	hypo
SRR15209963.14302908_E00492:400:HWHHVCCXY:4:1122:21694:15689/1	chr12	11336697	0	10	pass					SRR15209961.231882525_E00492:400:HWHHVCCXY:7:2116:5944:38684/1	chr12	11335819	0	15	hypo
SRR15209961.247606935_E00492:400:HWHHVCCXY:7:2216:15737:40811/1	chr12	11336698	100	10	pass					SRR15209962.9322606_E00492:400:HWHHVCCXY:4:1113:28229:40055/1	chr12	11336020	0	15	hypo
SRR15209961.96934173_E00492:400:HWHHVCCXY:5:2103:26646:63999/1	chr12	11336699	100	10	pass					SRR15209962.103225313_E00492:400:HWHHVCCXY:5:1221:15219:47791/1	chr12	11336022	0	15	hypo
SRR15209962.33836589_E00492:400:HWHHVCCXY:4:1222:13179:42745/1	chr12	11335508	100	11	pass					SRR15209963.233289066_E00492:400:HWHHVCCXY:7:2116:15554:46191/1	chr12	11336252	0	15	hypo
SRR15209961.276100909_E00492:400:HWHHVCCXY:8:1211:10379:50937/1	chr12	11335519	90.9091	11	pass					SRR15209962.10282344_E00492:400:HWHHVCCXY:4:1114:17300:57126/1	chr12	11336341	0	15	hypo
SRR15209963.20362989_E00492:400:HWHHVCCXY:4:1207:18802:31881/1	chr12	11335526	90.9091	11	pass					SRR15209963.7497486_E00492:400:HWHHVCCXY:4:1112:8450:15672/1	chr12	11336363	0	15	hypo
SRR15209963.213001116_E00492:400:HWHHVCCXY:7:1209:10287:55245/1	chr12	11335547	0	11	pass					SRR15209962.222196464_E00492:400:HWHHVCCXY:7:1115:16214:67797/1	chr12	11336408	0	15	hypo
SRR15209963.57086_E00492:400:HWHHVCCXY:4:1101:10622:17184/1	chr12	11335887	0	11	pass					SRR15209961.61163053_E00492:400:HWHHVCCXY:4:2222:13920:21491/1	chr12	11336424	0	15	hypo
SRR15209962.270572080_E00492:400:HWHHVCCXY:7:2210:16944:45329/1	chr12	11335889	90.9091	11	pass					SRR15209963.261700354_E00492:400:HWHHVCCXY:8:1111:2605:49144/1	chr12	11336428	0	15	hypo
SRR15209962.250479189_E00492:400:HWHHVCCXY:7:2106:30979:65529/1	chr12	11336075	100	11	pass					SRR15209962.65902920_E00492:400:HWHHVCCXY:4:2219:18862:40143/1	chr12	11336433	0	15	hypo
SRR15209963.233289066_E00492:400:HWHHVCCXY:7:2116:15554:46191/1	chr12	11336079	0	11	pass					SRR15209961.62995301_E00492:400:HWHHVCCXY:5:1101:27154:18151/1	chr12	11336438	0	15	hypo
SRR15209962.280906837_E00492:400:HWHHVCCXY:8:1101:2067:17905/1	chr12	11336107	0	11	pass					SRR15209963.308117003_E00492:400:HWHHVCCXY:8:2209:14215:25974/1	chr12	11335655	0	16	hypo
SRR15209962.289723509_E00492:400:HWHHVCCXY:8:1112:19989:67586/1	chr12	11336494	9.09091	11	pass					SRR15209962.330629660_E00492:400:HWHHVCCXY:8:2120:8887:39739/1	chr12	11335667	0	16	hypo
SRR15209963.207529385_E00492:400:HWHHVCCXY:7:1201:6309:31582/1	chr12	11336499	90.9091	11	pass					SRR15209963.153795796_E00492:400:HWHHVCCXY:6:1216:7415:25341/1	chr12	11335796	0	16	hypo
SRR15209962.277601033_E00492:400:HWHHVCCXY:7:2220:13981:29894/1	chr12	11336669	0	11	pass					SRR15209962.333462869_E00492:400:HWHHVCCXY:8:2124:16924:27046/1	chr12	11335812	0	16	hypo
SRR15209963.114099724_E00492:400:HWHHVCCXY:5:2205:31061:23407/1	chr12	11336673	0	11	pass					SRR15209963.28305956_E00492:400:HWHHVCCXY:4:1219:3417:16832/1	chr12	11335980	0	16	hypo
SRR15209962.57495736_E00492:400:HWHHVCCXY:4:2208:14215:10257/1	chr12	11336674	0	11	pass					SRR15209963.57086_E00492:400:HWHHVCCXY:4:1101:10622:17184/1	chr12	11336049	0	16	hypo
SRR15209962.215008246_E00492:400:HWHHVCCXY:7:1106:13849:44011/1	chr12	11336678	0	11	pass					SRR15209962.328725101_E00492:400:HWHHVCCXY:8:2117:23632:69502/1	chr12	11336254	0	16	hypo
SRR15209963.16179082_E00492:400:HWHHVCCXY:4:1124:4269:68658/1	chr12	11336680	100	11	pass					SRR15209961.196228002_E00492:400:HWHHVCCXY:7:1110:14306:23847/1	chr12	11335614	0	17	hypo
SRR15209963.142178540_E00492:400:HWHHVCCXY:6:1123:14864:2030/1	chr12	11335575	0	12	pass					SRR15209963.265473286_E00492:400:HWHHVCCXY:8:1117:25367:22159/1	chr12	11335653	0	17	hypo
SRR15209963.83244849_E00492:400:HWHHVCCXY:5:1206:30228:39299/1	chr12	11335576	0	12	pass					SRR15209961.231882525_E00492:400:HWHHVCCXY:7:2116:5944:38684/1	chr12	11335658	0	17	hypo
SRR15209962.250479189_E00492:400:HWHHVCCXY:7:2106:30979:65529/1	chr12	11335904	100	12	pass					SRR15209963.153795796_E00492:400:HWHHVCCXY:6:1216:7415:25341/1	chr12	11335659	0	17	hypo
SRR15209963.86371868_E00492:400:HWHHVCCXY:5:1211:20040:8112/1	chr12	11335916	0	12	pass					SRR15209962.331959707_E00492:400:HWHHVCCXY:8:2122:20730:25517/1	chr12	11335672	0	17	hypo
SRR15209962.138384908_E00492:400:HWHHVCCXY:5:2222:11444:23249/1	chr12	11336068	91.6667	12	pass					SRR15209963.86371868_E00492:400:HWHHVCCXY:5:1211:20040:8112/1	chr12	11335746	0	17	hypo
SRR15209963.220508220_E00492:400:HWHHVCCXY:7:1221:15463:12595/1	chr12	11336470	100	12	pass					SRR15209963.28305956_E00492:400:HWHHVCCXY:4:1219:3417:16832/1	chr12	11335785	0	17	hypo
SRR15209962.302288797_E00492:400:HWHHVCCXY:8:1206:13951:10363/1	chr12	11336470	0	12	pass					SRR15209963.184449430_E00492:400:HWHHVCCXY:6:2214:7334:59868/1	chr12	11335639	0	18	hypo
SRR15209963.278997102_E00492:400:HWHHVCCXY:8:1213:21481:37823/1	chr12	11336470	0	12	pass					SRR15209962.225238706_E00492:400:HWHHVCCXY:7:1119:4827:72719/1	chr12	11335687	0	18	hypo
SRR15209963.256933400_E00492:400:HWHHVCCXY:8:1104:30949:55842/1	chr12	11336482	0	12	pass					SRR15209963.213001116_E00492:400:HWHHVCCXY:7:1209:10287:55245/1	chr12	11335694	0	18	hypo
SRR15209962.253987165_E00492:400:HWHHVCCXY:7:2111:9364:45945/1	chr12	11336485	0	12	pass					SRR15209963.181550060_E00492:400:HWHHVCCXY:6:2210:8775:33252/1	chr12	11335743	0	18	hypo
SRR15209962.161525353_E00492:400:HWHHVCCXY:6:1205:4817:31529/1	chr12	11336486	0	12	pass					SRR15209961.188018317_E00492:400:HWHHVCCXY:6:2221:9151:63542/1	chr12	11335721	0	19	hypo
SRR15209962.70900919_E00492:400:HWHHVCCXY:5:1102:21440:41093/1	chr12	11336488	75	12	pass					SRR15209962.333462869_E00492:400:HWHHVCCXY:8:2124:16924:27046/1	chr12	11335654	5.88235	17	hypo
SRR15209962.50900294_E00492:400:HWHHVCCXY:4:2122:3163:54963/1	chr12	11336492	100	12	pass					SRR15209962.331959707_E00492:400:HWHHVCCXY:8:2122:20730:25517/1	chr12	11335829	7.14286	14	hypo
SRR15209961.188018317_E00492:400:HWHHVCCXY:6:2221:9151:63542/1	chr12	11335567	7.69231	13	pass					SRR15209963.191131527_E00492:400:HWHHVCCXY:6:2224:19979:71893/1	chr12	11336013	7.14286	14	hypo
SRR15209962.76921453_E00492:400:HWHHVCCXY:5:1110:17442:33674/1	chr12	11335570	0	13	pass					SRR15209962.161525353_E00492:400:HWHHVCCXY:6:1205:4817:31529/1	chr12	11336321	7.14286	14	hypo
SRR15209962.9322606_E00492:400:HWHHVCCXY:4:1113:28229:40055/1	chr12	11335863	0	13	pass					SRR15209961.188018317_E00492:400:HWHHVCCXY:6:2221:9151:63542/1	chr12	11335567	7.69231	13	hypo
SRR15209962.330073687_E00492:400:HWHHVCCXY:8:2119:22333:58145/1	chr12	11335946	0	13	pass					SRR15209962.289723509_E00492:400:HWHHVCCXY:8:1112:19989:67586/1	chr12	11336494	9.09091	11	hypo
SRR15209962.158557476_E00492:400:HWHHVCCXY:6:1201:5477:32320/1	chr12	11335952	100	13	pass					SRR15209963.308117003_E00492:400:HWHHVCCXY:8:2209:14215:25974/1	chr12	11335497	10	10	hypo
SRR15209962.278734431_E00492:400:HWHHVCCXY:7:2221:16366:69994/1	chr12	11336114	84.6154	13	pass					SRR15209962.139653837_E00492:400:HWHHVCCXY:5:2224:12946:2118/1	chr12	11335374	11.1111	9	hypo
SRR15209962.328725101_E00492:400:HWHHVCCXY:8:2117:23632:69502/1	chr12	11336118	0	13	pass					SRR15209963.128781763_E00492:400:HWHHVCCXY:6:1103:21379:30756/1	chr12	11335396	11.1111	9	hypo
SRR15209963.226881068_E00492:400:HWHHVCCXY:7:2107:9151:4755/1	chr12	11336206	92.3077	13	pass					SRR15209963.9521111_E00492:400:HWHHVCCXY:4:1115:13514:9361/1	chr12	11336601	16.6667	6	hypo
SRR15209961.61163053_E00492:400:HWHHVCCXY:4:2222:13920:21491/1	chr12	11336271	0	13	pass					SRR15209961.46056170_E00492:400:HWHHVCCXY:4:2123:25885:18766/1	chr12	11336599	20	5	hypo
SRR15209962.319277248_E00492:400:HWHHVCCXY:8:2105:3224:20963/1	chr12	11336277	0	13	pass					SRR15209962.286872683_E00492:400:HWHHVCCXY:8:1109:7902:12578/1	chr12	11335460	20	10	hypo
SRR15209962.222196464_E00492:400:HWHHVCCXY:7:1115:16214:67797/1	chr12	11336282	0	13	pass					SRR15209961.41169363_E00492:400:HWHHVCCXY:4:2115:18467:35098/1	chr12	11335396	22.2222	9
SRR15209963.117927406_E00492:400:HWHHVCCXY:5:2210:24342:68236/1	chr12	11336451	0	13	pass					SRR15209962.10282344_E00492:400:HWHHVCCXY:4:1114:17300:57126/1	chr12	11336501	40	10
SRR15209963.89974984_E00492:400:HWHHVCCXY:5:1216:12225:27415/1	chr12	11336458	100	13	pass					SRR15209962.50900294_E00492:400:HWHHVCCXY:4:2122:3163:54963/1	chr12	11336615	66.6667	6
SRR15209963.47594520_E00492:400:HWHHVCCXY:4:2201:6482:26818/1	chr12	11336471	0	13	pass					SRR15209962.70900919_E00492:400:HWHHVCCXY:5:1102:21440:41093/1	chr12	11336634	66.6667	6
SRR15209963.7497486_E00492:400:HWHHVCCXY:4:1112:8450:15672/1	chr12	11336471	0	13	pass					SRR15209961.4707930_E00492:400:HWHHVCCXY:4:1108:16264:16094/1	chr12	11335536	70	10
SRR15209962.188477308_E00492:400:HWHHVCCXY:6:2118:16549:7304/1	chr12	11336479	100	13	pass					SRR15209962.997317_E00492:400:HWHHVCCXY:4:1102:7425:36434/1	chr12	11335370	75	8
SRR15209961.226807204_E00492:400:HWHHVCCXY:7:2108:7608:62980/1	chr12	11336481	0	13	pass					SRR15209961.196228002_E00492:400:HWHHVCCXY:7:1110:14306:23847/1	chr12	11335467	75	8
SRR15209963.65658749_E00492:400:HWHHVCCXY:5:1104:16234:45611/1	chr12	11336481	0	13	pass					SRR15209962.246355645_E00492:400:HWHHVCCXY:7:2101:29031:22528/1	chr12	11336639	75	8
SRR15209961.154429623_E00492:400:HWHHVCCXY:6:1218:20050:46665/1	chr12	11335826	85.7143	14	pass					SRR15209962.70900919_E00492:400:HWHHVCCXY:5:1102:21440:41093/1	chr12	11336488	75	12
SRR15209963.184449430_E00492:400:HWHHVCCXY:6:2214:7334:59868/1	chr12	11335827	0	14	pass					SRR15209961.193305074_E00492:400:HWHHVCCXY:7:1106:25966:6952/1	chr12	11336580	80	5	hyper
SRR15209962.126702506_E00492:400:HWHHVCCXY:5:2206:10805:24427/1	chr12	11335829	92.8571	14	pass					SRR15209962.312702625_E00492:400:HWHHVCCXY:8:1220:26504:11892/1	chr12	11336579	83.3333	6	hyper
SRR15209962.331959707_E00492:400:HWHHVCCXY:8:2122:20730:25517/1	chr12	11335829	7.14286	14	pass					SRR15209962.177240617_E00492:400:HWHHVCCXY:6:2102:22851:55526/1	chr12	11336628	83.3333	6	hyper
SRR15209963.265473286_E00492:400:HWHHVCCXY:8:1117:25367:22159/1	chr12	11335839	0	14	pass					SRR15209962.278734431_E00492:400:HWHHVCCXY:7:2221:16366:69994/1	chr12	11336114	84.6154	13	hyper
SRR15209963.191131527_E00492:400:HWHHVCCXY:6:2224:19979:71893/1	chr12	11335844	0	14	pass					SRR15209961.154429623_E00492:400:HWHHVCCXY:6:1218:20050:46665/1	chr12	11335826	85.7143	14	hyper
SRR15209962.342727848_E00492:400:HWHHVCCXY:8:2213:13849:18344/1	chr12	11335848	92.8571	14	pass					SRR15209962.121939276_E00492:400:HWHHVCCXY:5:2123:30117:49760/1	chr12	11336000	85.7143	14	hyper
SRR15209962.138384908_E00492:400:HWHHVCCXY:5:2222:11444:23249/1	chr12	11335911	92.8571	14	pass					SRR15209962.41860990_E00492:400:HWHHVCCXY:4:2110:15828:6970/1	chr12	11336320	85.7143	14	hyper
SRR15209963.181550060_E00492:400:HWHHVCCXY:6:2210:8775:33252/1	chr12	11335913	0	14	pass					SRR15209961.165980300_E00492:400:HWHHVCCXY:6:2112:11475:33920/1	chr12	11335588	86.6667	15	hyper
SRR15209962.121939276_E00492:400:HWHHVCCXY:5:2123:30117:49760/1	chr12	11336000	85.7143	14	pass					SRR15209961.304332109_E00492:400:HWHHVCCXY:8:2206:22851:35555/1	chr12	11335427	87.5	8	hyper
SRR15209963.191131527_E00492:400:HWHHVCCXY:6:2224:19979:71893/1	chr12	11336013	7.14286	14	pass					SRR15209962.195094297_E00492:400:HWHHVCCXY:6:2203:30157:17342/1	chr12	11335753	87.5	16	hyper
SRR15209962.319277248_E00492:400:HWHHVCCXY:8:2105:3224:20963/1	chr12	11336129	0	14	pass					SRR15209962.278734431_E00492:400:HWHHVCCXY:7:2221:16366:69994/1	chr12	11336257	87.5	16	hyper
SRR15209962.103225313_E00492:400:HWHHVCCXY:5:1221:15219:47791/1	chr12	11336186	0	14	pass					SRR15209961.276100909_E00492:400:HWHHVCCXY:8:1211:10379:50937/1	chr12	11335391	88.8889	9	hyper
SRR15209963.278997102_E00492:400:HWHHVCCXY:8:1213:21481:37823/1	chr12	11336298	0	14	pass					SRR15209963.220508220_E00492:400:HWHHVCCXY:7:1221:15463:12595/1	chr12	11336656	88.8889	9	hyper
SRR15209963.89974984_E00492:400:HWHHVCCXY:5:1216:12225:27415/1	chr12	11336300	92.8571	14	pass					SRR15209961.4707930_E00492:400:HWHHVCCXY:4:1108:16264:16094/1	chr12	11335733	89.4737	19	hyper
SRR15209963.47594520_E00492:400:HWHHVCCXY:4:2201:6482:26818/1	chr12	11336307	0	14	pass					SRR15209962.121939276_E00492:400:HWHHVCCXY:5:2123:30117:49760/1	chr12	11335878	90	10	hyper
SRR15209962.302288797_E00492:400:HWHHVCCXY:8:1206:13951:10363/1	chr12	11336317	0	14	pass					SRR15209961.36619622_E00492:400:HWHHVCCXY:4:2108:18781:37823/1	chr12	11335879	90	10	hyper
SRR15209962.41860990_E00492:400:HWHHVCCXY:4:2110:15828:6970/1	chr12	11336320	85.7143	14	pass					SRR15209961.276100909_E00492:400:HWHHVCCXY:8:1211:10379:50937/1	chr12	11335519	90.9091	11	hyper
SRR15209962.161525353_E00492:400:HWHHVCCXY:6:1205:4817:31529/1	chr12	11336321	7.14286	14	pass					SRR15209963.20362989_E00492:400:HWHHVCCXY:4:1207:18802:31881/1	chr12	11335526	90.9091	11	hyper
SRR15209962.246120615_E00492:400:HWHHVCCXY:7:1224:7953:55807/1	chr12	11336396	92.8571	14	pass					SRR15209962.270572080_E00492:400:HWHHVCCXY:7:2210:16944:45329/1	chr12	11335889	90.9091	11	hyper
SRR15209961.105220168_E00492:400:HWHHVCCXY:5:2116:10480:39159/1	chr12	11336444	0	14	pass					SRR15209963.207529385_E00492:400:HWHHVCCXY:7:1201:6309:31582/1	chr12	11336499	90.9091	11	hyper
SRR15209962.342707918_E00492:400:HWHHVCCXY:8:2213:8339:16393/1	chr12	11336457	92.8571	14	pass					SRR15209962.138384908_E00492:400:HWHHVCCXY:5:2222:11444:23249/1	chr12	11336068	91.6667	12	hyper
SRR15209961.165980300_E00492:400:HWHHVCCXY:6:2112:11475:33920/1	chr12	11335588	86.6667	15	pass					SRR15209963.226881068_E00492:400:HWHHVCCXY:7:2107:9151:4755/1	chr12	11336206	92.3077	13	hyper
SRR15209961.135538171_E00492:400:HWHHVCCXY:6:1114:20689:21649/1	chr12	11335606	100	15	pass					SRR15209962.126702506_E00492:400:HWHHVCCXY:5:2206:10805:24427/1	chr12	11335829	92.8571	14	hyper
SRR15209961.135538171_E00492:400:HWHHVCCXY:6:1114:20689:21649/1	chr12	11335763	93.3333	15	pass					SRR15209962.342727848_E00492:400:HWHHVCCXY:8:2213:13849:18344/1	chr12	11335848	92.8571	14	hyper
SRR15209961.231882525_E00492:400:HWHHVCCXY:7:2116:5944:38684/1	chr12	11335819	0	15	pass					SRR15209962.138384908_E00492:400:HWHHVCCXY:5:2222:11444:23249/1	chr12	11335911	92.8571	14	hyper
SRR15209962.9322606_E00492:400:HWHHVCCXY:4:1113:28229:40055/1	chr12	11336020	0	15	pass					SRR15209963.89974984_E00492:400:HWHHVCCXY:5:1216:12225:27415/1	chr12	11336300	92.8571	14	hyper
SRR15209962.103225313_E00492:400:HWHHVCCXY:5:1221:15219:47791/1	chr12	11336022	0	15	pass					SRR15209962.246120615_E00492:400:HWHHVCCXY:7:1224:7953:55807/1	chr12	11336396	92.8571	14	hyper
SRR15209963.127843994_E00492:400:HWHHVCCXY:6:1102:8247:2698/1	chr12	11336057	100	15	pass					SRR15209962.342707918_E00492:400:HWHHVCCXY:8:2213:8339:16393/1	chr12	11336457	92.8571	14	hyper
SRR15209963.233289066_E00492:400:HWHHVCCXY:7:2116:15554:46191/1	chr12	11336252	0	15	pass					SRR15209961.135538171_E00492:400:HWHHVCCXY:6:1114:20689:21649/1	chr12	11335763	93.3333	15	hyper
SRR15209962.10282344_E00492:400:HWHHVCCXY:4:1114:17300:57126/1	chr12	11336341	0	15	pass					SRR15209961.307570016_E00492:400:HWHHVCCXY:8:2211:3001:26906/1	chr12	11336404	93.3333	15	hyper
SRR15209963.7497486_E00492:400:HWHHVCCXY:4:1112:8450:15672/1	chr12	11336363	0	15	pass					SRR15209961.81342972_E00492:400:HWHHVCCXY:5:1204:10510:32637/1	chr12	11336408	93.3333	15	hyper
SRR15209961.307570016_E00492:400:HWHHVCCXY:8:2211:3001:26906/1	chr12	11336404	93.3333	15	pass					SRR15209962.195094297_E00492:400:HWHHVCCXY:6:2203:30157:17342/1	chr12	11335623	93.75	16	hyper
SRR15209961.81342972_E00492:400:HWHHVCCXY:5:1204:10510:32637/1	chr12	11336408	93.3333	15	pass					SRR15209963.226881068_E00492:400:HWHHVCCXY:7:2107:9151:4755/1	chr12	11336049	93.75	16	hyper
SRR15209962.222196464_E00492:400:HWHHVCCXY:7:1115:16214:67797/1	chr12	11336408	0	15	pass					SRR15209962.188477308_E00492:400:HWHHVCCXY:6:2118:16549:7304/1	chr12	11336349	93.75	16	hyper
SRR15209961.61163053_E00492:400:HWHHVCCXY:4:2222:13920:21491/1	chr12	11336424	0	15	pass					SRR15209961.154429623_E00492:400:HWHHVCCXY:6:1218:20050:46665/1	chr12	11335656	94.1176	17	hyper
SRR15209963.261700354_E00492:400:HWHHVCCXY:8:1111:2605:49144/1	chr12	11336428	0	15	pass					SRR15209962.126702506_E00492:400:HWHHVCCXY:5:2206:10805:24427/1	chr12	11335696	94.1176	17	hyper
SRR15209962.65902920_E00492:400:HWHHVCCXY:4:2219:18862:40143/1	chr12	11336433	0	15	pass					SRR15209962.41860990_E00492:400:HWHHVCCXY:4:2110:15828:6970/1	chr12	11336163	94.1176	17	hyper
SRR15209961.62995301_E00492:400:HWHHVCCXY:5:1101:27154:18151/1	chr12	11336438	0	15	pass					SRR15209962.342727848_E00492:400:HWHHVCCXY:8:2213:13849:18344/1	chr12	11335670	94.4444	18	hyper
SRR15209962.195094297_E00492:400:HWHHVCCXY:6:2203:30157:17342/1	chr12	11335623	93.75	16	pass					SRR15209961.36619622_E00492:400:HWHHVCCXY:4:2108:18781:37823/1	chr12	11335675	94.4444	18	hyper
SRR15209963.308117003_E00492:400:HWHHVCCXY:8:2209:14215:25974/1	chr12	11335655	0	16	pass					SRR15209963.127843994_E00492:400:HWHHVCCXY:6:1102:8247:2698/1	chr12	11336225	94.4444	18	hyper
SRR15209962.330629660_E00492:400:HWHHVCCXY:8:2120:8887:39739/1	chr12	11335667	0	16	pass					SRR15209962.33836589_E00492:400:HWHHVCCXY:4:1222:13179:42745/1	chr12	11335688	94.7368	19	hyper
SRR15209962.195094297_E00492:400:HWHHVCCXY:6:2203:30157:17342/1	chr12	11335753	87.5	16	pass					SRR15209961.152395763_E00492:400:HWHHVCCXY:6:1215:27225:37963/1	chr12	11336580	100	5	hyper
SRR15209963.153795796_E00492:400:HWHHVCCXY:6:1216:7415:25341/1	chr12	11335796	0	16	pass					SRR15209961.121218891_E00492:400:HWHHVCCXY:5:2216:29508:69098/1	chr12	11336588	100	5	hyper
SRR15209962.333462869_E00492:400:HWHHVCCXY:8:2124:16924:27046/1	chr12	11335812	0	16	pass					SRR15209961.307570016_E00492:400:HWHHVCCXY:8:2211:3001:26906/1	chr12	11336579	100	6	hyper
SRR15209962.158557476_E00492:400:HWHHVCCXY:6:1201:5477:32320/1	chr12	11335813	100	16	pass					SRR15209963.312732558_E00492:400:HWHHVCCXY:8:2216:8186:17922/1	chr12	11336596	100	6	hyper
SRR15209963.28305956_E00492:400:HWHHVCCXY:4:1219:3417:16832/1	chr12	11335980	0	16	pass					SRR15209962.342707918_E00492:400:HWHHVCCXY:8:2213:8339:16393/1	chr12	11336568	100	7	hyper
SRR15209963.226881068_E00492:400:HWHHVCCXY:7:2107:9151:4755/1	chr12	11336049	93.75	16	pass					SRR15209961.182207417_E00492:400:HWHHVCCXY:6:2213:14945:1924/1	chr12	11336646	100	7	hyper
SRR15209963.57086_E00492:400:HWHHVCCXY:4:1101:10622:17184/1	chr12	11336049	0	16	pass					SRR15209963.20362989_E00492:400:HWHHVCCXY:4:1207:18802:31881/1	chr12	11335353	100	8	hyper
SRR15209961.81342972_E00492:400:HWHHVCCXY:5:1204:10510:32637/1	chr12	11336248	100	16	pass					SRR15209961.99571572_E00492:400:HWHHVCCXY:5:2107:24505:58040/1	chr12	11335369	100	8	hyper
SRR15209962.328725101_E00492:400:HWHHVCCXY:8:2117:23632:69502/1	chr12	11336254	0	16	pass					SRR15209962.195839610_E00492:400:HWHHVCCXY:6:2204:2970:19891/1	chr12	11335372	100	8	hyper
SRR15209962.278734431_E00492:400:HWHHVCCXY:7:2221:16366:69994/1	chr12	11336257	87.5	16	pass					SRR15209961.165980300_E00492:400:HWHHVCCXY:6:2112:11475:33920/1	chr12	11335418	100	8	hyper
SRR15209962.188477308_E00492:400:HWHHVCCXY:6:2118:16549:7304/1	chr12	11336349	93.75	16	pass					SRR15209962.60850008_E00492:400:HWHHVCCXY:4:2212:26474:48441/1	chr12	11335468	100	8	hyper
SRR15209961.196228002_E00492:400:HWHHVCCXY:7:1110:14306:23847/1	chr12	11335614	0	17	pass					SRR15209962.6671932_E00492:400:HWHHVCCXY:4:1110:11586:5950/1	chr12	11335392	100	9	hyper
SRR15209961.185533647_E00492:400:HWHHVCCXY:6:2218:23531:3858/1	chr12	11335649	100	17	pass					SRR15209962.117232101_E00492:400:HWHHVCCXY:5:2117:17310:6196/1	chr12	11335399	100	9	hyper
SRR15209963.265473286_E00492:400:HWHHVCCXY:8:1117:25367:22159/1	chr12	11335653	0	17	pass					SRR15209963.207529385_E00492:400:HWHHVCCXY:7:1201:6309:31582/1	chr12	11336659	100	9	hyper
SRR15209962.333462869_E00492:400:HWHHVCCXY:8:2124:16924:27046/1	chr12	11335654	5.88235	17	pass					SRR15209961.185533647_E00492:400:HWHHVCCXY:6:2218:23531:3858/1	chr12	11335479	100	10	hyper
SRR15209961.154429623_E00492:400:HWHHVCCXY:6:1218:20050:46665/1	chr12	11335656	94.1176	17	pass					SRR15209961.99571572_E00492:400:HWHHVCCXY:5:2107:24505:58040/1	chr12	11335540	100	10	hyper
SRR15209961.231882525_E00492:400:HWHHVCCXY:7:2116:5944:38684/1	chr12	11335658	0	17	pass					SRR15209962.177240617_E00492:400:HWHHVCCXY:6:2102:22851:55526/1	chr12	11336499	100	10	hyper
SRR15209963.153795796_E00492:400:HWHHVCCXY:6:1216:7415:25341/1	chr12	11335659	0	17	pass					SRR15209961.247606935_E00492:400:HWHHVCCXY:7:2216:15737:40811/1	chr12	11336698	100	10	hyper
SRR15209962.331959707_E00492:400:HWHHVCCXY:8:2122:20730:25517/1	chr12	11335672	0	17	pass					SRR15209961.96934173_E00492:400:HWHHVCCXY:5:2103:26646:63999/1	chr12	11336699	100	10	hyper
SRR15209962.126702506_E00492:400:HWHHVCCXY:5:2206:10805:24427/1	chr12	11335696	94.1176	17	pass					SRR15209962.33836589_E00492:400:HWHHVCCXY:4:1222:13179:42745/1	chr12	11335508	100	11	hyper
SRR15209962.270572080_E00492:400:HWHHVCCXY:7:2210:16944:45329/1	chr12	11335740	100	17	pass					SRR15209962.250479189_E00492:400:HWHHVCCXY:7:2106:30979:65529/1	chr12	11336075	100	11	hyper
SRR15209963.86371868_E00492:400:HWHHVCCXY:5:1211:20040:8112/1	chr12	11335746	0	17	pass					SRR15209963.16179082_E00492:400:HWHHVCCXY:4:1124:4269:68658/1	chr12	11336680	100	11	hyper
SRR15209963.28305956_E00492:400:HWHHVCCXY:4:1219:3417:16832/1	chr12	11335785	0	17	pass					SRR15209962.250479189_E00492:400:HWHHVCCXY:7:2106:30979:65529/1	chr12	11335904	100	12	hyper
SRR15209962.41860990_E00492:400:HWHHVCCXY:4:2110:15828:6970/1	chr12	11336163	94.1176	17	pass					SRR15209963.220508220_E00492:400:HWHHVCCXY:7:1221:15463:12595/1	chr12	11336470	100	12	hyper
SRR15209963.184449430_E00492:400:HWHHVCCXY:6:2214:7334:59868/1	chr12	11335639	0	18	pass					SRR15209962.50900294_E00492:400:HWHHVCCXY:4:2122:3163:54963/1	chr12	11336492	100	12	hyper
SRR15209962.342727848_E00492:400:HWHHVCCXY:8:2213:13849:18344/1	chr12	11335670	94.4444	18	pass					SRR15209962.158557476_E00492:400:HWHHVCCXY:6:1201:5477:32320/1	chr12	11335952	100	13	hyper
SRR15209961.36619622_E00492:400:HWHHVCCXY:4:2108:18781:37823/1	chr12	11335675	94.4444	18	pass					SRR15209963.89974984_E00492:400:HWHHVCCXY:5:1216:12225:27415/1	chr12	11336458	100	13	hyper
SRR15209962.225238706_E00492:400:HWHHVCCXY:7:1119:4827:72719/1	chr12	11335687	0	18	pass					SRR15209962.188477308_E00492:400:HWHHVCCXY:6:2118:16549:7304/1	chr12	11336479	100	13	hyper
SRR15209963.213001116_E00492:400:HWHHVCCXY:7:1209:10287:55245/1	chr12	11335694	0	18	pass					SRR15209961.135538171_E00492:400:HWHHVCCXY:6:1114:20689:21649/1	chr12	11335606	100	15	hyper
SRR15209963.181550060_E00492:400:HWHHVCCXY:6:2210:8775:33252/1	chr12	11335743	0	18	pass					SRR15209963.127843994_E00492:400:HWHHVCCXY:6:1102:8247:2698/1	chr12	11336057	100	15	hyper
SRR15209963.127843994_E00492:400:HWHHVCCXY:6:1102:8247:2698/1	chr12	11336225	94.4444	18	pass					SRR15209962.158557476_E00492:400:HWHHVCCXY:6:1201:5477:32320/1	chr12	11335813	100	16	hyper
SRR15209962.246120615_E00492:400:HWHHVCCXY:7:1224:7953:55807/1	chr12	11336229	100	18	pass					SRR15209961.81342972_E00492:400:HWHHVCCXY:5:1204:10510:32637/1	chr12	11336248	100	16	hyper
SRR15209962.33836589_E00492:400:HWHHVCCXY:4:1222:13179:42745/1	chr12	11335688	94.7368	19	pass					SRR15209961.185533647_E00492:400:HWHHVCCXY:6:2218:23531:3858/1	chr12	11335649	100	17	hyper
SRR15209961.188018317_E00492:400:HWHHVCCXY:6:2221:9151:63542/1	chr12	11335721	0	19	pass					SRR15209962.270572080_E00492:400:HWHHVCCXY:7:2210:16944:45329/1	chr12	11335740	100	17	hyper
SRR15209961.4707930_E00492:400:HWHHVCCXY:4:1108:16264:16094/1	chr12	11335733	89.4737	19	pass					SRR15209962.246120615_E00492:400:HWHHVCCXY:7:1224:7953:55807/1	chr12	11336229	100	18	hyper

## Sheet: goat_a-Sn
readname	chr	start	metperc	noCpG
SRR5574289.18163214_18163214/1	chr12	75201855	0	0	non-pass
SRR5574289.304476466_304476466/1	chr12	75201872	0	0	non-pass
SRR5574289.149343120_149343120/1	chr12	75201877	0	0	non-pass
SRR5574289.200135284_200135284/1	chr12	75201879	0	0	non-pass
SRR5574289.226365136_226365136/1	chr12	75201887	0	0	non-pass
SRR5574289.4631501_4631501/1	chr12	75201897	0	0	non-pass
SRR5574289.150482918_150482918/1	chr12	75201899	0	0	non-pass
SRR5574289.199831786_199831786/1	chr12	75201908	0	0	non-pass
SRR5574289.44054382_44054382/1	chr12	75201908	0	0	non-pass
SRR5574289.174957755_174957755/1	chr12	75201918	0	0	non-pass
SRR5574289.117668203_117668203/1	chr12	75201927	0	0	non-pass
SRR5574289.279139372_279139372/1	chr12	75202081	0	0	non-pass
SRR5574289.298985970_298985970/1	chr12	75202081	0	0	non-pass
SRR5574289.25096903_25096903/1	chr12	75202082	0	0	non-pass
SRR5574289.265305485_265305485/1	chr12	75202087	0	0	non-pass
SRR5574289.164206856_164206856/1	chr12	75202094	0	0	non-pass
SRR5574289.189149599_189149599/1	chr12	75202096	0	0	non-pass
SRR5574289.168181153_168181153/1	chr12	75202104	0	0	non-pass
SRR5574289.217430801_217430801/1	chr12	75202104	0	0	non-pass
SRR5574289.273073217_273073217/1	chr12	75202107	0	0	non-pass
SRR5574289.60264685_60264685/1	chr12	75202107	0	0	non-pass
SRR5574289.166349904_166349904/1	chr12	75202109	0	0	non-pass
SRR5574289.152081715_152081715/1	chr12	75202110	0	0	non-pass
SRR5574289.157624542_157624542/1	chr12	75202115	0	0	non-pass
SRR5574289.106386580_106386580/1	chr12	75202116	0	0	non-pass
SRR5574289.238108790_238108790/1	chr12	75202120	0	0	non-pass
SRR5574289.261828563_261828563/1	chr12	75202120	0	0	non-pass
SRR5574289.303184797_303184797/1	chr12	75202120	0	0	non-pass
SRR5574289.15677190_15677190/1	chr12	75202121	0	0	non-pass
SRR5574289.233447712_233447712/1	chr12	75202127	0	0	non-pass
SRR5574289.237477828_237477828/1	chr12	75202127	0	0	non-pass
SRR5574289.57363383_57363383/1	chr12	75202138	0	0	non-pass
SRR5574289.305200279_305200279/1	chr12	75202151	0	0	non-pass
SRR5574289.189149599_189149599/1	chr12	75202156	0	0	non-pass
SRR5574289.157624542_157624542/1	chr12	75201936	100	1	non-pass
SRR5574289.273073217_273073217/1	chr12	75201940	0	1	non-pass
SRR5574289.310050084_310050084/1	chr12	75201945	100	1	non-pass
SRR5574289.288200817_288200817/1	chr12	75201947	100	1	non-pass
SRR5574289.12705330_12705330/1	chr12	75201955	0	1	non-pass
SRR5574289.60264685_60264685/1	chr12	75201957	100	1	non-pass
SRR5574289.4631501_4631501/1	chr12	75201964	100	1	non-pass
SRR5574289.106386580_106386580/1	chr12	75201969	100	1	non-pass
SRR5574289.219958449_219958449/1	chr12	75201970	0	1	non-pass
SRR5574289.219053985_219053985/1	chr12	75201974	100	1	non-pass
SRR5574289.237477828_237477828/1	chr12	75201979	0	1	non-pass
SRR5574289.199831786_199831786/1	chr12	75201984	100	1	non-pass
SRR5574289.59420571_59420571/1	chr12	75201994	0	1	non-pass
SRR5574289.174957755_174957755/1	chr12	75202011	0	1	non-pass
SRR5574289.279139372_279139372/1	chr12	75202012	100	1	non-pass
SRR5574289.200135284_200135284/1	chr12	75202014	100	1	non-pass
SRR5574289.233447712_233447712/1	chr12	75202023	100	1	non-pass
SRR5574289.229748137_229748137/1	chr12	75202025	100	1	non-pass
SRR5574289.310050084_310050084/1	chr12	75202028	100	1	non-pass
SRR5574289.205291676_205291676/1	chr12	75202030	100	1	non-pass
SRR5574289.219958449_219958449/1	chr12	75202035	0	1	non-pass
SRR5574289.261828563_261828563/1	chr12	75202038	100	1	non-pass
SRR5574289.303184797_303184797/1	chr12	75202041	100	1	non-pass
SRR5574289.298985970_298985970/1	chr12	75202044	100	1	non-pass
SRR5574289.302362148_302362148/1	chr12	75202044	100	1	non-pass
SRR5574289.12705330_12705330/1	chr12	75202052	0	1	non-pass
SRR5574289.229748137_229748137/1	chr12	75202058	100	1	non-pass
SRR5574289.24895875_24895875/1	chr12	75202060	100	1	non-pass
SRR5574289.152081715_152081715/1	chr12	75202061	100	1	non-pass
SRR5574289.57363383_57363383/1	chr12	75202064	100	1	non-pass
SRR5574289.166349904_166349904/1	chr12	75202069	100	1	non-pass
SRR5574289.288200817_288200817/1	chr12	75202078	100	1	non-pass
SRR5574289.148692325_148692325/1	chr12	75202165	100	1	non-pass
SRR5574289.80510234_80510234/1	chr12	75202171	100	1	non-pass
SRR5574289.168181153_168181153/1	chr12	75202175	0	1	non-pass
SRR5574289.289189578_289189578/1	chr12	75202177	0	1	non-pass
SRR5574289.265305485_265305485/1	chr12	75202184	100	1	non-pass
SRR5574289.305200279_305200279/1	chr12	75202184	0	1	non-pass
SRR5574289.24895875_24895875/1	chr12	75202189	0	1	non-pass
SRR5574289.38441978_38441978/1	chr12	75202193	0	1	non-pass
SRR5574289.136508022_136508022/1	chr12	75202196	0	1	non-pass
SRR5574289.15677190_15677190/1	chr12	75202197	0	1	non-pass
SRR5574289.180327163_180327163/1	chr12	75202203	0	1	non-pass
SRR5574289.276007664_276007664/1	chr12	75202204	0	1	non-pass
SRR5574289.219053985_219053985/1	chr12	75202313	100	1	non-pass
SRR5574289.164206856_164206856/1	chr12	75202223	0	2	non-pass
SRR5574289.279940152_279940152/1	chr12	75202224	100	2	non-pass
SRR5574289.25096903_25096903/1	chr12	75202233	50	2	non-pass
SRR5574289.289189578_289189578/1	chr12	75202233	0	2	non-pass
SRR5574289.276007664_276007664/1	chr12	75202238	0	2	non-pass
SRR5574289.310239765_310239765/1	chr12	75202240	50	2	non-pass
SRR5574289.217430801_217430801/1	chr12	75202246	100	2	non-pass
SRR5574289.279940152_279940152/1	chr12	75202252	100	2	non-pass
SRR5574289.4811298_4811298/1	chr12	75202254	50	2	non-pass		ave noCpG (passed reads)			readname	chr	start	metperc	noCpG				count	percentage
SRR5574289.238108790_238108790/1	chr12	75202278	100	5	pass		11.9667			SRR5574289.136508022_136508022/1	chr12	75202288	0	6	hypo		total	120
SRR5574289.136508022_136508022/1	chr12	75202288	0	6	pass					SRR5574289.11314311_11314311/1	chr12	75202458	0	6	hypo		hypo	53	44.1667
SRR5574289.11314311_11314311/1	chr12	75202458	0	6	pass					SRR5574289.195766235_195766235/1	chr12	75202469	0	6	hypo		hyper	63	52.5
SRR5574289.195766235_195766235/1	chr12	75202469	0	6	pass					SRR5574289.215898522_215898522/1	chr12	75202467	0	7	hypo
SRR5574289.28709747_28709747/1	chr12	75202493	100	6	pass					SRR5574289.11314311_11314311/1	chr12	75202501	0	7	hypo
SRR5574289.21928567_21928567/1	chr12	75202497	66.6667	6	pass					SRR5574289.180327163_180327163/1	chr12	75202312	0	8	hypo
SRR5574289.115258827_115258827/1	chr12	75202543	100	6	pass					SRR5574289.38441978_38441978/1	chr12	75202313	0	8	hypo
SRR5574289.148692325_148692325/1	chr12	75202298	85.7143	7	pass					SRR5574289.122352655_122352655/1	chr12	75202511	0	8	hypo
SRR5574289.310239765_310239765/1	chr12	75202298	85.7143	7	pass					SRR5574289.166579728_166579728/1	chr12	75202527	0	8	hypo
SRR5574289.209217216_209217216/1	chr12	75202447	100	7	pass					SRR5574289.172514531_172514531/1	chr12	75202306	0	9	hypo
SRR5574289.215898522_215898522/1	chr12	75202467	0	7	pass					SRR5574289.195766235_195766235/1	chr12	75202537	0	9	hypo
SRR5574289.11314311_11314311/1	chr12	75202501	0	7	pass					SRR5574289.63990404_63990404/1	chr12	75202360	0	10	hypo
SRR5574289.107366250_107366250/1	chr12	75202505	100	7	pass					SRR5574289.80694437_80694437/1	chr12	75202579	0	10	hypo
SRR5574289.197354954_197354954/1	chr12	75202505	100	7	pass					SRR5574289.166579728_166579728/1	chr12	75202418	0	11	hypo
SRR5574289.282158848_282158848/1	chr12	75202519	100	7	pass					SRR5574289.174848083_174848083/1	chr12	75202569	0	11	hypo
SRR5574289.4811298_4811298/1	chr12	75202302	87.5	8	pass					SRR5574289.59801124_59801124/1	chr12	75203191	0	11	hypo
SRR5574289.102031015_102031015/1	chr12	75202303	100	8	pass					SRR5574289.158056777_158056777/1	chr12	75203192	0	11	hypo
SRR5574289.80510234_80510234/1	chr12	75202305	87.5	8	pass					SRR5574289.215898522_215898522/1	chr12	75202388	0	12	hypo
SRR5574289.180327163_180327163/1	chr12	75202312	0	8	pass					SRR5574289.63990404_63990404/1	chr12	75202390	0	12	hypo
SRR5574289.38441978_38441978/1	chr12	75202313	0	8	pass					SRR5574289.122352655_122352655/1	chr12	75202393	0	12	hypo
SRR5574289.76579583_76579583/1	chr12	75202316	100	8	pass					SRR5574289.240351623_240351623/1	chr12	75202409	0	12	hypo
SRR5574289.76579583_76579583/1	chr12	75202317	100	8	pass					SRR5574289.172514531_172514531/1	chr12	75202410	0	12	hypo
SRR5574289.102031015_102031015/1	chr12	75202477	75	8	pass					SRR5574289.59801124_59801124/1	chr12	75203167	0	12	hypo
SRR5574289.240351623_240351623/1	chr12	75202505	12.5	8	pass					SRR5574289.216199338_216199338/1	chr12	75203246	0	12	hypo
SRR5574289.95945696_95945696/1	chr12	75202507	100	8	pass					SRR5574289.297890717_297890717/1	chr12	75203247	0	12	hypo
SRR5574289.296019388_296019388/1	chr12	75202508	87.5	8	pass					SRR5574289.252734684_252734684/1	chr12	75202609	0	13	hypo
SRR5574289.122352655_122352655/1	chr12	75202511	0	8	pass					SRR5574289.192094893_192094893/1	chr12	75202895	0	13	hypo
SRR5574289.166579728_166579728/1	chr12	75202527	0	8	pass					SRR5574289.166448902_166448902/1	chr12	75202902	0	13	hypo
SRR5574289.172514531_172514531/1	chr12	75202306	0	9	pass					SRR5574289.99927092_99927092/1	chr12	75202981	0	13	hypo
SRR5574289.310189252_310189252/1	chr12	75202309	88.8889	9	pass					SRR5574289.72444587_72444587/1	chr12	75202603	0	14	hypo
SRR5574289.77805599_77805599/1	chr12	75202325	100	9	pass					SRR5574289.13658645_13658645/1	chr12	75202604	0	14	hypo
SRR5574289.195766235_195766235/1	chr12	75202537	0	9	pass					SRR5574289.174848083_174848083/1	chr12	75202660	0	14	hypo
SRR5574289.129572118_129572118/1	chr12	75203207	88.8889	9	pass					SRR5574289.80694437_80694437/1	chr12	75202697	0	14	hypo
SRR5574289.282158848_282158848/1	chr12	75202358	100	10	pass					SRR5574289.207646574_207646574/1	chr12	75202706	0	14	hypo
SRR5574289.63990404_63990404/1	chr12	75202360	0	10	pass					SRR5574289.252734684_252734684/1	chr12	75202707	0	14	hypo
SRR5574289.197354954_197354954/1	chr12	75202364	90	10	pass					SRR5574289.72444587_72444587/1	chr12	75202798	0	14	hypo
SRR5574289.28709747_28709747/1	chr12	75202364	90	10	pass					SRR5574289.207646574_207646574/1	chr12	75202806	0	14	hypo
SRR5574289.310189252_310189252/1	chr12	75202371	100	10	pass					SRR5574289.55810081_55810081/1	chr12	75202834	0	14	hypo
SRR5574289.178104846_178104846/1	chr12	75202540	90	10	pass					SRR5574289.158056777_158056777/1	chr12	75203026	0	14	hypo
SRR5574289.157628585_157628585/1	chr12	75202558	90	10	pass					SRR5574289.297890717_297890717/1	chr12	75203141	0	14	hypo
SRR5574289.80694437_80694437/1	chr12	75202579	0	10	pass					SRR5574289.13658645_13658645/1	chr12	75202680	0	15	hypo
SRR5574289.88683654_88683654/1	chr12	75203000	90	10	pass					SRR5574289.299935695_299935695/1	chr12	75202787	0	15	hypo
SRR5574289.157360701_157360701/1	chr12	75203197	70	10	pass					SRR5574289.299935695_299935695/1	chr12	75202936	0	15	hypo
SRR5574289.95945696_95945696/1	chr12	75202350	72.7273	11	pass					SRR5574289.192094893_192094893/1	chr12	75203076	0	15	hypo
SRR5574289.166579728_166579728/1	chr12	75202418	0	11	pass					SRR5574289.216199338_216199338/1	chr12	75203280	0	15	hypo
SRR5574289.174848083_174848083/1	chr12	75202569	0	11	pass					SRR5574289.94425147_94425147/1	chr12	75202825	0	16	hypo
SRR5574289.173483320_173483320/1	chr12	75202573	100	11	pass					SRR5574289.94425147_94425147/1	chr12	75202723	0	17	hypo
SRR5574289.101856603_101856603/1	chr12	75202575	100	11	pass					SRR5574289.55810081_55810081/1	chr12	75202728	0	17	hypo
SRR5574289.25807596_25807596/1	chr12	75202857	100	11	pass					SRR5574289.99927092_99927092/1	chr12	75203054	0	17	hypo
SRR5574289.59801124_59801124/1	chr12	75203191	0	11	pass					SRR5574289.46173642_46173642/1	chr12	75203348	0	18	hypo
SRR5574289.158056777_158056777/1	chr12	75203192	0	11	pass					SRR5574289.166448902_166448902/1	chr12	75202856	0	19	hypo
SRR5574289.215898522_215898522/1	chr12	75202388	0	12	pass					SRR5574289.46173642_46173642/1	chr12	75203438	5.55556	18	hypo
SRR5574289.63990404_63990404/1	chr12	75202390	0	12	pass					SRR5574289.240351623_240351623/1	chr12	75202505	12.5	8	hypo
SRR5574289.122352655_122352655/1	chr12	75202393	0	12	pass					SRR5574289.21928567_21928567/1	chr12	75202497	66.6667	6
SRR5574289.77805599_77805599/1	chr12	75202394	91.6667	12	pass					SRR5574289.157360701_157360701/1	chr12	75203197	70	10
SRR5574289.107366250_107366250/1	chr12	75202404	83.3333	12	pass					SRR5574289.95945696_95945696/1	chr12	75202350	72.7273	11
SRR5574289.21928567_21928567/1	chr12	75202405	83.3333	12	pass					SRR5574289.102031015_102031015/1	chr12	75202477	75	8
SRR5574289.240351623_240351623/1	chr12	75202409	0	12	pass					SRR5574289.107366250_107366250/1	chr12	75202404	83.3333	12	hyper
SRR5574289.172514531_172514531/1	chr12	75202410	0	12	pass					SRR5574289.21928567_21928567/1	chr12	75202405	83.3333	12	hyper
SRR5574289.59801124_59801124/1	chr12	75203167	0	12	pass					SRR5574289.76440553_76440553/1	chr12	75203228	83.3333	12	hyper
SRR5574289.76440553_76440553/1	chr12	75203228	83.3333	12	pass					SRR5574289.178104846_178104846/1	chr12	75202627	84.6154	13	hyper
SRR5574289.216199338_216199338/1	chr12	75203246	0	12	pass					SRR5574289.148692325_148692325/1	chr12	75202298	85.7143	7	hyper
SRR5574289.297890717_297890717/1	chr12	75203247	0	12	pass					SRR5574289.310239765_310239765/1	chr12	75202298	85.7143	7	hyper
SRR5574289.252734684_252734684/1	chr12	75202609	0	13	pass					SRR5574289.296019388_296019388/1	chr12	75202615	85.7143	14	hyper
SRR5574289.209217216_209217216/1	chr12	75202611	92.3077	13	pass					SRR5574289.182735229_182735229/1	chr12	75202878	85.7143	14	hyper
SRR5574289.157628585_157628585/1	chr12	75202625	92.3077	13	pass					SRR5574289.182735229_182735229/1	chr12	75202957	86.6667	15	hyper
SRR5574289.178104846_178104846/1	chr12	75202627	84.6154	13	pass					SRR5574289.88683654_88683654/1	chr12	75203090	86.6667	15	hyper
SRR5574289.173483320_173483320/1	chr12	75202634	100	13	pass					SRR5574289.4811298_4811298/1	chr12	75202302	87.5	8	hyper
SRR5574289.192094893_192094893/1	chr12	75202895	0	13	pass					SRR5574289.80510234_80510234/1	chr12	75202305	87.5	8	hyper
SRR5574289.25807596_25807596/1	chr12	75202898	100	13	pass					SRR5574289.296019388_296019388/1	chr12	75202508	87.5	8	hyper
SRR5574289.166448902_166448902/1	chr12	75202902	0	13	pass					SRR5574289.230644731_230644731/1	chr12	75202827	88.2353	17	hyper
SRR5574289.99927092_99927092/1	chr12	75202981	0	13	pass					SRR5574289.310189252_310189252/1	chr12	75202309	88.8889	9	hyper
SRR5574289.72444587_72444587/1	chr12	75202603	0	14	pass					SRR5574289.129572118_129572118/1	chr12	75203207	88.8889	9	hyper
SRR5574289.13658645_13658645/1	chr12	75202604	0	14	pass					SRR5574289.197354954_197354954/1	chr12	75202364	90	10	hyper
SRR5574289.77319808_77319808/1	chr12	75202605	100	14	pass					SRR5574289.28709747_28709747/1	chr12	75202364	90	10	hyper
SRR5574289.296019388_296019388/1	chr12	75202615	85.7143	14	pass					SRR5574289.178104846_178104846/1	chr12	75202540	90	10	hyper
SRR5574289.115258827_115258827/1	chr12	75202638	100	14	pass					SRR5574289.157628585_157628585/1	chr12	75202558	90	10	hyper
SRR5574289.174848083_174848083/1	chr12	75202660	0	14	pass					SRR5574289.88683654_88683654/1	chr12	75203000	90	10	hyper
SRR5574289.80694437_80694437/1	chr12	75202697	0	14	pass					SRR5574289.77805599_77805599/1	chr12	75202394	91.6667	12	hyper
SRR5574289.207646574_207646574/1	chr12	75202706	0	14	pass					SRR5574289.209217216_209217216/1	chr12	75202611	92.3077	13	hyper
SRR5574289.252734684_252734684/1	chr12	75202707	0	14	pass					SRR5574289.157628585_157628585/1	chr12	75202625	92.3077	13	hyper
SRR5574289.72444587_72444587/1	chr12	75202798	0	14	pass					SRR5574289.129572118_129572118/1	chr12	75203149	92.8571	14	hyper
SRR5574289.207646574_207646574/1	chr12	75202806	0	14	pass					SRR5574289.125096446_125096446/1	chr12	75202680	93.3333	15	hyper
SRR5574289.55810081_55810081/1	chr12	75202834	0	14	pass					SRR5574289.230644731_230644731/1	chr12	75202926	93.3333	15	hyper
SRR5574289.182735229_182735229/1	chr12	75202878	85.7143	14	pass					SRR5574289.77319808_77319808/1	chr12	75202646	93.75	16	hyper
SRR5574289.158056777_158056777/1	chr12	75203026	0	14	pass					SRR5574289.232306360_232306360/1	chr12	75202665	93.75	16	hyper
SRR5574289.297890717_297890717/1	chr12	75203141	0	14	pass					SRR5574289.232306360_232306360/1	chr12	75202783	93.75	16	hyper
SRR5574289.129572118_129572118/1	chr12	75203149	92.8571	14	pass					SRR5574289.23028419_23028419/1	chr12	75203446	94.1176	17	hyper
SRR5574289.125096446_125096446/1	chr12	75202680	93.3333	15	pass					SRR5574289.252272556_252272556/1	chr12	75203441	94.4444	18	hyper
SRR5574289.13658645_13658645/1	chr12	75202680	0	15	pass					SRR5574289.252272556_252272556/1	chr12	75203355	94.7368	19	hyper
SRR5574289.299935695_299935695/1	chr12	75202787	0	15	pass					SRR5574289.238108790_238108790/1	chr12	75202278	100	5	hyper
SRR5574289.125096446_125096446/1	chr12	75202838	100	15	pass					SRR5574289.28709747_28709747/1	chr12	75202493	100	6	hyper
SRR5574289.257551117_257551117/1	chr12	75202923	100	15	pass					SRR5574289.115258827_115258827/1	chr12	75202543	100	6	hyper
SRR5574289.157494643_157494643/1	chr12	75202925	100	15	pass					SRR5574289.209217216_209217216/1	chr12	75202447	100	7	hyper
SRR5574289.230644731_230644731/1	chr12	75202926	93.3333	15	pass					SRR5574289.107366250_107366250/1	chr12	75202505	100	7	hyper
SRR5574289.299935695_299935695/1	chr12	75202936	0	15	pass					SRR5574289.197354954_197354954/1	chr12	75202505	100	7	hyper
SRR5574289.182735229_182735229/1	chr12	75202957	86.6667	15	pass					SRR5574289.282158848_282158848/1	chr12	75202519	100	7	hyper
SRR5574289.257551117_257551117/1	chr12	75203028	100	15	pass					SRR5574289.102031015_102031015/1	chr12	75202303	100	8	hyper
SRR5574289.192094893_192094893/1	chr12	75203076	0	15	pass					SRR5574289.76579583_76579583/1	chr12	75202316	100	8	hyper
SRR5574289.88683654_88683654/1	chr12	75203090	86.6667	15	pass					SRR5574289.76579583_76579583/1	chr12	75202317	100	8	hyper
SRR5574289.216199338_216199338/1	chr12	75203280	0	15	pass					SRR5574289.95945696_95945696/1	chr12	75202507	100	8	hyper
SRR5574289.76440553_76440553/1	chr12	75203321	100	15	pass					SRR5574289.77805599_77805599/1	chr12	75202325	100	9	hyper
SRR5574289.77319808_77319808/1	chr12	75202646	93.75	16	pass					SRR5574289.282158848_282158848/1	chr12	75202358	100	10	hyper
SRR5574289.232306360_232306360/1	chr12	75202665	93.75	16	pass					SRR5574289.310189252_310189252/1	chr12	75202371	100	10	hyper
SRR5574289.101856603_101856603/1	chr12	75202757	100	16	pass					SRR5574289.173483320_173483320/1	chr12	75202573	100	11	hyper
SRR5574289.232306360_232306360/1	chr12	75202783	93.75	16	pass					SRR5574289.101856603_101856603/1	chr12	75202575	100	11	hyper
SRR5574289.94425147_94425147/1	chr12	75202825	0	16	pass					SRR5574289.25807596_25807596/1	chr12	75202857	100	11	hyper
SRR5574289.157494643_157494643/1	chr12	75202832	100	16	pass					SRR5574289.173483320_173483320/1	chr12	75202634	100	13	hyper
SRR5574289.94425147_94425147/1	chr12	75202723	0	17	pass					SRR5574289.25807596_25807596/1	chr12	75202898	100	13	hyper
SRR5574289.55810081_55810081/1	chr12	75202728	0	17	pass					SRR5574289.77319808_77319808/1	chr12	75202605	100	14	hyper
SRR5574289.230644731_230644731/1	chr12	75202827	88.2353	17	pass					SRR5574289.115258827_115258827/1	chr12	75202638	100	14	hyper
SRR5574289.99927092_99927092/1	chr12	75203054	0	17	pass					SRR5574289.125096446_125096446/1	chr12	75202838	100	15	hyper
SRR5574289.157360701_157360701/1	chr12	75203057	100	17	pass					SRR5574289.257551117_257551117/1	chr12	75202923	100	15	hyper
SRR5574289.23028419_23028419/1	chr12	75203343	100	17	pass					SRR5574289.157494643_157494643/1	chr12	75202925	100	15	hyper
SRR5574289.23028419_23028419/1	chr12	75203446	94.1176	17	pass					SRR5574289.257551117_257551117/1	chr12	75203028	100	15	hyper
SRR5574289.46173642_46173642/1	chr12	75203348	0	18	pass					SRR5574289.76440553_76440553/1	chr12	75203321	100	15	hyper
SRR5574289.46173642_46173642/1	chr12	75203438	5.55556	18	pass					SRR5574289.101856603_101856603/1	chr12	75202757	100	16	hyper
SRR5574289.252272556_252272556/1	chr12	75203441	94.4444	18	pass					SRR5574289.157494643_157494643/1	chr12	75202832	100	16	hyper
SRR5574289.166448902_166448902/1	chr12	75202856	0	19	pass					SRR5574289.157360701_157360701/1	chr12	75203057	100	17	hyper
SRR5574289.252272556_252272556/1	chr12	75203355	94.7368	19	pass					SRR5574289.23028419_23028419/1	chr12	75203343	100	17	hyper

[truncated: 5 more sheets: goat_t-Sn, sheep_e-Mu, sheep_a-Mu, horse_Pl, dog_Pl]
