# Supplementary material for: Imprinting at the KBTBD6 locus involves species-specific maternal methylation and monoallelic expression in livestock animals
Source: J Anim Sci Biotechnol. 2023 Oct 11;14:131. doi: 10.1186/s40104-023-00931-3 (PMC10565993; doi:10.1186/s40104-023-00931-3)
Supplement: Supplementary file 3 — Additional file 3: Supplementary Table 3. Summary of WGBS and RNA-seq data from PA and CN embryos. [file 40104_2023_931_MOESM3_ESM.xlsx]

## Sheet: Sheet1
	Supplementary Table 3. Summary of WGBS and RNA-seq data from PA and CN embryos
	WGBS sequencing reads				Paired-end alignment
	Sample	Total reads	Trimmed reads	GC (%)	Uniquely mapped reads (deduplicated) (% out of trimmed reads)
	PA1	841577694	839707296	22	579,931,666 (69.06 %)
	PA2	851137894	849155508	22	588,335,740 (69.29 %)
	CN1	848497920	846508748	21.5	571,615,706 (67.53 %)
	CN2	868440532	866479482	22	593,273,066 (68.47 %)
	RNA-seq sequencing reads				Paired-end alignment
	Sample	Total reads	Trimmed reads	GC (%)	Filtered reads (deduplicated & MAPQ > 30) (% out of trimmed reads)
	PA1	80726836	80467810	51	58,616,608 (72.84 %)
	PA2	80970502	80731616	51	61,963,122 (76.75 %)
	CN1	77314870	77147412	50	57,086,163 (74.00 %)
	CN2	73465582	73314974	51	57,086,399 (77.86 %)
