# Supplementary material for: Imprinting at the KBTBD6 locus involves species-specific maternal methylation and monoallelic expression in livestock animals
Source: J Anim Sci Biotechnol. 2023 Oct 11;14:131. doi: 10.1186/s40104-023-00931-3 (PMC10565993; doi:10.1186/s40104-023-00931-3)
Supplement: Supplementary file 5 — Additional file 5: Supplementary Table 4. Comparison of CpG island lengths across species. [file 40104_2023_931_MOESM5_ESM.xlsx]

## Sheet: summary
	Supplementary Table 4. Comparison of CpG island lengths across species
	genome	min	max	mean	sem	median		chromosome	min	max	mean	sem	median
	hg38	201	45712	779.665	4.95147	575		hg38_chr13	201	5567	762.007	26.8162	579.5
	rheMac8	201	15758	740.688	4.0784	548		rheMac8_chr17	201	5709	716.223	24.3494	524.5
	macFas5	201	15946	692.211	3.77929	519		macFas5_chr17	203	4008	694.555	23.0276	510
	panTro6	201	30607	781.468	4.65199	580		panTro6_chr13	201	5629	792.392	28.9764	593
	Asia_NLE_v1	201	15829	773.69	4.39454	584		Asia_NLE_v1_chr5	201	5738	807.671	21.2486	628
	mm39	201	13642	662.242	3.78391	538		mm39_chr14	201	3066	677.9	19.2648	563.5
	equCab3	201	92399	743.057	6.17892	487		equCab3_chr17	201	6328	768.407	27.8875	517
	canFam3	201	322257	824.617	11.5465	477		canFam3_chr22	201	9033	758.628	33.8238	476
	susScr11	201	55927	698.6	5.27626	450		susScr11_chr11	201	10751	673.9	18.4843	427
	bosTau9	201	160681	699.551	6.20281	463		bosTau9_chr12	201	17324	734.414	33.763	449.5
	oviAri4	201	35210	667.005	4.13324	442		oviAri4_chr10	201	18474	743.397	32.1394	462
	ARS1	201	26061	617.058	3.56752	419		ARS1_chr12	201	17731	626.117	29.6559	419
	# min, max, mean, standard error of the mean (sem), and median of the length (bp) of CpG islands
	# chromosome, chromosome containing the KBTBD6 gene; sem, standard error of the mean

## Sheet: hg38
chr	start	end	name	length (bp)
chr1	155188536	155192004	CpG:_361	3468
chr1	2226773	2229734	CpG:_366	2961
chr1	36306229	36307408	CpG:_110	1179
chr1	47708822	47710847	CpG:_164	2025
chr1	53737729	53739637	CpG:_221	1908
chr1	144179071	144179313	CpG:_20	242
chr1	156499825	156501268	CpG:_112	1443
chr1	228457406	228458733	CpG:_120	1327
chr1	247857028	247857950	CpG:_99	922
chr1	28735	29737	CpG:_111	1002
chr1	135124	135563	CpG:_30	439
chr1	199251	200121	CpG:_104	870
chr1	368792	370063	CpG:_99	1271
chr1	381172	382185	CpG:_84	1013
chr1	491107	491546	CpG:_29	439
chr1	597839	598734	CpG:_94	895
chr1	609358	611269	CpG:_171	1911
chr1	778604	779167	CpG:_60	563
chr1	827036	828065	CpG:_111	1029
chr1	853483	853831	CpG:_28	348
chr1	866595	866958	CpG:_24	363
chr1	869818	870248	CpG:_50	430
chr1	904314	905239	CpG:_119	925
chr1	908919	910503	CpG:_154	1584
chr1	919385	919593	CpG:_16	208
chr1	923590	926252	CpG:_325	2662
chr1	933952	934964	CpG:_92	1012
chr1	935577	935956	CpG:_27	379
chr1	936259	936492	CpG:_20	233
chr1	940225	942983	CpG:_254	2758
chr1	950976	951222	CpG:_18	246
chr1	958933	967274	CpG:_616	8341
chr1	970916	971158	CpG:_23	242
chr1	976046	979425	CpG:_248	3379
chr1	984346	984547	CpG:_15	201
chr1	998007	1002030	CpG:_410	4023
chr1	1013290	1013514	CpG:_19	224
chr1	1013949	1014471	CpG:_35	522
chr1	1019388	1020963	CpG:_135	1575
chr1	1028415	1029127	CpG:_54	712
chr1	1032586	1034858	CpG:_183	2272
chr1	1040116	1044925	CpG:_347	4809
chr1	1045688	1046020	CpG:_26	332
chr1	1046772	1047131	CpG:_26	359
chr1	1047794	1048232	CpG:_32	438
chr1	1048826	1049049	CpG:_19	223
chr1	1054894	1055314	CpG:_29	420
chr1	1056298	1056699	CpG:_35	401
chr1	1059056	1059923	CpG:_96	867
chr1	1064298	1064531	CpG:_20	233
chr1	1067283	1069938	CpG:_229	2655
chr1	1071836	1072253	CpG:_41	417
chr1	1076129	1078022	CpG:_122	1893
chr1	1080679	1080980	CpG:_20	301
chr1	1081483	1082059	CpG:_41	576
chr1	1082719	1083010	CpG:_30	291
chr1	1084438	1084646	CpG:_15	208
chr1	1087763	1087967	CpG:_19	204
chr1	1088695	1089234	CpG:_44	539
chr1	1090997	1091245	CpG:_20	248
chr1	1092129	1092350	CpG:_18	221
chr1	1110664	1110960	CpG:_25	296
chr1	1115135	1117065	CpG:_186	1930
chr1	1136989	1137467	CpG:_55	478
chr1	1157831	1158096	CpG:_25	265
chr1	1162663	1165204	CpG:_180	2541
chr1	1173934	1174765	CpG:_59	831
chr1	1197447	1197838	CpG:_40	391
chr1	1200980	1201776	CpG:_105	796
chr1	1206290	1206770	CpG:_55	480
chr1	1210188	1210498	CpG:_25	310
chr1	1211328	1211534	CpG:_16	206
chr1	1213675	1214144	CpG:_36	469
chr1	1217142	1217754	CpG:_78	612
chr1	1218404	1219039	CpG:_44	635
chr1	1222937	1223222	CpG:_29	285
chr1	1226579	1226901	CpG:_24	322
chr1	1231621	1233605	CpG:_271	1984
chr1	1242505	1242827	CpG:_26	322
chr1	1246376	1247090	CpG:_87	714
chr1	1254016	1254865	CpG:_68	849
chr1	1255142	1255419	CpG:_25	277
chr1	1258981	1259378	CpG:_28	397
chr1	1267786	1268084	CpG:_23	298
chr1	1273135	1274437	CpG:_144	1302
chr1	1286017	1294783	CpG:_590	8766
chr1	1296481	1298279	CpG:_128	1798
chr1	1307020	1309805	CpG:_298	2785
chr1	1312606	1313113	CpG:_36	507
chr1	1318942	1319168	CpG:_18	226
chr1	1324263	1325255	CpG:_116	992
chr1	1327285	1328040	CpG:_66	755
chr1	1331705	1331906	CpG:_16	201
chr1	1332055	1333606	CpG:_116	1551
chr1	1336045	1336694	CpG:_51	649
chr1	1336997	1337254	CpG:_20	257
chr1	1338106	1340460	CpG:_152	2354
chr1	1341237	1341468	CpG:_17	231
chr1	1348553	1351571	CpG:_310	3018
chr1	1354327	1355746	CpG:_155	1419
chr1	1373760	1375659	CpG:_158	1899
chr1	1387264	1387544	CpG:_25	280
chr1	1398691	1400222	CpG:_145	1531
chr1	1406728	1407555	CpG:_92	827
chr1	1419779	1420620	CpG:_113	841
chr1	1426180	1426407	CpG:_20	227
chr1	1427516	1427953	CpG:_53	437
chr1	1430792	1431014	CpG:_18	222
chr1	1435560	1436069	CpG:_57	509
chr1	1439081	1440204	CpG:_115	1123
chr1	1454175	1454509	CpG:_27	334
chr1	1460705	1460958	CpG:_19	253
chr1	1471464	1472441	CpG:_104	977
chr1	1478654	1479152	CpG:_40	498
chr1	1481905	1482373	CpG:_42	468
chr1	1484846	1485304	CpG:_34	458
chr1	1509208	1509469	CpG:_19	261
chr1	1511498	1512825	CpG:_151	1327
chr1	1517321	1517819	CpG:_40	498
chr1	1519922	1520512	CpG:_48	590
chr1	1521449	1521694	CpG:_18	245
chr1	1522574	1523649	CpG:_77	1075
chr1	1529128	1529426	CpG:_23	298
chr1	1535224	1536210	CpG:_83	986
chr1	1537727	1537962	CpG:_21	235
chr1	1539582	1541289	CpG:_154	1707
chr1	1554152	1554414	CpG:_25	262
chr1	1561381	1561606	CpG:_16	225
chr1	1574102	1575367	CpG:_139	1265
chr1	1598951	1600756	CpG:_170	1805
chr1	1615073	1616635	CpG:_176	1562
chr1	1623207	1623979	CpG:_73	772
chr1	1625400	1625675	CpG:_27	275
chr1	1626669	1634630	CpG:_612	7961
chr1	1635670	1636108	CpG:_31	438
chr1	1639975	1640670	CpG:_46	695
chr1	1645016	1645234	CpG:_24	218
chr1	1658612	1659481	CpG:_85	869
chr1	1669542	1669792	CpG:_21	250
chr1	1676459	1676804	CpG:_27	345
chr1	1692087	1693628	CpG:_160	1541
chr1	1699647	1701787	CpG:_178	2140
chr1	1702813	1703251	CpG:_31	438
chr1	1712154	1712372	CpG:_25	218
chr1	1723956	1724792	CpG:_84	836
chr1	1739317	1739662	CpG:_27	345
chr1	1745362	1746894	CpG:_157	1532
chr1	1753934	1754532	CpG:_48	598
chr1	1760328	1760624	CpG:_22	296
chr1	1777955	1779143	CpG:_151	1188
chr1	1782200	1782702	CpG:_45	502
chr1	1889966	1891833	CpG:_199	1867
chr1	1908519	1909162	CpG:_78	643
chr1	1918659	1919952	CpG:_120	1293
chr1	1927807	1928084	CpG:_22	277
chr1	1943276	1943576	CpG:_25	300
chr1	1944178	1944438	CpG:_23	260
chr1	1954905	1955431	CpG:_46	526
chr1	1964975	1965189	CpG:_18	214
chr1	1966142	1966347	CpG:_17	205
chr1	1978829	1982361	CpG:_265	3532
chr1	2018972	2020040	CpG:_128	1068
chr1	2025607	2025947	CpG:_35	340
chr1	2027975	2028428	CpG:_44	453
chr1	2029503	2029709	CpG:_15	206
chr1	2029968	2030411	CpG:_38	443
chr1	2043247	2043503	CpG:_22	256
chr1	2044684	2045207	CpG:_61	523
chr1	2049812	2051773	CpG:_218	1961
chr1	2059340	2059732	CpG:_29	392
chr1	2073740	2074126	CpG:_40	386
chr1	2093766	2094786	CpG:_82	1020
chr1	2107116	2107424	CpG:_21	308
chr1	2109558	2109863	CpG:_23	305
chr1	2114990	2115426	CpG:_32	436
chr1	2121722	2124405	CpG:_184	2683
chr1	2132343	2132613	CpG:_20	270
chr1	2133189	2133740	CpG:_54	551
chr1	2134928	2135227	CpG:_22	299
chr1	2150875	2151090	CpG:_17	215
chr1	2169414	2169746	CpG:_28	332
chr1	2172837	2173047	CpG:_25	210
chr1	2184993	2185362	CpG:_34	369
chr1	2189578	2190379	CpG:_55	801
chr1	2194449	2195203	CpG:_75	754
chr1	2204478	2205912	CpG:_143	1434
chr1	2212760	2213058	CpG:_24	298
chr1	2280581	2282442	CpG:_179	1861
chr1	2290759	2291130	CpG:_26	371
chr1	2300871	2301178	CpG:_23	307
chr1	2303869	2304228	CpG:_30	359
chr1	2305003	2307630	CpG:_205	2627
chr1	2314275	2315647	CpG:_133	1372
chr1	2317876	2318195	CpG:_27	319
chr1	2322284	2323319	CpG:_75	1035
chr1	2326658	2326984	CpG:_23	326
chr1	2327625	2327887	CpG:_24	262
chr1	2331745	2332031	CpG:_40	286
chr1	2334568	2334993	CpG:_30	425
chr1	2344919	2345218	CpG:_24	299
chr1	2372720	2372937	CpG:_16	217
chr1	2384914	2385310	CpG:_37	396
chr1	2391042	2392325	CpG:_149	1283
chr1	2402111	2402733	CpG:_43	622
chr1	2408437	2408807	CpG:_26	370
chr1	2411946	2413278	CpG:_112	1332
chr1	2414452	2414717	CpG:_19	265
chr1	2428487	2428728	CpG:_24	241
chr1	2433987	2434240	CpG:_20	253
chr1	2440407	2440634	CpG:_17	227
chr1	2443379	2444375	CpG:_102	996
chr1	2456230	2456647	CpG:_30	417
chr1	2467386	2467616	CpG:_27	230
chr1	2478353	2478610	CpG:_22	257
chr1	2479686	2479965	CpG:_24	279
chr1	2483759	2484067	CpG:_29	308
chr1	2502147	2502626	CpG:_42	479
chr1	2503602	2503818	CpG:_18	216
chr1	2504115	2504389	CpG:_24	274
chr1	2508358	2508583	CpG:_17	225
chr1	2508687	2509039	CpG:_30	352
chr1	2513916	2514209	CpG:_24	293
chr1	2518483	2518767	CpG:_25	284
chr1	2519778	2520112	CpG:_29	334
chr1	2521356	2521568	CpG:_16	212
chr1	2525802	2526820	CpG:_98	1018
chr1	2529321	2530571	CpG:_100	1250
chr1	2535495	2535773	CpG:_23	278
chr1	2540656	2541147	CpG:_54	491
chr1	2546432	2546924	CpG:_47	492
chr1	2585958	2587453	CpG:_140	1495
chr1	2595800	2596064	CpG:_20	264
chr1	2606232	2606447	CpG:_19	215
chr1	2628453	2629253	CpG:_62	800
chr1	2642591	2643425	CpG:_86	834
chr1	2789460	2790396	CpG:_114	936
chr1	2800176	2800668	CpG:_41	492
chr1	2855561	2856100	CpG:_44	539
chr1	2860592	2860796	CpG:_15	204
chr1	2911220	2911729	CpG:_40	509
chr1	2930491	2930723	CpG:_19	232
chr1	2934100	2934308	CpG:_16	208
chr1	2959980	2960243	CpG:_21	263
chr1	2968497	2968719	CpG:_18	222
chr1	2970024	2970358	CpG:_23	334
chr1	3001801	3002189	CpG:_34	388
chr1	3012591	3012812	CpG:_22	221
chr1	3022069	3022479	CpG:_28	410
chr1	3062711	3064194	CpG:_132	1483
chr1	3067361	3071398	CpG:_442	4037
chr1	3073466	3074154	CpG:_82	688
chr1	3080708	3080909	CpG:_15	201
chr1	3083163	3083414	CpG:_19	251
chr1	3111615	3111993	CpG:_30	378
chr1	3121503	3121779	CpG:_20	276
chr1	3139977	3140208	CpG:_21	231
chr1	3142486	3142704	CpG:_17	218
chr1	3155335	3155675	CpG:_27	340
chr1	3164370	3164728	CpG:_29	358
chr1	3185976	3186788	CpG:_55	812
chr1	3188392	3188689	CpG:_27	297
chr1	3194583	3195345	CpG:_58	762
chr1	3231281	3231517	CpG:_19	236
chr1	3238596	3238797	CpG:_18	201
chr1	3240945	3241736	CpG:_61	791
chr1	3247405	3248079	CpG:_65	674
chr1	3266257	3266652	CpG:_33	395
chr1	3267982	3268260	CpG:_26	278
chr1	3278812	3279488	CpG:_47	676
chr1	3287201	3287889	CpG:_61	688
chr1	3323351	3323697	CpG:_24	346
chr1	3358465	3358720	CpG:_18	255
chr1	3390505	3390721	CpG:_20	216
chr1	3393538	3394471	CpG:_84	933
chr1	3404705	3405746	CpG:_75	1041
chr1	3408682	3409115	CpG:_37	433
chr1	3411427	3412860	CpG:_101	1433
chr1	3414476	3414715	CpG:_19	239
chr1	3415422	3415663	CpG:_19	241
chr1	3425448	3425762	CpG:_25	314
chr1	3425974	3426242	CpG:_21	268
chr1	3434801	3435068	CpG:_23	267
chr1	3454341	3455119	CpG:_98	778
chr1	3478137	3478627	CpG:_34	490
chr1	3500442	3500655	CpG:_18	213
chr1	3509012	3509233	CpG:_21	221
chr1	3509797	3510006	CpG:_21	209
chr1	3510791	3511119	CpG:_26	328
chr1	3519424	3519686	CpG:_20	262
chr1	3530885	3531495	CpG:_71	610
chr1	3543310	3543705	CpG:_28	395
chr1	3583338	3583906	CpG:_46	568
chr1	3595145	3595554	CpG:_29	409
chr1	3611055	3611514	CpG:_59	459
chr1	3624203	3625677	CpG:_160	1474
chr1	3640399	3640637	CpG:_18	238
chr1	3643388	3644445	CpG:_113	1057
chr1	3645293	3645559	CpG:_42	266
chr1	3649780	3653072	CpG:_302	3292
chr1	3690532	3690989	CpG:_40	457
chr1	3706754	3706957	CpG:_15	203
chr1	3718069	3718537	CpG:_36	468
chr1	3732730	3733110	CpG:_36	380
chr1	3746399	3747406	CpG:_96	1007
chr1	3771989	3773120	CpG:_105	1131
chr1	3786900	3787344	CpG:_31	444
chr1	3795834	3796668	CpG:_91	834
chr1	3814894	3815451	CpG:_38	557
chr1	3856623	3857901	CpG:_110	1278
chr1	3858513	3858805	CpG:_21	292
chr1	3874300	3875047	CpG:_49	747
chr1	3891926	3892672	CpG:_48	746
chr1	3899792	3901520	CpG:_133	1728
chr1	3907655	3907892	CpG:_18	237
chr1	4132573	4133183	CpG:_41	610
chr1	4161327	4161612	CpG:_23	285
chr1	4653929	4656495	CpG:_317	2566
chr1	4666516	4666807	CpG:_23	291
chr1	4711592	4712485	CpG:_74	893
chr1	4772291	4772493	CpG:_17	202
chr1	5711996	5712453	CpG:_43	457
chr1	5733497	5733724	CpG:_16	227
chr1	5877097	5877332	CpG:_22	235
chr1	5890764	5890969	CpG:_16	205
chr1	5991535	5993346	CpG:_189	1811
chr1	6026184	6026434	CpG:_20	250
chr1	6051549	6051776	CpG:_20	227
chr1	6071575	6071925	CpG:_34	350
chr1	6127683	6128175	CpG:_41	492
chr1	6128813	6129060	CpG:_22	247
chr1	6142058	6142299	CpG:_20	241
chr1	6148656	6148979	CpG:_35	323
chr1	6179177	6180754	CpG:_175	1577
chr1	6180971	6181191	CpG:_17	220
chr1	6199118	6199823	CpG:_59	705
chr1	6205765	6206718	CpG:_96	953
chr1	6208760	6209528	CpG:_92	768
chr1	6235468	6236201	CpG:_90	733
chr1	6241815	6242796	CpG:_106	981
chr1	6245088	6246403	CpG:_122	1315
chr1	6249103	6250032	CpG:_128	929
chr1	6253701	6254079	CpG:_35	378
chr1	6260077	6260991	CpG:_105	914
chr1	6279888	6280208	CpG:_22	320
chr1	6281076	6281352	CpG:_21	276
chr1	6392959	6394125	CpG:_135	1166
chr1	6418997	6420878	CpG:_177	1881
chr1	6424443	6425267	CpG:_85	824
chr1	6440108	6441070	CpG:_88	962
chr1	6447147	6449126	CpG:_172	1979
chr1	6451629	6452050	CpG:_32	421
chr1	6454048	6455985	CpG:_206	1937
chr1	6456064	6456265	CpG:_15	201
chr1	6460524	6461895	CpG:_109	1371
chr1	6466114	6466361	CpG:_31	247
chr1	6470612	6470818	CpG:_19	206
chr1	6471411	6471676	CpG:_32	265
chr1	6485083	6485858	CpG:_75	775
chr1	6490023	6491055	CpG:_84	1032
chr1	6497090	6497812	CpG:_89	722
chr1	6554076	6554775	CpG:_72	699
chr1	6579367	6580301	CpG:_80	934
chr1	6593337	6593614	CpG:_23	277
chr1	6599065	6599445	CpG:_27	380
chr1	6601716	6603784	CpG:_226	2068
chr1	6612726	6615681	CpG:_310	2955
chr1	6625011	6625780	CpG:_77	769
chr1	6701235	6702071	CpG:_96	836
chr1	6784253	6786306	CpG:_245	2053
chr1	6961941	6962248	CpG:_23	307
chr1	7062459	7062667	CpG:_16	208
chr1	7663340	7665115	CpG:_111	1775
chr1	7680083	7681057	CpG:_98	974
chr1	7704113	7705796	CpG:_237	1683
chr1	7770991	7771786	CpG:_91	795
chr1	7783400	7785044	CpG:_176	1644
chr1	7827138	7827416	CpG:_25	278
chr1	7942348	7942639	CpG:_31	291
chr1	7953933	7954591	CpG:_62	658
chr1	7961241	7962166	CpG:_85	925
chr1	8025494	8026794	CpG:_155	1300
chr1	8211936	8212142	CpG:_15	206
chr1	8217135	8217762	CpG:_63	627
chr1	8317724	8318275	CpG:_61	551
chr1	8324327	8324659	CpG:_24	332
chr1	8325835	8326108	CpG:_21	273
chr1	8330142	8330740	CpG:_46	598
chr1	8335283	8335575	CpG:_23	292
chr1	8343637	8344042	CpG:_32	405
chr1	8358262	8358490	CpG:_18	228
chr1	8423329	8424279	CpG:_100	950
chr1	8702946	8703521	CpG:_69	575
chr1	8816953	8818004	CpG:_100	1051
chr1	8878254	8879287	CpG:_112	1033
chr1	9039221	9040454	CpG:_93	1233
chr1	9128444	9129417	CpG:_115	973
chr1	9182108	9183768	CpG:_162	1660
chr1	9198506	9198897	CpG:_38	391
chr1	9234342	9235393	CpG:_115	1051
chr1	9264143	9264380	CpG:_20	237
chr1	9264628	9264957	CpG:_23	329
chr1	9292330	9293834	CpG:_156	1504
chr1	9356067	9356345	CpG:_24	278
chr1	9367448	9367675	CpG:_22	227
chr1	9428878	9429190	CpG:_33	312
chr1	9495320	9495593	CpG:_32	273
chr1	9539291	9540385	CpG:_134	1094
chr1	9588674	9589459	CpG:_119	785
chr1	9610559	9610810	CpG:_19	251
chr1	9627067	9627309	CpG:_30	242
chr1	9651674	9652943	CpG:_137	1269
chr1	9689237	9690170	CpG:_102	933
chr1	9715650	9715939	CpG:_26	289
chr1	9730234	9730646	CpG:_30	412
chr1	9731100	9731428	CpG:_26	328
chr1	9762518	9762759	CpG:_19	241
chr1	9822953	9824609	CpG:_188	1656
chr1	9909787	9910631	CpG:_113	844
chr1	9943107	9943527	CpG:_39	420
chr1	9997209	9998050	CpG:_102	841
chr1	10032474	10033346	CpG:_84	872
chr1	10209957	10211248	CpG:_156	1291
chr1	10326125	10326332	CpG:_18	207
chr1	10398491	10399940	CpG:_147	1449
chr1	10430143	10431015	CpG:_99	872
chr1	10472120	10472743	CpG:_59	623
chr1	10474861	10475115	CpG:_22	254
chr1	10638242	10640041	CpG:_173	1799
chr1	10647753	10648083	CpG:_25	330
chr1	10653781	10654146	CpG:_30	365
chr1	10654344	10654651	CpG:_22	307
chr1	10659810	10660524	CpG:_48	714
chr1	10665130	10665560	CpG:_36	430
chr1	10693716	10695464	CpG:_157	1748
chr1	10697834	10698195	CpG:_27	361
chr1	10704392	10704868	CpG:_43	476
chr1	10793837	10796907	CpG:_244	3070
chr1	10835838	10836060	CpG:_20	222
chr1	10866898	10867422	CpG:_50	524
chr1	10888467	10889109	CpG:_75	642
chr1	11012340	11013188	CpG:_88	848
chr1	11058973	11060577	CpG:_146	1604
chr1	11099330	11100079	CpG:_77	749
chr1	11262201	11262979	CpG:_60	778
chr1	11273202	11273490	CpG:_29	288
chr1	11478612	11480554	CpG:_196	1942
chr1	11501309	11502099	CpG:_80	790
chr1	11529781	11529987	CpG:_20	206
chr1	11536325	11536565	CpG:_23	240
chr1	11648710	11649220	CpG:_40	510
chr1	11650402	11650731	CpG:_35	329
chr1	11654160	11655249	CpG:_107	1089
chr1	11664056	11664828	CpG:_92	772
chr1	11680342	11681660	CpG:_128	1318
chr1	11690644	11692594	CpG:_190	1950
chr1	11719509	11719959	CpG:_34	450
chr1	11735918	11736206	CpG:_32	288
chr1	11762082	11762306	CpG:_25	224
chr1	11805405	11806509	CpG:_92	1104
chr1	11838336	11838675	CpG:_28	339
chr1	11859058	11859498	CpG:_43	440
chr1	11925586	11926078	CpG:_58	492
chr1	11934692	11934912	CpG:_27	220
chr1	11980056	11980736	CpG:_73	680
chr1	12019194	12019846	CpG:_66	652
chr1	12063431	12064091	CpG:_63	660
chr1	12166819	12167655	CpG:_95	836
chr1	12191277	12191928	CpG:_51	651
chr1	12229897	12230528	CpG:_77	631
chr1	12230898	12231142	CpG:_23	244
chr1	12540321	12540530	CpG:_18	209
chr1	12595876	12596235	CpG:_36	359
chr1	12616978	12618636	CpG:_124	1658
chr1	13513010	13514118	CpG:_128	1108
chr1	13554915	13555117	CpG:_23	202
chr1	13583111	13583347	CpG:_22	236
chr1	13583642	13584373	CpG:_59	731
chr1	13699986	13700705	CpG:_113	719
chr1	13748772	13749963	CpG:_116	1191
chr1	13892855	13893242	CpG:_41	387
chr1	14598114	14599497	CpG:_116	1383
chr1	14801087	14801373	CpG:_21	286
chr1	14923877	14925049	CpG:_155	1172
chr1	15048567	15048917	CpG:_31	350
chr1	15065685	15066023	CpG:_33	338
chr1	15152723	15154975	CpG:_198	2252
chr1	15214685	15214951	CpG:_20	266
chr1	15247124	15247457	CpG:_45	333
chr1	15409554	15410732	CpG:_127	1178
chr1	15524103	15525086	CpG:_105	983
chr1	15526613	15527168	CpG:_53	555
chr1	15584593	15585113	CpG:_62	520
chr1	15603328	15603794	CpG:_44	466
chr1	15617326	15617861	CpG:_60	535
chr1	15684083	15685007	CpG:_91	924
chr1	15727121	15727480	CpG:_25	359
chr1	15731802	15732010	CpG:_17	208
chr1	15744133	15744358	CpG:_18	225
chr1	15746823	15747026	CpG:_15	203
chr1	15758576	15759367	CpG:_99	791
chr1	15834765	15836385	CpG:_152	1620
chr1	15837257	15837628	CpG:_41	371
chr1	15847394	15848901	CpG:_172	1507
chr1	15849334	15849622	CpG:_27	288
chr1	15934375	15934660	CpG:_22	285
chr1	15943405	15943764	CpG:_28	359
chr1	15944096	15945087	CpG:_82	991
chr1	15975407	15976177	CpG:_85	770
chr1	16073153	16073496	CpG:_45	343
chr1	16137881	16138126	CpG:_20	245
chr1	16148616	16148829	CpG:_20	213
chr1	16154989	16155965	CpG:_89	976
chr1	16167566	16168010	CpG:_48	444
chr1	16206422	16208085	CpG:_145	1663
chr1	16217188	16217812	CpG:_44	624
chr1	16226831	16227165	CpG:_37	334
chr1	16237049	16237304	CpG:_37	255
chr1	16352079	16352697	CpG:_52	618
chr1	16367126	16367775	CpG:_56	649
chr1	16440503	16441308	CpG:_70	805
chr1	16498643	16499882	CpG:_126	1239
chr1	16514289	16514533	CpG:_18	244
chr1	16520785	16521397	CpG:_42	612
chr1	16534378	16535801	CpG:_105	1423
chr1	16547906	16548318	CpG:_41	412
chr1	16612961	16613959	CpG:_88	998
chr1	16644360	16644997	CpG:_64	637
chr1	16646990	16648550	CpG:_131	1560
chr1	16658282	16658558	CpG:_31	276
chr1	16666956	16667195	CpG:_19	239
chr1	16680247	16680656	CpG:_38	409
chr1	16692188	16694464	CpG:_241	2276
chr1	16696491	16696789	CpG:_25	298
chr1	16699567	16701447	CpG:_181	1880
chr1	16707273	16708233	CpG:_95	960
chr1	16724996	16725396	CpG:_38	400
chr1	16740268	16740507	CpG:_19	239
chr1	16748909	16749185	CpG:_30	276
chr1	16758916	16760479	CpG:_126	1563
chr1	16859616	16860028	CpG:_41	412
chr1	16871066	16871354	CpG:_23	288
chr1	16872131	16873554	CpG:_103	1423
chr1	16888926	16889599	CpG:_51	673
chr1	16895732	16895971	CpG:_18	239
chr1	16904803	16905185	CpG:_26	382
chr1	16913543	16914475	CpG:_112	932
chr1	16955323	16955561	CpG:_22	238
chr1	16960795	16961189	CpG:_32	394
chr1	16966409	16966620	CpG:_19	211
chr1	16980056	16980868	CpG:_75	812
chr1	17005390	17005598	CpG:_17	208
chr1	17011334	17012087	CpG:_86	753
chr1	17053961	17054227	CpG:_31	266
chr1	17119156	17119593	CpG:_52	437
chr1	17149207	17149580	CpG:_37	373
chr1	17407939	17408149	CpG:_18	210
chr1	17419704	17420051	CpG:_30	347
chr1	17437576	17439981	CpG:_246	2405
chr1	17539434	17540048	CpG:_100	614
chr1	17622957	17623175	CpG:_17	218
chr1	17696986	17697297	CpG:_32	311
chr1	17825883	17826347	CpG:_31	464
chr1	18107611	18108319	CpG:_70	708
chr1	18109072	18109410	CpG:_29	338
chr1	18110057	18111179	CpG:_90	1122
chr1	18365380	18365587	CpG:_18	207
chr1	18376801	18377002	CpG:_21	201
chr1	18482379	18483173	CpG:_81	794
chr1	18630401	18633335	CpG:_201	2934
chr1	18636321	18636987	CpG:_58	666
chr1	18637686	18637907	CpG:_20	221
chr1	18640757	18641625	CpG:_62	868
chr1	18643054	18644245	CpG:_98	1191
chr1	18645235	18645603	CpG:_30	368
chr1	18646534	18647239	CpG:_52	705
chr1	18784226	18784438	CpG:_19	212
chr1	18854451	18854975	CpG:_44	524
chr1	18877380	18877740	CpG:_37	360
chr1	18883132	18883420	CpG:_21	288
chr1	18902334	18903140	CpG:_75	806
chr1	18955454	18957389	CpG:_182	1935
chr1	19209657	19210552	CpG:_83	895
chr1	19251390	19252214	CpG:_82	824
chr1	19273755	19274448	CpG:_72	693
chr1	19288504	19289166	CpG:_73	662
chr1	19311713	19312815	CpG:_120	1102
chr1	19338516	19338782	CpG:_25	266
chr1	19485209	19486150	CpG:_84	941
chr1	19596847	19597508	CpG:_61	661
chr1	19643761	19645429	CpG:_196	1668
chr1	19664653	19666295	CpG:_164	1642
chr1	19679017	19679372	CpG:_27	355
chr1	19800029	19800287	CpG:_26	258
chr1	19882314	19882969	CpG:_80	655
chr1	20185867	20186304	CpG:_36	437
chr1	20242962	20243324	CpG:_34	362
chr1	20343073	20343525	CpG:_38	452
chr1	20366089	20367041	CpG:_110	952
chr1	20483969	20487018	CpG:_264	3049
chr1	20507923	20508390	CpG:_43	467
chr1	20552401	20554002	CpG:_186	1601
chr1	20633371	20634058	CpG:_69	687
chr1	20661023	20661745	CpG:_61	722
chr1	20696446	20696696	CpG:_19	250
chr1	20704515	20704876	CpG:_34	361
chr1	20717339	20718278	CpG:_108	939
chr1	20731513	20732873	CpG:_109	1360
chr1	20786215	20787628	CpG:_175	1413
chr1	21176622	21177343	CpG:_77	721
chr1	21225081	21225438	CpG:_32	357
chr1	21289887	21290608	CpG:_73	721
chr1	21344867	21345826	CpG:_104	959
chr1	21427995	21429502	CpG:_180	1507
chr1	21436577	21436923	CpG:_34	346
chr1	21439779	21440731	CpG:_90	952
chr1	21459952	21460220	CpG:_23	268
chr1	21509055	21509851	CpG:_69	796
chr1	21603686	21603887	CpG:_20	201
chr1	21622181	21622770	CpG:_47	589
chr1	21651791	21652220	CpG:_51	429
chr1	21659210	21659609	CpG:_50	399
chr1	21668570	21669450	CpG:_69	880
chr1	21669668	21669916	CpG:_24	248
chr1	21782636	21783768	CpG:_111	1132
chr1	21814406	21814914	CpG:_52	508
chr1	21823190	21823404	CpG:_19	214
chr1	21828807	21829072	CpG:_22	265
chr1	21864856	21865099	CpG:_23	243
chr1	21884499	21884825	CpG:_25	326
chr1	21887409	21887626	CpG:_16	217
chr1	21936853	21937784	CpG:_114	931
chr1	22025424	22025701	CpG:_22	277
chr1	22052516	22053536	CpG:_112	1020
chr1	22120027	22120450	CpG:_35	423
chr1	22129530	22129732	CpG:_17	202
chr1	22142419	22143759	CpG:_164	1340
chr1	22285721	22285925	CpG:_19	204
chr1	22342145	22342381	CpG:_18	236
chr1	22451743	22452324	CpG:_62	581
chr1	22563102	22563603	CpG:_68	501
chr1	22576309	22576920	CpG:_47	611
chr1	22593280	22593714	CpG:_32	434
chr1	22600652	22601049	CpG:_30	397
chr1	22647557	22647810	CpG:_19	253
chr1	22676923	22677338	CpG:_33	415
chr1	22710330	22711869	CpG:_162	1539
chr1	22784411	22785074	CpG:_46	663
chr1	22953060	22954076	CpG:_126	1016
chr1	23019321	23020184	CpG:_80	863
chr1	23167746	23168947	CpG:_92	1201
chr1	23177566	23178140	CpG:_60	574
chr1	23216884	23217744	CpG:_87	860
chr1	23343752	23344870	CpG:_127	1118
chr1	23368197	23369557	CpG:_106	1360
chr1	23424303	23425170	CpG:_81	867
chr1	23436661	23437478	CpG:_56	817
chr1	23483484	23484862	CpG:_121	1378
chr1	23530541	23531597	CpG:_106	1056
chr1	23554526	23555264	CpG:_76	738
chr1	23558351	23558596	CpG:_23	245
chr1	23559191	23559721	CpG:_49	530
chr1	23568013	23568574	CpG:_66	561
chr1	23691865	23692077	CpG:_17	212
chr1	23743205	23744125	CpG:_121	920
chr1	23778012	23778773	CpG:_81	761
chr1	23790992	23791302	CpG:_32	310
chr1	23800300	23801059	CpG:_81	759
chr1	23867764	23868500	CpG:_84	736
chr1	23902625	23903047	CpG:_63	422
chr1	23959295	23960211	CpG:_97	916
chr1	23979873	23980527	CpG:_80	654
chr1	24187050	24187987	CpG:_81	937
chr1	24321712	24322684	CpG:_91	972
chr1	24413367	24413772	CpG:_37	405
chr1	24416181	24416549	CpG:_24	368
chr1	24502375	24503388	CpG:_108	1013
chr1	24535212	24535430	CpG:_19	218
chr1	24555948	24556297	CpG:_45	349
chr1	24642536	24643705	CpG:_126	1169
chr1	24744861	24746095	CpG:_127	1234
chr1	24848069	24848876	CpG:_86	807
chr1	24902005	24902641	CpG:_47	636
chr1	24907937	24908316	CpG:_44	379
chr1	24929036	24932514	CpG:_357	3478
chr1	25232072	25232687	CpG:_45	615
chr1	25239968	25240220	CpG:_24	252
chr1	25246475	25248030	CpG:_157	1555
chr1	25266786	25267187	CpG:_36	401
chr1	25267466	25267996	CpG:_49	530
chr1	25337115	25337516	CpG:_37	401
chr1	25337795	25338907	CpG:_102	1112
chr1	25430074	25431624	CpG:_151	1550
chr1	25543402	25544551	CpG:_109	1149
chr1	25616170	25616675	CpG:_57	505
chr1	25617483	25618281	CpG:_89	798
chr1	25771413	25771616	CpG:_16	203
chr1	25800324	25800616	CpG:_35	292
chr1	25819631	25820884	CpG:_120	1253
chr1	25858981	25859865	CpG:_72	884
chr1	25875231	25876025	CpG:_86	794
chr1	25905459	25907133	CpG:_157	1674
chr1	25922714	25923122	CpG:_47	408
chr1	25998058	25998443	CpG:_33	385
chr1	26035102	26036217	CpG:_78	1115
chr1	26045790	26046822	CpG:_103	1032
chr1	26110828	26112426	CpG:_161	1598
chr1	26161316	26162115	CpG:_84	799
chr1	26164031	26164557	CpG:_46	526
chr1	26169688	26170333	CpG:_68	645
chr1	26225026	26225703	CpG:_50	677
chr1	26233958	26234537	CpG:_64	579
chr1	26279871	26280422	CpG:_67	551
chr1	26306345	26306798	CpG:_38	453
chr1	26336047	26336975	CpG:_73	928
chr1	26345954	26346159	CpG:_15	205
chr1	26360025	26360790	CpG:_66	765
chr1	26411091	26411657	CpG:_51	566
chr1	26432001	26432365	CpG:_36	364
chr1	26471875	26473351	CpG:_159	1476
chr1	26500185	26501489	CpG:_125	1304
chr1	26529580	26530193	CpG:_80	613
chr1	26620353	26621585	CpG:_119	1232
chr1	26695342	26697530	CpG:_217	2188
chr1	26787627	26788201	CpG:_58	574
chr1	26817249	26817462	CpG:_24	213
chr1	26826739	26827183	CpG:_62	444
chr1	26863421	26863637	CpG:_17	216
chr1	26864575	26865486	CpG:_80	911
chr1	26889670	26890554	CpG:_93	884
chr1	26900001	26900518	CpG:_45	517
chr1	26921557	26922128	CpG:_71	571
chr1	26959574	26960610	CpG:_91	1036
chr1	26993636	26994655	CpG:_132	1019
chr1	27006102	27006491	CpG:_36	389
chr1	27012388	27012950	CpG:_61	562
chr1	27154854	27155251	CpG:_39	397
chr1	27201393	27201594	CpG:_21	201
chr1	27234214	27235123	CpG:_81	909
chr1	27321962	27322515	CpG:_63	553
chr1	27349428	27351525	CpG:_168	2097
chr1	27356786	27357099	CpG:_23	313
chr1	27360533	27361252	CpG:_63	719
chr1	27365921	27366752	CpG:_96	831
chr1	27383110	27383341	CpG:_24	231
chr1	27392388	27392845	CpG:_57	457
chr1	27489831	27490342	CpG:_55	511
chr1	27527800	27528452	CpG:_60	652
chr1	27547906	27548127	CpG:_16	221
chr1	27549881	27551036	CpG:_83	1155
chr1	27568416	27569013	CpG:_63	597
chr1	27575289	27576177	CpG:_98	888
chr1	27603071	27603749	CpG:_76	678
chr1	27615354	27615813	CpG:_39	459
chr1	27634056	27634512	CpG:_59	456
chr1	27635048	27635299	CpG:_24	251
chr1	27659794	27660297	CpG:_62	503
chr1	27668216	27668520	CpG:_33	304
chr1	27725634	27726491	CpG:_81	857
chr1	27773117	27773520	CpG:_39	403
chr1	27830710	27831277	CpG:_52	567
chr1	27872520	27872746	CpG:_24	226
chr1	27914073	27915024	CpG:_81	951
chr1	27958509	27958793	CpG:_22	284
chr1	27959508	27960327	CpG:_81	819
chr1	28088587	28088801	CpG:_23	214
chr1	28232634	28233086	CpG:_36	452
chr1	28235999	28236465	CpG:_37	466
chr1	28247190	28247511	CpG:_27	321
chr1	28259320	28260622	CpG:_130	1302
chr1	28328854	28329156	CpG:_27	302
chr1	28369530	28370220	CpG:_61	690
chr1	28518141	28518781	CpG:_78	640
chr1	28530525	28530799	CpG:_29	274
chr1	28552890	28553192	CpG:_32	302
chr1	28581557	28582287	CpG:_77	730
chr1	28592479	28592942	CpG:_58	463
chr1	28643041	28643386	CpG:_38	345
chr1	28668659	28669321	CpG:_71	662
chr1	28736554	28737803	CpG:_136	1249
chr1	28775278	28775557	CpG:_26	279
chr1	28811989	28812836	CpG:_95	847
chr1	28862795	28863440	CpG:_64	645
chr1	28886926	28887788	CpG:_71	862
chr1	28914256	28915457	CpG:_105	1201
chr1	29121187	29125335	CpG:_384	4148
chr1	29134365	29134660	CpG:_29	295
chr1	29181464	29182174	CpG:_84	710
chr1	29230708	29231115	CpG:_41	407
chr1	29236233	29238795	CpG:_276	2562
chr1	29259385	29260086	CpG:_68	701
chr1	29260575	29260900	CpG:_29	325
chr1	29478450	29478727	CpG:_22	277
chr1	30718125	30719113	CpG:_101	988
chr1	30721429	30721740	CpG:_23	311
chr1	30773163	30773433	CpG:_23	270
chr1	30807274	30807665	CpG:_30	391
chr1	30824435	30824702	CpG:_25	267
chr1	30907997	30909119	CpG:_117	1122
chr1	31065565	31066091	CpG:_60	526
chr1	31155253	31155646	CpG:_42	393
chr1	31181575	31181986	CpG:_38	411
chr1	31239231	31239965	CpG:_78	734
chr1	31296399	31297131	CpG:_55	732
chr1	31412947	31414163	CpG:_116	1216
chr1	31586870	31587170	CpG:_37	300
chr1	31588740	31589242	CpG:_52	502
chr1	31617670	31618337	CpG:_64	667
chr1	31644609	31645360	CpG:_65	751
chr1	31703936	31704268	CpG:_27	332
chr1	31714530	31714886	CpG:_30	356
chr1	31742885	31743103	CpG:_21	218
chr1	31762746	31764651	CpG:_184	1905
chr1	31772226	31773060	CpG:_75	834
chr1	31788403	31788752	CpG:_28	349
chr1	31789124	31789407	CpG:_25	283
chr1	31937681	31938781	CpG:_82	1100
chr1	31944587	31945029	CpG:_39	442
chr1	32013501	32014982	CpG:_155	1481
chr1	32072604	32073451	CpG:_80	847
chr1	32108460	32108717	CpG:_19	257
chr1	32179553	32180213	CpG:_65	660
chr1	32200630	32200859	CpG:_20	229
chr1	32204968	32206284	CpG:_105	1316
chr1	32221920	32222439	CpG:_40	519
chr1	32239923	32241540	CpG:_130	1617
chr1	32275109	32275943	CpG:_74	834
chr1	32291813	32292433	CpG:_57	620
chr1	32335258	32336628	CpG:_148	1370
chr1	32351114	32351987	CpG:_86	873
chr1	32361343	32362416	CpG:_107	1073
chr1	32394169	32394747	CpG:_43	578
chr1	32426827	32427234	CpG:_30	407
chr1	32464899	32465460	CpG:_54	561
chr1	32500543	32500962	CpG:_64	419
chr1	32539399	32540138	CpG:_106	739
chr1	32650942	32651762	CpG:_96	820
chr1	32702418	32703264	CpG:_86	846
chr1	32712270	32712490	CpG:_27	220
chr1	32741533	32742273	CpG:_110	740
chr1	32753826	32754379	CpG:_63	553
chr1	32817074	32818305	CpG:_104	1231
chr1	32870665	32871157	CpG:_74	492
chr1	32886085	32886796	CpG:_65	711
chr1	32892868	32893848	CpG:_84	980
chr1	32901191	32901721	CpG:_77	530
chr1	32963930	32965015	CpG:_101	1085
chr1	32972857	32973378	CpG:_47	521
chr1	33036600	33037118	CpG:_40	518
chr1	33050993	33051332	CpG:_42	339
chr1	33080923	33081642	CpG:_60	719
chr1	33127290	33127554	CpG:_25	264
chr1	33147375	33147720	CpG:_26	345
chr1	33159658	33159926	CpG:_24	268
chr1	33180725	33182272	CpG:_128	1547
chr1	33255847	33257064	CpG:_137	1217
chr1	33276173	33276780	CpG:_54	607
chr1	33306545	33307174	CpG:_78	629
chr1	33349182	33350169	CpG:_121	987
chr1	33430401	33431328	CpG:_110	927
chr1	33472424	33472727	CpG:_30	303
chr1	33625005	33625254	CpG:_20	249
chr1	33633296	33633519	CpG:_18	223
chr1	34163182	34165375	CpG:_160	2193
chr1	34176781	34177423	CpG:_60	642
chr1	34761427	34761675	CpG:_22	248
chr1	34781275	34781998	CpG:_61	723
chr1	34784817	34785135	CpG:_26	318
chr1	34792963	34793190	CpG:_29	227
chr1	34859581	34859949	CpG:_38	368
chr1	34865683	34866808	CpG:_104	1125
chr1	34868703	34868905	CpG:_24	202
chr1	34885430	34886253	CpG:_80	823
chr1	34929209	34930605	CpG:_120	1396
chr1	34976636	34977276	CpG:_59	640
chr1	34985048	34985436	CpG:_38	388
chr1	35031520	35031986	CpG:_40	466
chr1	35079326	35079702	CpG:_35	376
chr1	35120730	35120990	CpG:_25	260
chr1	35191866	35192723	CpG:_98	857
chr1	35192872	35193210	CpG:_26	338
chr1	35268622	35269254	CpG:_69	632
chr1	35557079	35558233	CpG:_95	1154
chr1	35573248	35574450	CpG:_134	1202
chr1	35576831	35577843	CpG:_103	1012
chr1	35641368	35641660	CpG:_31	292
chr1	35707805	35708378	CpG:_67	573
chr1	35718647	35719185	CpG:_60	538
chr1	35769323	35770199	CpG:_82	876
chr1	35807898	35808860	CpG:_87	962
chr1	35882900	35883201	CpG:_29	301
chr1	35883702	35884069	CpG:_27	367
chr1	35930648	35931661	CpG:_131	1013
chr1	36083953	36084420	CpG:_39	467
chr1	36088724	36089354	CpG:_67	630
chr1	36124854	36125520	CpG:_89	666
chr1	36149254	36149861	CpG:_61	607
chr1	36155850	36156709	CpG:_104	859
chr1	36176155	36176860	CpG:_73	705
chr1	36178354	36179042	CpG:_52	688
chr1	36224158	36224486	CpG:_39	328
chr1	36320899	36323801	CpG:_232	2902
chr1	36341761	36341983	CpG:_20	222
chr1	36385488	36386272	CpG:_76	784
chr1	36397610	36398002	CpG:_43	392
chr1	36450195	36450723	CpG:_46	528
chr1	36463813	36464530	CpG:_63	717
chr1	37032776	37035023	CpG:_233	2247
chr1	37318010	37318657	CpG:_44	647
chr1	37474122	37474620	CpG:_66	498
chr1	37514311	37514964	CpG:_71	653
chr1	37554005	37554222	CpG:_30	217
chr1	37556851	37557118	CpG:_21	267
chr1	37595827	37596139	CpG:_41	312
chr1	37634005	37635192	CpG:_112	1187
chr1	37690370	37690607	CpG:_19	237
chr1	37691623	37692914	CpG:_105	1291
chr1	37752518	37753223	CpG:_93	705
chr1	37753621	37754340	CpG:_52	719
chr1	37761407	37762069	CpG:_69	662
chr1	37764166	37765216	CpG:_75	1050
chr1	37793423	37794755	CpG:_155	1332
chr1	37807736	37808730	CpG:_121	994
chr1	37859478	37860327	CpG:_64	849
chr1	37931564	37932049	CpG:_53	485
chr1	37989560	37990097	CpG:_37	537
chr1	37995912	37996316	CpG:_42	404
chr1	38005167	38005699	CpG:_76	532
chr1	38012410	38013055	CpG:_47	645
chr1	38044430	38047970	CpG:_353	3540
chr1	38578493	38578861	CpG:_42	368
chr1	38708707	38709268	CpG:_45	561
chr1	38804057	38804579	CpG:_72	522
chr1	38817937	38818904	CpG:_89	967
chr1	38859143	38860049	CpG:_72	906
chr1	38872807	38873677	CpG:_82	870
chr1	38990983	38991599	CpG:_64	616
chr1	39080967	39082287	CpG:_142	1320
chr1	39104993	39106187	CpG:_142	1194
chr1	39408346	39409567	CpG:_115	1221
chr1	39490752	39492465	CpG:_201	1713
chr1	39514693	39516096	CpG:_127	1403
chr1	39575645	39576995	CpG:_117	1350
chr1	39639338	39640035	CpG:_80	697
chr1	39671550	39672415	CpG:_71	865
chr1	39683759	39684341	CpG:_62	582
chr1	39691258	39692842	CpG:_116	1584
chr1	39738640	39739067	CpG:_40	427
chr1	39770095	39771518	CpG:_126	1423
chr1	39788011	39789500	CpG:_152	1489
chr1	39883269	39883616	CpG:_33	347
chr1	39900923	39902541	CpG:_174	1618
chr1	39954815	39955694	CpG:_80	879
chr1	40039739	40041031	CpG:_104	1292
chr1	40096994	40097456	CpG:_48	462
chr1	40132836	40133537	CpG:_53	701
chr1	40161241	40161940	CpG:_58	699
chr1	40257714	40258026	CpG:_22	312
chr1	40258124	40258338	CpG:_24	214
chr1	40303514	40304199	CpG:_60	685
chr1	40315332	40315773	CpG:_38	441
chr1	40316007	40316284	CpG:_20	277
chr1	40316548	40317473	CpG:_98	925
chr1	40373712	40374350	CpG:_54	638
chr1	40449933	40450400	CpG:_53	467
chr1	40477112	40477715	CpG:_66	603
chr1	40508384	40509114	CpG:_69	730
chr1	40531488	40531767	CpG:_24	279
chr1	40654182	40654464	CpG:_22	282
chr1	40665439	40665816	CpG:_41	377
chr1	40691490	40692303	CpG:_89	813
chr1	40783418	40784489	CpG:_128	1071
chr1	40802247	40802726	CpG:_51	479
chr1	40818168	40818919	CpG:_70	751
chr1	40819181	40819477	CpG:_23	296
chr1	40838059	40838764	CpG:_54	705
chr1	40861277	40862613	CpG:_167	1336
chr1	40884068	40884621	CpG:_67	553
chr1	40979198	40980444	CpG:_132	1246
chr1	41017746	41018021	CpG:_25	275
chr1	41241285	41242655	CpG:_155	1370
chr1	41361008	41362618	CpG:_155	1610
chr1	41366304	41366870	CpG:_55	566
chr1	41381581	41383465	CpG:_187	1884
chr1	41423598	41423954	CpG:_28	356
chr1	41496179	41496645	CpG:_60	466
chr1	41516117	41516372	CpG:_23	255
chr1	41661709	41662961	CpG:_143	1252
chr1	41917969	41918332	CpG:_38	363
chr1	42035184	42036309	CpG:_120	1125
chr1	42145814	42146020	CpG:_22	206
chr1	42334594	42335699	CpG:_102	1105
chr1	42380307	42381317	CpG:_127	1010
chr1	42456045	42456904	CpG:_69	859
chr1	42463126	42463829	CpG:_56	703
chr1	42658306	42658751	CpG:_38	445
chr1	42681829	42683345	CpG:_173	1516
chr1	42738444	42738652	CpG:_15	208
chr1	42766543	42767688	CpG:_123	1145
chr1	42785091	42785411	CpG:_35	320
chr1	42816903	42817419	CpG:_58	516
chr1	42846587	42846842	CpG:_26	255
chr1	42887114	42887323	CpG:_15	209
chr1	42887570	42887771	CpG:_15	201
chr1	42888276	42888499	CpG:_17	223
chr1	42924164	42924880	CpG:_67	716
chr1	42957796	42959097	CpG:_148	1301
chr1	43007196	43007663	CpG:_43	467
chr1	43068219	43068663	CpG:_41	444
chr1	43147737	43148171	CpG:_39	434
chr1	43171832	43172381	CpG:_45	549
chr1	43272813	43273158	CpG:_30	345
chr1	43304851	43305209	CpG:_43	358
chr1	43348634	43349606	CpG:_76	972
chr1	43358463	43359388	CpG:_74	925
chr1	43367143	43367402	CpG:_27	259
chr1	43367875	43368466	CpG:_57	591
chr1	43389704	43390250	CpG:_50	546
chr1	43453589	43454143	CpG:_63	554
chr1	43530758	43531829	CpG:_124	1071
chr1	43565615	43566167	CpG:_56	552
chr1	43591084	43591508	CpG:_44	424
chr1	43597798	43598086	CpG:_30	288
chr1	43605221	43605471	CpG:_17	250
chr1	43649945	43650638	CpG:_49	693
chr1	43706997	43708092	CpG:_100	1095
chr1	43933396	43933863	CpG:_35	467
chr1	43936085	43936751	CpG:_78	666
chr1	43946401	43947132	CpG:_71	731
chr1	43969737	43970442	CpG:_48	705
chr1	43974470	43975584	CpG:_105	1114
chr1	43978963	43979950	CpG:_112	987
chr1	43991478	43992100	CpG:_61	622
chr1	44029957	44031353	CpG:_146	1396
chr1	44103319	44103727	CpG:_28	408
chr1	44213331	44213793	CpG:_36	462
chr1	44354985	44355441	CpG:_45	456
chr1	44405469	44408375	CpG:_237	2906
chr1	44417464	44418232	CpG:_79	768
chr1	44617067	44617613	CpG:_56	546
chr1	44631609	44632377	CpG:_84	768
chr1	44654565	44655051	CpG:_35	486
chr1	44674098	44674912	CpG:_58	814
chr1	44724033	44724886	CpG:_79	853
chr1	44739651	44740073	CpG:_43	422
chr1	44775341	44776228	CpG:_75	887
chr1	44784188	44784680	CpG:_55	492
chr1	44786290	44786620	CpG:_38	330
chr1	44799862	44801111	CpG:_115	1249
chr1	44806007	44806646	CpG:_72	639
chr1	44813093	44813956	CpG:_82	863
chr1	44842871	44843487	CpG:_67	616
chr1	44986350	44986772	CpG:_38	422
chr1	45010553	45011350	CpG:_78	797
chr1	45205667	45206716	CpG:_150	1049
chr1	45303541	45304245	CpG:_60	704
chr1	45326747	45327629	CpG:_95	882
chr1	45339892	45340311	CpG:_56	419
chr1	45490673	45491221	CpG:_51	548
chr1	45499914	45500377	CpG:_33	463
chr1	45521491	45522131	CpG:_64	640
chr1	45550731	45551022	CpG:_27	291
chr1	45583918	45584910	CpG:_85	992
chr1	45622522	45623470	CpG:_85	948
chr1	45686079	45687408	CpG:_116	1329
chr1	45750561	45750842	CpG:_39	281
chr1	45803427	45804148	CpG:_94	721
chr1	46132454	46133457	CpG:_84	1003
chr1	46167017	46167260	CpG:_27	243
chr1	46203149	46203586	CpG:_41	437
chr1	46240236	46240493	CpG:_31	257
chr1	46247243	46247773	CpG:_46	530
chr1	46301753	46303364	CpG:_155	1611
chr1	46340667	46341164	CpG:_47	497
chr1	46394052	46394619	CpG:_71	567
chr1	46448114	46448671	CpG:_51	557
chr1	46466624	46467220	CpG:_58	596
chr1	46474564	46474765	CpG:_15	201
chr1	46485496	46486120	CpG:_59	624
chr1	46489121	46491449	CpG:_176	2328
chr1	46532960	46533577	CpG:_79	617
chr1	46543903	46544460	CpG:_49	557
chr1	46603943	46604507	CpG:_51	564
chr1	46612908	46613295	CpG:_39	387
chr1	46616344	46616905	CpG:_48	561
chr1	46668002	46668723	CpG:_81	721
chr1	46718730	46719411	CpG:_64	681
chr1	47023554	47023961	CpG:_40	407
chr1	47225308	47226055	CpG:_82	747
chr1	47230832	47232525	CpG:_134	1693
chr1	47314035	47314539	CpG:_51	504
chr1	47333739	47334754	CpG:_115	1015
chr1	47416224	47417393	CpG:_129	1169
chr1	47433453	47433726	CpG:_20	273
chr1	47433989	47434713	CpG:_54	724
chr1	47437121	47439846	CpG:_286	2725
chr1	47444040	47445348	CpG:_103	1308
chr1	47449967	47450280	CpG:_25	313
chr1	47508037	47508680	CpG:_52	643
chr1	47533238	47533555	CpG:_27	317
chr1	47593121	47593558	CpG:_43	437
chr1	47725084	47725377	CpG:_41	293
chr1	47984198	47984472	CpG:_36	274
chr1	47994140	47994389	CpG:_20	249
chr1	47996459	47997929	CpG:_137	1470
chr1	48471632	48472399	CpG:_67	767
chr1	48776519	48777138	CpG:_69	619
chr1	48898882	48899241	CpG:_34	359
chr1	50023745	50024174	CpG:_34	429
chr1	50047972	50048648	CpG:_66	676
chr1	50332995	50333864	CpG:_86	869
chr1	50415244	50415844	CpG:_43	600
chr1	50416212	50416431	CpG:_21	219
chr1	50416761	50416988	CpG:_18	227
chr1	50417325	50417754	CpG:_36	429
chr1	50418556	50425799	CpG:_471	7243
chr1	50426809	50427571	CpG:_56	762
chr1	50427796	50428073	CpG:_23	277
chr1	50959775	50960398	CpG:_65	623
chr1	50968090	50969833	CpG:_142	1743
chr1	50977639	50978364	CpG:_79	725
chr1	51236095	51236870	CpG:_87	775
chr1	51330222	51330917	CpG:_83	695
chr1	51344655	51345015	CpG:_38	360
chr1	51518705	51519224	CpG:_66	519
chr1	51616902	51617376	CpG:_32	474
chr1	51729356	51730149	CpG:_68	793
chr1	51878506	51879267	CpG:_56	761
chr1	51990105	51990781	CpG:_68	676
chr1	52032780	52033833	CpG:_102	1053
chr1	52055074	52055452	CpG:_33	378
chr1	52056108	52056624	CpG:_46	516
chr1	52141728	52142832	CpG:_136	1104
chr1	52365731	52366388	CpG:_72	657
chr1	52368467	52368856	CpG:_45	389
chr1	52404195	52404633	CpG:_40	438
chr1	52552586	52553927	CpG:_115	1341
chr1	52602208	52602936	CpG:_89	728
chr1	52632957	52633631	CpG:_91	674
chr1	52698016	52698508	CpG:_49	492
chr1	52726351	52726756	CpG:_46	405
chr1	52842622	52843505	CpG:_110	883
chr1	52920952	52921851	CpG:_80	899
chr1	52927208	52927973	CpG:_64	765
chr1	53061992	53063302	CpG:_106	1310
chr1	53078432	53079011	CpG:_43	579
chr1	53092716	53092970	CpG:_18	254
chr1	53196637	53197143	CpG:_53	506
chr1	53220224	53220719	CpG:_44	495
chr1	53238287	53238887	CpG:_53	600
chr1	53276625	53277173	CpG:_66	548
chr1	53283766	53284193	CpG:_32	427
chr1	53326015	53328156	CpG:_192	2141
chr1	53438467	53439585	CpG:_106	1118
chr1	53459518	53460555	CpG:_86	1037
chr1	53838085	53838589	CpG:_54	504
chr1	53889574	53889983	CpG:_42	409
chr1	53945384	53946670	CpG:_142	1286
chr1	54052928	54053626	CpG:_55	698
chr1	54121691	54122019	CpG:_23	328
chr1	54200148	54200586	CpG:_42	438
chr1	54356317	54356660	CpG:_24	343
chr1	54390728	54390935	CpG:_21	207
chr1	54405180	54407327	CpG:_196	2147
chr1	54474673	54475080	CpG:_45	407
chr1	54488220	54488583	CpG:_53	363
chr1	54489405	54489614	CpG:_25	209
chr1	54499350	54499718	CpG:_38	368
chr1	54542031	54542775	CpG:_71	744
chr1	54715672	54716180	CpG:_45	508
chr1	54764410	54764696	CpG:_33	286
chr1	54781069	54781846	CpG:_88	777
chr1	54800604	54801385	CpG:_80	781
chr1	54805992	54806299	CpG:_33	307
chr1	54886790	54887655	CpG:_107	865
chr1	54980414	54981173	CpG:_81	759
chr1	54997015	54997337	CpG:_33	322
chr1	55039387	55040342	CpG:_85	955
chr1	55214792	55216035	CpG:_133	1243
chr1	56477555	56477997	CpG:_47	442
chr1	56578429	56579444	CpG:_95	1015
chr1	56644990	56645564	CpG:_68	574
chr1	57422291	57424965	CpG:_222	2674
chr1	58249600	58250423	CpG:_87	823
chr1	58546249	58546905	CpG:_61	656
chr1	58576085	58577623	CpG:_168	1538
chr1	58781789	58785268	CpG:_271	3479
chr1	58814568	58814818	CpG:_28	250
chr1	58815279	58815522	CpG:_26	243
chr1	58816217	58816563	CpG:_40	346
chr1	58903699	58904228	CpG:_58	529
chr1	59146735	59147051	CpG:_39	316
chr1	59296430	59297122	CpG:_71	692
chr1	59814415	59815376	CpG:_90	961
chr1	59926600	59926911	CpG:_24	311
chr1	60073643	60073868	CpG:_23	225
chr1	61042970	61043734	CpG:_86	764
chr1	61050254	61051159	CpG:_109	905
chr1	61053680	61054299	CpG:_50	619
chr1	61076865	61077205	CpG:_26	340
chr1	61083081	61083750	CpG:_85	669
chr1	61654202	61654421	CpG:_25	219
chr1	61724975	61725270	CpG:_27	295
chr1	61742155	61743146	CpG:_96	991
chr1	62194883	62195274	CpG:_33	391
chr1	62318465	62319462	CpG:_103	997
chr1	62435980	62437996	CpG:_201	2016
chr1	62687709	62688678	CpG:_111	969
chr1	63316723	63324800	CpG:_599	8077
chr1	63329692	63330469	CpG:_66	777
chr1	63367438	63368150	CpG:_73	712
chr1	63593266	63594242	CpG:_99	976
chr1	63773794	63775108	CpG:_149	1314
chr1	64469871	64470931	CpG:_121	1060
chr1	64505675	64505921	CpG:_24	246
chr1	64744599	64745555	CpG:_95	956
chr1	64965772	64966931	CpG:_123	1159
chr1	65002589	65003145	CpG:_59	556
chr1	65066587	65068282	CpG:_169	1695
chr1	65147358	65149215	CpG:_194	1857
chr1	65254291	65254909	CpG:_69	618
chr1	65265728	65266166	CpG:_52	438
chr1	65309333	65310063	CpG:_74	730
chr1	65420173	65421021	CpG:_80	848
chr1	65525318	65526128	CpG:_93	810
chr1	65792757	65793235	CpG:_63	478
chr1	66533045	66533377	CpG:_35	332
chr1	66752396	66752610	CpG:_23	214
chr1	66925197	66925426	CpG:_27	229
chr1	66930000	66930800	CpG:_77	800
chr1	67053862	67054456	CpG:_59	594
chr1	67134707	67135032	CpG:_27	325
chr1	67429452	67431143	CpG:_139	1691
chr1	67685230	67686587	CpG:_138	1357
chr1	67832688	67833768	CpG:_89	1080
chr1	68046960	68047322	CpG:_30	362
chr1	68050553	68050790	CpG:_21	237
chr1	68051571	68051791	CpG:_22	220
chr1	68163316	68163519	CpG:_22	203
chr1	68230925	68231945	CpG:_83	1020
chr1	68496600	68497323	CpG:_69	723
chr1	69567284	69568812	CpG:_131	1528
chr1	69919360	69919587	CpG:_17	227
chr1	70205500	70205759	CpG:_28	259
chr1	70354050	70355036	CpG:_84	986
chr1	70410939	70411408	CpG:_40	469
chr1	71046541	71048121	CpG:_131	1580
chr1	71080803	71081100	CpG:_20	297
chr1	72283326	72284053	CpG:_55	727
chr1	74198142	74198351	CpG:_24	209
chr1	75125132	75125669	CpG:_40	537
chr1	75130128	75130477	CpG:_28	349
chr1	75131038	75131262	CpG:_19	224
chr1	75134989	75135730	CpG:_55	741
chr1	75136313	75137124	CpG:_78	811
chr1	75614769	75615123	CpG:_34	354
chr1	75615693	75616680	CpG:_74	987
chr1	75724231	75725045	CpG:_66	814
chr1	75796851	75797218	CpG:_30	367
chr1	76867426	76868849	CpG:_112	1423
chr1	77219311	77219567	CpG:_23	256
chr1	77281688	77282539	CpG:_83	851
chr1	77682532	77683733	CpG:_94	1201
chr1	77759158	77759965	CpG:_78	807
chr1	77811681	77811922	CpG:_21	241
chr1	77888696	77888988	CpG:_33	292
chr1	77978619	77978921	CpG:_23	302
chr1	77979079	77979597	CpG:_51	518
chr1	78045893	78046477	CpG:_76	584
chr1	78490939	78491831	CpG:_70	892
chr1	79006596	79006852	CpG:_33	256
chr1	80330972	80331201	CpG:_24	229
chr1	81800313	81803363	CpG:_281	3050
chr1	83860584	83861155	CpG:_50	571
chr1	83998540	83999549	CpG:_93	1009
chr1	84077463	84078578	CpG:_111	1115
chr1	84298425	84299223	CpG:_77	798
chr1	84479249	84479667	CpG:_40	418
chr1	84505661	84506808	CpG:_102	1147
chr1	84574142	84574661	CpG:_48	519
chr1	84620638	84621093	CpG:_42	455
chr1	84689922	84690657	CpG:_85	735
chr1	84754335	84754655	CpG:_25	320
chr1	84892676	84893504	CpG:_89	828
chr1	84996902	84997752	CpG:_86	850
chr1	84998201	84998484	CpG:_32	283
chr1	85047826	85048872	CpG:_114	1046
chr1	85200135	85201967	CpG:_169	1832
chr1	85259018	85259841	CpG:_74	823
chr1	85276182	85276852	CpG:_61	670
chr1	85464257	85465485	CpG:_145	1228
chr1	85576546	85577252	CpG:_76	706
chr1	85580679	85581557	CpG:_100	878
chr1	85616017	85616350	CpG:_44	333
chr1	85708358	85708570	CpG:_23	212
chr1	86155595	86156219	CpG:_40	624
chr1	86156615	86157188	CpG:_49	573
chr1	86395883	86396400	CpG:_47	517
chr1	86552985	86553493	CpG:_34	508
chr1	86704192	86705332	CpG:_125	1140
chr1	86914479	86915531	CpG:_89	1052
chr1	87131860	87132832	CpG:_78	972
chr1	87151470	87151734	CpG:_20	264
chr1	87152009	87152303	CpG:_23	294
chr1	87328119	87329459	CpG:_118	1340
chr1	87331699	87332201	CpG:_35	502
chr1	87335152	87335549	CpG:_52	397
chr1	88462600	88463077	CpG:_63	477
chr1	88683932	88685035	CpG:_106	1103
chr1	88891280	88891708	CpG:_44	428
chr1	88992351	88992921	CpG:_52	570
chr1	89524251	89525427	CpG:_114	1176
chr1	89632671	89633733	CpG:_123	1062
chr1	89763185	89763614	CpG:_30	429
chr1	89820630	89821928	CpG:_147	1298
chr1	89843280	89844047	CpG:_62	767
chr1	89994840	89995678	CpG:_98	838
chr1	90706545	90707214	CpG:_67	669
chr1	90710847	90711144	CpG:_30	297
chr1	90716540	90718983	CpG:_185	2443
chr1	90719599	90720020	CpG:_36	421
chr1	90723582	90723843	CpG:_19	261
chr1	90724932	90727247	CpG:_147	2315
chr1	90835422	90836334	CpG:_86	912
chr1	90850692	90851833	CpG:_103	1141
chr1	90893565	90894006	CpG:_46	441
chr1	91021601	91022250	CpG:_78	649
chr1	91404319	91404833	CpG:_62	514
chr1	91500706	91501442	CpG:_72	736
chr1	91535466	91535887	CpG:_38	421
chr1	91546272	91546505	CpG:_20	233
chr1	91546779	91547099	CpG:_24	320
chr1	91885356	91886528	CpG:_123	1172
chr1	91949161	91949429	CpG:_22	268
chr1	92029810	92030407	CpG:_76	597
chr1	92080262	92080923	CpG:_52	661
chr1	92217881	92218125	CpG:_21	244
chr1	92298616	92299369	CpG:_72	753
chr1	92480309	92487052	CpG:_494	6743
chr1	92784381	92785539	CpG:_105	1158
chr1	92831941	92832565	CpG:_55	624
chr1	92960955	92962197	CpG:_135	1242
chr1	93079001	93079475	CpG:_45	474
chr1	93180115	93180914	CpG:_77	799
chr1	93345661	93346383	CpG:_66	722
chr1	93447912	93448967	CpG:_111	1055
chr1	93680765	93681948	CpG:_119	1183
chr1	93846288	93847530	CpG:_162	1242
chr1	93847761	93848072	CpG:_25	311
chr1	93878951	93879266	CpG:_35	315
chr1	93908813	93909911	CpG:_122	1098
chr1	94237134	94237788	CpG:_93	654
chr1	94247350	94247961	CpG:_93	611
chr1	94417969	94418846	CpG:_101	877
chr1	94541281	94542083	CpG:_93	802
chr1	94820046	94820763	CpG:_70	717
chr1	94926281	94927560	CpG:_136	1279
chr1	95072695	95072995	CpG:_29	300
chr1	95117194	95117575	CpG:_40	381
chr1	95234120	95234586	CpG:_50	466
chr1	96721546	96722263	CpG:_64	717
chr1	97920633	97921168	CpG:_47	535
chr1	98045410	98046154	CpG:_67	744
chr1	98053445	98054427	CpG:_91	982
chr1	98661316	98662155	CpG:_86	839
chr1	99004376	99005028	CpG:_74	652
chr1	99264426	99264779	CpG:_31	353
chr1	99849864	99850453	CpG:_63	589
chr1	99969741	99970514	CpG:_70	773
chr1	100037926	100038848	CpG:_113	922
chr1	100132574	100133198	CpG:_45	624
chr1	100213210	100213542	CpG:_38	332
chr1	100266076	100266443	CpG:_36	367
chr1	100352153	100353343	CpG:_94	1190
chr1	100539012	100540329	CpG:_146	1317
chr1	100895032	100895276	CpG:_21	244
chr1	100895993	100896252	CpG:_32	259
chr1	101025761	101026124	CpG:_31	363
chr1	101236229	101236512	CpG:_26	283
chr1	101236889	101237189	CpG:_35	300
chr1	103525470	103526291	CpG:_85	821
chr1	106080771	106081232	CpG:_37	461
chr1	107056583	107057788	CpG:_104	1205
chr1	107140267	107140509	CpG:_18	242
chr1	107141044	107141841	CpG:_90	797
chr1	107480610	107480820	CpG:_22	210
chr1	107964629	107965419	CpG:_97	790
chr1	108192605	108192891	CpG:_25	286
chr1	108199778	108200579	CpG:_84	801
chr1	108272708	108273250	CpG:_51	542
chr1	108421127	108421669	CpG:_51	542
chr1	108559916	108560590	CpG:_87	674
chr1	108660971	108661756	CpG:_84	785
chr1	108692166	108692539	CpG:_36	373
chr1	108746396	108747200	CpG:_79	804
chr1	108876844	108877416	CpG:_71	572
chr1	108963059	108963592	CpG:_68	533
chr1	109041233	109042224	CpG:_101	991
chr1	109075957	109076210	CpG:_24	253
chr1	109090566	109091010	CpG:_44	444
chr1	109100041	109100762	CpG:_74	721
chr1	109113473	109113716	CpG:_18	243
chr1	109213842	109214476	CpG:_55	634
chr1	109249323	109250101	CpG:_109	778
chr1	109258432	109259078	CpG:_68	646
chr1	109281691	109281904	CpG:_16	213
chr1	109283088	109283585	CpG:_48	497
chr1	109397452	109398272	CpG:_108	820
chr1	109426026	109426948	CpG:_68	922
chr1	109466340	109467165	CpG:_95	825
chr1	109483831	109484281	CpG:_60	450
chr1	109493923	109494321	CpG:_38	398
chr1	109509332	109509883	CpG:_76	551
chr1	109548417	109548968	CpG:_53	551
chr1	109619842	109620094	CpG:_23	252
chr1	109643339	109643542	CpG:_16	203
chr1	109655919	109656505	CpG:_50	586
chr1	109667959	109668334	CpG:_27	375
chr1	109687616	109687992	CpG:_32	376
chr1	109739729	109740684	CpG:_86	955
chr1	109910521	109911267	CpG:_82	746
chr1	109984626	109985404	CpG:_77	778
chr1	110034781	110035320	CpG:_49	539
chr1	110067643	110070681	CpG:_271	3038
chr1	110083906	110084862	CpG:_101	956
chr1	110130188	110130717	CpG:_38	529
chr1	110150366	110151642	CpG:_136	1276
chr1	110209634	110212172	CpG:_260	2538
chr1	110223043	110223390	CpG:_31	347
chr1	110337772	110338002	CpG:_18	230
chr1	110338320	110340178	CpG:_158	1858
chr1	110407270	110407918	CpG:_67	648
chr1	110555444	110555740	CpG:_33	296
chr1	110606361	110607564	CpG:_102	1203
chr1	110673622	110675675	CpG:_199	2053
chr1	110780601	110780811	CpG:_16	210
chr1	110963259	110964385	CpG:_87	1126
chr1	111139605	111140681	CpG:_95	1076
chr1	111203691	111204681	CpG:_91	990
chr1	111270789	111271231	CpG:_36	442
chr1	111346516	111346917	CpG:_30	401
chr1	111448682	111449580	CpG:_68	898
chr1	111515562	111515968	CpG:_32	406
chr1	111619582	111620215	CpG:_59	633
chr1	111738430	111740655	CpG:_163	2225
chr1	111755419	111756370	CpG:_96	951
chr1	111981846	111982763	CpG:_87	917
chr1	111988937	111991151	CpG:_208	2214
chr1	112395873	112396194	CpG:_25	321
chr1	112466222	112466532	CpG:_26	310
chr1	112501788	112502370	CpG:_60	582
chr1	112508191	112509679	CpG:_143	1488
chr1	112618969	112619949	CpG:_76	980
chr1	112674853	112675475	CpG:_69	622
chr1	112706720	112707576	CpG:_86	856
chr1	112714263	112715438	CpG:_106	1175
chr1	112722951	112723165	CpG:_20	214
chr1	112743704	112744550	CpG:_86	846
chr1	112849520	112850174	CpG:_70	654
chr1	112955364	112955584	CpG:_17	220
chr1	112955744	112956703	CpG:_96	959
chr1	113072969	113073638	CpG:_57	669
chr1	113198851	113199123	CpG:_21	272
chr1	113389958	113391448	CpG:_149	1490
chr1	113758892	113759650	CpG:_85	758
chr1	113811751	113812678	CpG:_85	927
chr1	113904832	113905402	CpG:_61	570
chr1	113929343	113930277	CpG:_79	934
chr1	114152514	114154050	CpG:_145	1536
chr1	114154264	114154563	CpG:_25	299
chr1	114510439	114511643	CpG:_129	1204
chr1	114669618	114670364	CpG:_65	746
chr1	114780454	114780841	CpG:_35	387
chr1	114854827	114855321	CpG:_37	494
chr1	115089229	115089963	CpG:_72	734
chr1	115337546	115338711	CpG:_103	1165
chr1	115642094	115642940	CpG:_88	846
chr1	115828189	115829006	CpG:_78	817
chr1	115837738	115839743	CpG:_209	2005
chr1	115976525	115976916	CpG:_46	391
chr1	116152043	116152362	CpG:_27	319
chr1	116167536	116167925	CpG:_25	389
chr1	116168216	116168639	CpG:_41	423
chr1	116372669	116374191	CpG:_155	1522
chr1	116418560	116418920	CpG:_44	360
chr1	116534420	116534677	CpG:_30	257
chr1	116570338	116571261	CpG:_98	923
chr1	116667202	116667999	CpG:_78	797
chr1	116909581	116910830	CpG:_126	1249
chr1	116944627	116945023	CpG:_44	396
chr1	117059766	117060648	CpG:_64	882
chr1	117121647	117122526	CpG:_86	879
chr1	117366552	117367823	CpG:_145	1271
chr1	117605336	117607046	CpG:_135	1710
chr1	117929217	117930097	CpG:_73	880
chr1	118185193	118185474	CpG:_23	281
chr1	118979762	118980015	CpG:_27	253
chr1	118984159	118984569	CpG:_35	410
chr1	118987196	118988089	CpG:_84	893
chr1	118989368	118989573	CpG:_19	205
chr1	118993043	118993364	CpG:_36	321
chr1	119000433	119000831	CpG:_32	398
chr1	119001198	119001716	CpG:_42	518
chr1	119006521	119008697	CpG:_180	2176
chr1	119140251	119140788	CpG:_47	537
chr1	119327603	119327912	CpG:_25	309
chr1	119622679	119624003	CpG:_134	1324
chr1	119631179	119631761	CpG:_40	582
chr1	119647754	119648628	CpG:_73	874
chr1	119712221	119712649	CpG:_40	428
chr1	119853186	119853452	CpG:_21	266
chr1	119896390	119896597	CpG:_22	207
chr1	120068734	120069889	CpG:_95	1155
chr1	120176143	120176534	CpG:_32	391
chr1	120197101	120197463	CpG:_41	362
chr1	120232756	120233196	CpG:_43	440
chr1	120340912	120342284	CpG:_121	1372
chr1	120354652	120354979	CpG:_24	327
chr1	120414673	120415572	CpG:_86	899
chr1	120557774	120559061	CpG:_109	1287
chr1	120665213	120665653	CpG:_43	440
chr1	120700910	120701272	CpG:_41	362
chr1	120724170	120724849	CpG:_62	679
chr1	120844361	120845208	CpG:_60	847
chr1	120847594	120847866	CpG:_22	272
chr1	120851000	120851320	CpG:_26	320
chr1	120912704	120914255	CpG:_145	1551
chr1	120942197	120942586	CpG:_32	389
chr1	120952492	120953081	CpG:_43	589
chr1	121008630	121010051	CpG:_93	1421
chr1	121052119	121052445	CpG:_30	326
chr1	121097207	121098110	CpG:_87	903
chr1	121116888	121117313	CpG:_38	425
chr1	121118208	121118586	CpG:_42	378
chr1	121183931	121187361	CpG:_261	3430
chr1	121395924	121397197	CpG:_137	1273
chr1	121519059	121519727	CpG:_75	668
chr1	125085509	125088028	CpG:_312	2519
chr1	125118139	125119694	CpG:_172	1555
chr1	143326822	143327608	CpG:_145	786
chr1	143333851	143334629	CpG:_64	778
chr1	143353486	143353728	CpG:_20	242
chr1	143353867	143354663	CpG:_79	796
chr1	143449332	143449557	CpG:_17	225
chr1	143449787	143451252	CpG:_109	1465
chr1	143487762	143488094	CpG:_28	332
chr1	143497155	143498908	CpG:_207	1753
chr1	143642888	143643745	CpG:_76	857
chr1	143651544	143652033	CpG:_33	489
chr1	143653481	143653710	CpG:_19	229
chr1	143654586	143654841	CpG:_19	255
chr1	143661460	143662025	CpG:_46	565
chr1	143667749	143667975	CpG:_20	226
chr1	143729711	143729995	CpG:_23	284
chr1	143736121	143736547	CpG:_30	426
chr1	143792177	143793138	CpG:_67	961
chr1	143838439	143838835	CpG:_35	396
chr1	143839231	143839557	CpG:_31	326
chr1	143884628	143885489	CpG:_88	861
chr1	143904249	143904674	CpG:_42	425
chr1	143905322	143905942	CpG:_55	620
chr1	143971582	143975001	CpG:_259	3419
chr1	144076476	144078302	CpG:_228	1826
chr1	144159424	144160202	CpG:_65	778
chr1	144179452	144180249	CpG:_78	797
chr1	144274948	144275173	CpG:_17	225
chr1	144275403	144276868	CpG:_118	1465
chr1	144313410	144313776	CpG:_30	366
chr1	144322799	144324555	CpG:_205	1756
chr1	144412227	144412432	CpG:_20	205
chr1	144415697	144415979	CpG:_22	282
chr1	144418771	144419244	CpG:_43	473
chr1	144461026	144462012	CpG:_95	986
chr1	144539941	144540219	CpG:_22	278
chr1	144546710	144546942	CpG:_18	232
chr1	144551958	144552270	CpG:_28	312
chr1	144560844	144561241	CpG:_30	397
chr1	144567610	144568454	CpG:_63	844
chr1	144570890	144571162	CpG:_23	272
chr1	144641912	144643582	CpG:_193	1670
chr1	144652605	144652971	CpG:_30	366
chr1	144689507	144690972	CpG:_118	1465
chr1	144691202	144691427	CpG:_17	225
chr1	144786138	144786935	CpG:_78	797
chr1	144787074	144787316	CpG:_20	242
chr1	144806180	144806958	CpG:_65	778
chr1	144882406	144884035	CpG:_201	1629
chr1	145092986	145096406	CpG:_264	3420
chr1	145167975	145168214	CpG:_22	239
chr1	145168572	145169028	CpG:_37	456
chr1	145214833	145216221	CpG:_123	1388
chr1	145232834	145233040	CpG:_37	206
chr1	145280761	145281100	CpG:_28	339
chr1	145284240	145284512	CpG:_22	272
chr1	145287326	145287743	CpG:_35	417
chr1	145424963	145425970	CpG:_95	1007
chr1	145431144	145431506	CpG:_28	362
chr1	145431845	145432188	CpG:_28	343
chr1	145447303	145447803	CpG:_36	500
chr1	145453911	145454666	CpG:_73	755
chr1	145459786	145460059	CpG:_24	273
chr1	145475568	145475895	CpG:_29	327
chr1	145476088	145476326	CpG:_20	238
chr1	145487174	145487566	CpG:_38	392
chr1	145488246	145488459	CpG:_15	213
chr1	145607838	145608571	CpG:_67	733
chr1	145720881	145721118	CpG:_17	237
chr1	145823593	145824433	CpG:_81	840
chr1	145845532	145845932	CpG:_40	400
chr1	145858692	145859938	CpG:_93	1246
chr1	145885750	145886256	CpG:_36	506
chr1	145918451	145919050	CpG:_48	599
chr1	145927161	145927504	CpG:_26	343
chr1	145957606	145958063	CpG:_46	457
chr1	145960385	145962107	CpG:_130	1722
chr1	145964416	145964848	CpG:_31	432
chr1	145996590	145996793	CpG:_18	203
chr1	146019304	146019601	CpG:_29	297
chr1	146049360	146049712	CpG:_30	352
chr1	146052259	146052583	CpG:_28	324
chr1	146228089	146229263	CpG:_98	1174
chr1	146297774	146298266	CpG:_56	492
chr1	146366536	146366808	CpG:_22	272
chr1	146369606	146370078	CpG:_40	472
chr1	146376383	146376664	CpG:_24	281
chr1	146387042	146387304	CpG:_21	262
chr1	146393695	146393976	CpG:_24	281
chr1	146409568	146409895	CpG:_25	327
chr1	146472222	146472703	CpG:_40	481
chr1	146486758	146487517	CpG:_57	759
chr1	146932615	146932898	CpG:_25	283
chr1	146938266	146939361	CpG:_107	1095
chr1	147050656	147050993	CpG:_31	337
chr1	147072439	147072891	CpG:_37	452
chr1	147078302	147078527	CpG:_19	225
chr1	147078742	147079711	CpG:_71	969
chr1	147079927	147080215	CpG:_25	288
chr1	147080779	147081028	CpG:_20	249
chr1	147084765	147085129	CpG:_28	364
chr1	147171891	147172922	CpG:_90	1031
chr1	147178043	147178273	CpG:_34	230
chr1	147242439	147243628	CpG:_112	1189
chr1	147599456	147600151	CpG:_81	695
chr1	147669720	147670796	CpG:_80	1076
chr1	147908011	147908355	CpG:_31	344
chr1	147928241	147928974	CpG:_68	733
chr1	148014034	148014396	CpG:_26	362
chr1	148014735	148015078	CpG:_28	343
chr1	148032918	148033191	CpG:_24	273
chr1	148048703	148049461	CpG:_60	758
chr1	148060306	148060698	CpG:_37	392
chr1	148061373	148061586	CpG:_16	213
chr1	148146122	148146930	CpG:_71	808
chr1	148148925	148149685	CpG:_78	760
chr1	148151367	148152377	CpG:_93	1010
chr1	148157762	148158045	CpG:_26	283
chr1	148159900	148160124	CpG:_18	224
chr1	148160687	148160978	CpG:_23	291
chr1	148245885	148246644	CpG:_59	759
chr1	148263174	148263476	CpG:_26	302
chr1	148264740	148265029	CpG:_21	289
chr1	148280753	148281059	CpG:_26	306
chr1	148303110	148303477	CpG:_30	367
chr1	148309958	148310365	CpG:_32	407
chr1	148317536	148317864	CpG:_27	328
chr1	148334776	148335046	CpG:_19	270
chr1	148354039	148354260	CpG:_16	221
chr1	148379176	148379496	CpG:_22	320
chr1	148402395	148402693	CpG:_29	298
chr1	148458796	148460187	CpG:_125	1391
chr1	148522243	148522448	CpG:_18	205
chr1	148525719	148525921	CpG:_18	202
chr1	148528763	148529234	CpG:_40	471
chr1	148678842	148680005	CpG:_108	1163
chr1	148748557	148749049	CpG:_56	492
chr1	148808521	148808883	CpG:_41	362
chr1	148844203	148844643	CpG:_42	440
chr1	148952011	148953149	CpG:_96	1138
chr1	149102912	149103904	CpG:_98	992
chr1	149162943	149163278	CpG:_26	335
chr1	149175501	149177055	CpG:_146	1554
chr1	149285604	149286043	CpG:_43	439
chr1	149321353	149321715	CpG:_41	362
chr1	149390844	149391541	CpG:_71	697
chr1	149558515	149559362	CpG:_63	847
chr1	149561770	149561975	CpG:_19	205
chr1	149606799	149608359	CpG:_145	1560
chr1	149636431	149636752	CpG:_30	321
chr1	149646652	149647241	CpG:_43	589
chr1	149700786	149701747	CpG:_67	961
chr1	149746992	149747368	CpG:_34	376
chr1	149747764	149748090	CpG:_30	326
chr1	149792572	149793433	CpG:_86	861
chr1	149811969	149812469	CpG:_45	500
chr1	149813037	149813657	CpG:_58	620
chr1	149832130	149833217	CpG:_86	1087
chr1	149840182	149843477	CpG:_282	3295
chr1	149850334	149853629	CpG:_288	3295
chr1	149860598	149861685	CpG:_86	1087
chr1	149886219	149887920	CpG:_133	1701
chr1	149899526	149900393	CpG:_75	867
chr1	149927733	149928001	CpG:_30	268
chr1	150010204	150010911	CpG:_70	707
chr1	150067267	150067758	CpG:_35	491
chr1	150149505	150150888	CpG:_190	1383
chr1	150234623	150235494	CpG:_97	871
chr1	150268647	150269254	CpG:_54	607
chr1	150281954	150282226	CpG:_22	272
chr1	150294056	150294269	CpG:_17	213
chr1	150321386	150321691	CpG:_25	305
chr1	150364355	150364580	CpG:_16	225
chr1	150515560	150515940	CpG:_38	380
chr1	150548873	150549892	CpG:_94	1019
chr1	150557179	150557428	CpG:_18	249
chr1	150561599	150561825	CpG:_19	226
chr1	150578852	150579877	CpG:_103	1025
chr1	150629234	150629725	CpG:_35	491
chr1	150926143	150926363	CpG:_21	220
chr1	150974020	150975474	CpG:_136	1454
chr1	151008259	151008616	CpG:_42	357
chr1	151047735	151048151	CpG:_38	416
chr1	151059291	151059876	CpG:_53	585
chr1	151070394	151071095	CpG:_47	701
chr1	151131209	151133624	CpG:_206	2415
chr1	151145573	151146897	CpG:_113	1324
chr1	151198371	151199056	CpG:_52	685
chr1	151281182	151283293	CpG:_153	2111
chr1	151328046	151328248	CpG:_21	202
chr1	151346850	151347069	CpG:_18	219
chr1	151399381	151400106	CpG:_59	725
chr1	151458750	151459556	CpG:_112	806
chr1	151473395	151473666	CpG:_29	271
chr1	151511097	151511642	CpG:_57	545
chr1	151540185	151540723	CpG:_56	538
chr1	151611898	151612729	CpG:_88	831
chr1	151721515	151721806	CpG:_25	291
chr1	151762969	151763617	CpG:_60	648
chr1	151790128	151791531	CpG:_104	1403
chr1	151837984	151839208	CpG:_143	1224
chr1	151839777	151840049	CpG:_30	272
chr1	151909287	151909931	CpG:_66	644
chr1	151993181	151994417	CpG:_108	1236
chr1	152036362	152036636	CpG:_23	274
chr1	152107521	152112739	CpG:_377	5218
chr1	152188845	152189452	CpG:_51	607
chr1	152214974	152215187	CpG:_18	213
chr1	152216384	152216597	CpG:_18	213
chr1	152515581	152515794	CpG:_22	213
chr1	153260996	153261837	CpG:_111	841
chr1	153535948	153536364	CpG:_40	416
chr1	153633701	153634498	CpG:_68	797
chr1	153658589	153658893	CpG:_36	304
chr1	153670842	153671053	CpG:_19	211
chr1	153678354	153679899	CpG:_149	1545
chr1	153689727	153689963	CpG:_20	236
chr1	153727740	153728025	CpG:_27	285
chr1	153775179	153776222	CpG:_103	1043
chr1	153783481	153783859	CpG:_44	378
chr1	153922361	153922810	CpG:_48	449
chr1	153922993	153923445	CpG:_33	452
chr1	153941867	153942102	CpG:_20	235
chr1	153945896	153946858	CpG:_94	962
chr1	153958070	153958654	CpG:_58	584
chr1	153963305	153963652	CpG:_34	347
chr1	153967167	153967504	CpG:_33	337
chr1	153977236	153978049	CpG:_75	813
chr1	153990751	153991034	CpG:_26	283
chr1	154182792	154183450	CpG:_49	658
chr1	154220367	154221312	CpG:_79	945
chr1	154272234	154272813	CpG:_43	579
chr1	154325562	154326068	CpG:_46	506
chr1	154328499	154329052	CpG:_67	553
chr1	154405194	154405969	CpG:_69	775
chr1	154501631	154503223	CpG:_196	1592
chr1	154558205	154559089	CpG:_82	884
chr1	154567757	154568097	CpG:_36	340
chr1	154571342	154572237	CpG:_75	895
chr1	154607904	154608321	CpG:_48	417
chr1	154627287	154628029	CpG:_66	742
chr1	154760346	154760960	CpG:_64	614
chr1	154772110	154772388	CpG:_21	278
chr1	154936486	154937455	CpG:_79	969
chr1	154961452	154962259	CpG:_103	807
chr1	154973761	154974022	CpG:_19	261
chr1	154974266	154975010	CpG:_61	744
chr1	154999394	154999928	CpG:_49	534
chr1	155000774	155001882	CpG:_74	1108
chr1	155003371	155004060	CpG:_48	689
chr1	155050512	155051856	CpG:_126	1344
chr1	155062449	155064102	CpG:_125	1653
chr1	155070936	155071446	CpG:_50	510
chr1	155078679	155082545	CpG:_278	3866
chr1	155084711	155085580	CpG:_76	869
chr1	155125958	155127975	CpG:_147	2017
chr1	155135531	155136135	CpG:_59	604
chr1	155140500	155140703	CpG:_21	203
chr1	155172866	155173462	CpG:_51	596
chr1	155193643	155194027	CpG:_30	384
chr1	155194408	155195369	CpG:_99	961
chr1	155208756	155209168	CpG:_41	412
chr1	155227119	155227743	CpG:_46	624
chr1	155250291	155250758	CpG:_39	467
chr1	155254833	155255864	CpG:_83	1031
chr1	155262021	155262521	CpG:_40	500
chr1	155269487	155269703	CpG:_21	216
chr1	155273070	155273645	CpG:_67	575
chr1	155277200	155277957	CpG:_60	757
chr1	155294527	155295745	CpG:_88	1218
chr1	155308616	155308952	CpG:_31	336
chr1	155320815	155321210	CpG:_34	395
chr1	155322678	155325642	CpG:_221	2964
chr1	155562495	155563489	CpG:_95	994
chr1	155609941	155610537	CpG:_52	596
chr1	155688041	155689334	CpG:_120	1293
chr1	155745506	155746117	CpG:_54	611
chr1	155859318	155859640	CpG:_27	322
chr1	155860404	155860698	CpG:_23	294
chr1	155934281	155934516	CpG:_27	235
chr1	155950860	155951107	CpG:_22	247
chr1	155977887	155978699	CpG:_87	812
chr1	156020598	156020989	CpG:_33	391
chr1	156053171	156054188	CpG:_77	1017
chr1	156054531	156054849	CpG:_28	318
chr1	156076552	156077593	CpG:_90	1041
chr1	156081448	156081933	CpG:_56	485
chr1	156082281	156082799	CpG:_42	518
chr1	156106460	156106680	CpG:_20	220
chr1	156114695	156115347	CpG:_72	652
chr1	156135916	156136380	CpG:_31	464
chr1	156193881	156194261	CpG:_31	380
chr1	156212793	156213306	CpG:_52	513
chr1	156216446	156216856	CpG:_44	410
chr1	156245577	156246108	CpG:_59	531
chr1	156282448	156282924	CpG:_35	476
chr1	156291408	156291634	CpG:_22	226
chr1	156338382	156338651	CpG:_27	269
chr1	156368967	156369460	CpG:_42	493
chr1	156388258	156388771	CpG:_49	513
chr1	156420611	156421927	CpG:_105	1316
chr1	156435368	156436558	CpG:_120	1190
chr1	156436713	156436973	CpG:_18	260
chr1	156456757	156457570	CpG:_58	813
chr1	156505150	156505528	CpG:_30	378
chr1	156572307	156572710	CpG:_34	403
chr1	156591884	156592088	CpG:_21	204
chr1	156623865	156625674	CpG:_165	1809
chr1	156641847	156642655	CpG:_66	808
chr1	156646761	156647154	CpG:_50	393
chr1	156657550	156657784	CpG:_25	234
chr1	156676500	156677468	CpG:_108	968
chr1	156705066	156706862	CpG:_129	1796
chr1	156728319	156729124	CpG:_76	805
chr1	156741006	156741354	CpG:_27	348
chr1	156750955	156752277	CpG:_149	1322
chr1	156767243	156768221	CpG:_70	978
chr1	156813731	156814245	CpG:_50	514
chr1	156845089	156846000	CpG:_74	911
chr1	156848910	156849400	CpG:_41	490
chr1	156859012	156861310	CpG:_170	2298
chr1	156893623	156893919	CpG:_28	296
chr1	156907977	156908350	CpG:_38	373
chr1	156920451	156921014	CpG:_61	563
chr1	156923727	156924440	CpG:_62	713
chr1	156927407	156928004	CpG:_57	597
chr1	157045504	157046163	CpG:_86	659
chr1	157137957	157138853	CpG:_95	896
chr1	157194748	157195345	CpG:_46	597
chr1	157978930	157979263	CpG:_28	333
chr1	157993610	157994157	CpG:_53	547
chr1	158113407	158113750	CpG:_38	343
chr1	158149698	158149914	CpG:_20	216
chr1	158177643	158178064	CpG:_35	421
chr1	158180830	158181713	CpG:_72	883
chr1	159171412	159171928	CpG:_44	516
chr1	159188438	159188708	CpG:_23	270
chr1	159780626	159781563	CpG:_87	937
chr1	159854216	159855130	CpG:_87	914
chr1	159900111	159900353	CpG:_24	242
chr1	159924539	159925608	CpG:_78	1069
chr1	159929642	159930063	CpG:_39	421
chr1	159945602	159946007	CpG:_44	405
chr1	160031505	160032199	CpG:_60	694
chr1	160070056	160070878	CpG:_56	822
chr1	160083931	160084948	CpG:_124	1017
chr1	160098250	160098640	CpG:_29	390
chr1	160098913	160099212	CpG:_26	299
chr1	160205300	160205912	CpG:_61	612
chr1	160261965	160262661	CpG:_53	696
chr1	160343138	160343548	CpG:_38	410
chr1	160400322	160400894	CpG:_59	572
chr1	160419313	160419596	CpG:_26	283
chr1	160801893	160802163	CpG:_24	270
chr1	161020928	161021435	CpG:_41	507
chr1	161038587	161039040	CpG:_47	453
chr1	161079556	161079947	CpG:_38	391
chr1	161098272	161099011	CpG:_68	739
chr1	161117932	161118322	CpG:_44	390
chr1	161159348	161159899	CpG:_52	551
chr1	161166211	161166896	CpG:_52	685
chr1	161177271	161177661	CpG:_36	390
chr1	161202019	161202466	CpG:_41	447
chr1	161258687	161259238	CpG:_54	551
chr1	161313985	161314217	CpG:_17	232
chr1	161314328	161314661	CpG:_27	333
chr1	161389709	161390596	CpG:_77	887
chr1	161399073	161400142	CpG:_70	1069
chr1	161440076	161472713	CpG:_2148	32637
chr1	161524234	161525566	CpG:_121	1332
chr1	161530638	161530962	CpG:_32	324
chr1	161605744	161607118	CpG:_129	1374
chr1	161612243	161612587	CpG:_32	344
chr1	161725847	161727508	CpG:_130	1661
chr1	161749624	161750286	CpG:_62	662
chr1	161983826	161984249	CpG:_28	423
chr1	162023232	162024341	CpG:_100	1109
chr1	162069428	162070262	CpG:_103	834
chr1	162367086	162367531	CpG:_43	445
chr1	162497809	162498237	CpG:_49	428
chr1	162561066	162562063	CpG:_95	997
chr1	162790460	162790932	CpG:_44	472
chr1	162822386	162822784	CpG:_34	398
chr1	163321689	163322231	CpG:_52	542
chr1	163423087	163423310	CpG:_19	223
chr1	164321278	164321530	CpG:_34	252
chr1	164576303	164576680	CpG:_45	377
chr1	165117519	165117789	CpG:_29	270
chr1	165235264	165236270	CpG:_79	1006
chr1	165352466	165353081	CpG:_49	615
chr1	165354249	165354574	CpG:_29	325
chr1	165354954	165357091	CpG:_181	2137
chr1	165598028	165598293	CpG:_21	265
chr1	165630488	165631337	CpG:_67	849
chr1	165698307	165698580	CpG:_36	273
chr1	165768595	165769112	CpG:_41	517
chr1	165827416	165828446	CpG:_127	1030
chr1	165941403	165941741	CpG:_26	338
chr1	166165021	166167211	CpG:_204	2190
chr1	166839104	166840107	CpG:_112	1003
chr1	166875759	166876536	CpG:_84	777
chr1	166884016	166884553	CpG:_44	537
chr1	166920539	166921412	CpG:_115	873
chr1	166947628	166947978	CpG:_36	350
chr1	166975332	166975932	CpG:_70	600
chr1	166988983	166989446	CpG:_43	463
chr1	167121338	167121773	CpG:_42	435
chr1	167219893	167222124	CpG:_193	2231
chr1	167439275	167439900	CpG:_50	625
chr1	167454851	167455979	CpG:_104	1128
chr1	167553232	167553833	CpG:_82	601
chr1	167630235	167630602	CpG:_45	367
chr1	167714240	167714680	CpG:_52	440
chr1	167715042	167715255	CpG:_15	213
chr1	167721741	167722615	CpG:_75	874
chr1	167820158	167820409	CpG:_28	251
chr1	167935789	167936877	CpG:_89	1088
chr1	167937204	167937563	CpG:_25	359
chr1	168056270	168056484	CpG:_33	214
chr1	168136078	168136920	CpG:_77	842
chr1	168178725	168179399	CpG:_55	674
chr1	168225707	168226601	CpG:_87	894
chr1	169105528	169107173	CpG:_153	1645
chr1	169427383	169427631	CpG:_20	248
chr1	169485320	169486339	CpG:_92	1019
chr1	169794832	169795206	CpG:_30	374
chr1	169893314	169893816	CpG:_66	502
chr1	170074469	170074856	CpG:_30	387
chr1	170661315	170661656	CpG:_34	341
chr1	170664161	170665037	CpG:_70	876
chr1	171485378	171486100	CpG:_56	722
chr1	171670807	171671084	CpG:_26	277
chr1	171741705	171742467	CpG:_68	762
chr1	171781259	171781794	CpG:_53	535
chr1	171784276	171784489	CpG:_16	213
chr1	171841327	171842185	CpG:_82	858
chr1	172443727	172444141	CpG:_35	414
chr1	172532770	172533405	CpG:_60	635
chr1	173476839	173477966	CpG:_100	1127
chr1	173669523	173669906	CpG:_32	383
chr1	173824150	173824957	CpG:_67	807
chr1	173868034	173868779	CpG:_63	745
chr1	174021667	174022711	CpG:_93	1044
chr1	174159158	174159909	CpG:_98	751
chr1	174999353	175000488	CpG:_121	1135
chr1	175023229	175023660	CpG:_32	431
chr1	175079414	175079738	CpG:_37	324
chr1	175192764	175193087	CpG:_27	323
chr1	175599240	175599672	CpG:_42	432
chr1	176206575	176207675	CpG:_108	1100
chr1	177164256	177164710	CpG:_44	454
chr1	177170984	177171187	CpG:_23	203
chr1	177181678	177182029	CpG:_30	351
chr1	178037695	178038149	CpG:_48	454
chr1	178094118	178094711	CpG:_67	593
chr1	178486664	178487151	CpG:_49	487
chr1	178542227	178543221	CpG:_83	994
chr1	178724833	178726013	CpG:_113	1180
chr1	179025723	179026782	CpG:_141	1059
chr1	179081940	179082813	CpG:_83	873
chr1	179229028	179230065	CpG:_73	1037
chr1	179293636	179294186	CpG:_56	550
[truncated: 25,950 more rows]

## Sheet: rheMac8
chr	start	end	name	length (bp)
chr1	1048086	1049315	CpG: 113	1229
chr1	90176906	90177731	CpG: 85	825
chr1	654312	655961	CpG: 225	1649
chr1	2228103	2228533	CpG: 33	430
chr1	3800463	3801130	CpG: 50	667
chr1	23723789	23724333	CpG: 42	544
chr1	30670155	30671038	CpG: 78	883
chr1	130678723	130679580	CpG: 80	857
chr1	131333555	131335365	CpG: 119	1810
chr1	140377877	140378421	CpG: 49	544
chr1	224264008	224264488	CpG: 61	480
chr1	4368	5022	CpG: 76	654
chr1	8932	9345	CpG: 41	413
chr1	23066	25520	CpG: 312	2454
chr1	38358	41058	CpG: 264	2700
chr1	56811	60123	CpG: 330	3312
chr1	61249	61650	CpG: 31	401
chr1	62521	63044	CpG: 41	523
chr1	64480	65067	CpG: 55	587
chr1	68077	68322	CpG: 19	245
chr1	75716	75927	CpG: 18	211
chr1	76613	76914	CpG: 23	301
chr1	80123	80519	CpG: 38	396
chr1	98792	102808	CpG: 430	4016
chr1	120301	121455	CpG: 133	1154
chr1	133947	135979	CpG: 167	2032
chr1	141291	142745	CpG: 147	1454
chr1	143053	143279	CpG: 17	226
chr1	144334	145599	CpG: 96	1265
chr1	149126	149328	CpG: 18	202
chr1	158933	159752	CpG: 96	819
chr1	160167	160382	CpG: 18	215
chr1	171135	172306	CpG: 111	1171
chr1	174241	174731	CpG: 40	490
chr1	174921	175275	CpG: 25	354
chr1	189455	190039	CpG: 44	584
chr1	192184	192413	CpG: 17	229
chr1	202326	202970	CpG: 62	644
chr1	205587	207189	CpG: 175	1602
chr1	207641	207860	CpG: 21	219
chr1	219313	219540	CpG: 15	227
chr1	220427	220684	CpG: 19	257
chr1	225993	226342	CpG: 25	349
chr1	227301	227521	CpG: 17	220
chr1	228763	228977	CpG: 16	214
chr1	230793	231278	CpG: 57	485
chr1	237830	238106	CpG: 24	276
chr1	254334	256972	CpG: 166	2638
chr1	258749	259604	CpG: 66	855
chr1	270453	270726	CpG: 29	273
chr1	272277	273263	CpG: 88	986
chr1	277033	277379	CpG: 27	346
chr1	279215	279561	CpG: 25	346
chr1	280282	280499	CpG: 21	217
chr1	293152	293540	CpG: 36	388
chr1	296629	297464	CpG: 111	835
chr1	301265	302177	CpG: 95	912
chr1	303360	303692	CpG: 26	332
chr1	304397	304602	CpG: 18	205
chr1	306621	306833	CpG: 21	212
chr1	312563	313258	CpG: 67	695
chr1	313747	314509	CpG: 53	762
chr1	317670	317925	CpG: 21	255
chr1	318453	318708	CpG: 26	255
chr1	322106	322386	CpG: 27	280
chr1	323677	324150	CpG: 38	473
chr1	327031	329439	CpG: 311	2408
chr1	338425	338680	CpG: 22	255
chr1	342855	343428	CpG: 73	573
chr1	347550	348877	CpG: 125	1327
chr1	366334	367633	CpG: 149	1299
chr1	378876	379154	CpG: 26	278
chr1	381187	382131	CpG: 68	944
chr1	385775	387295	CpG: 144	1520
chr1	398665	401367	CpG: 277	2702
chr1	403643	404479	CpG: 56	836
chr1	404887	405375	CpG: 34	488
chr1	415515	416489	CpG: 115	974
chr1	418669	418982	CpG: 29	313
chr1	420697	420913	CpG: 20	216
chr1	422396	424410	CpG: 147	2014
chr1	424678	424885	CpG: 16	207
chr1	429122	431494	CpG: 176	2372
chr1	439372	444978	CpG: 459	5606
chr1	452918	453165	CpG: 20	247
chr1	470295	472079	CpG: 164	1784
chr1	484587	485177	CpG: 42	590
chr1	495898	497162	CpG: 130	1264
chr1	501810	502902	CpG: 73	1092
chr1	503366	503786	CpG: 51	420
chr1	510979	511637	CpG: 67	658
chr1	514619	515607	CpG: 124	988
chr1	525963	526384	CpG: 34	421
chr1	527984	528340	CpG: 26	356
chr1	547995	548307	CpG: 21	312
chr1	549263	549496	CpG: 22	233
chr1	550500	550810	CpG: 26	310
chr1	556186	556567	CpG: 27	381
chr1	558164	558520	CpG: 26	356
chr1	568549	569803	CpG: 140	1254
chr1	574193	574918	CpG: 54	725
chr1	577020	577570	CpG: 44	550
chr1	579790	580066	CpG: 25	276
chr1	580516	580766	CpG: 18	250
chr1	585085	585363	CpG: 23	278
chr1	586830	587113	CpG: 22	283
chr1	592470	593247	CpG: 64	777
chr1	596783	598132	CpG: 150	1349
chr1	611693	611962	CpG: 18	269
chr1	627096	627324	CpG: 17	228
chr1	632791	634040	CpG: 143	1249
chr1	646363	647603	CpG: 127	1240
chr1	671227	672754	CpG: 187	1527
chr1	679324	679831	CpG: 53	507
chr1	681069	681422	CpG: 31	353
chr1	682487	690029	CpG: 589	7542
chr1	696248	696551	CpG: 24	303
chr1	716671	717586	CpG: 92	915
chr1	727041	727264	CpG: 20	223
chr1	741096	741811	CpG: 50	715
chr1	761153	761667	CpG: 47	514
chr1	762127	762899	CpG: 73	772
chr1	770952	772282	CpG: 102	1330
chr1	777327	777572	CpG: 18	245
chr1	777824	778280	CpG: 36	456
chr1	779109	779461	CpG: 31	352
chr1	797810	799223	CpG: 197	1413
chr1	802263	802701	CpG: 34	438
chr1	918537	918825	CpG: 43	288
chr1	919631	920690	CpG: 133	1059
chr1	938574	939385	CpG: 90	811
chr1	939747	940007	CpG: 25	260
chr1	950512	951740	CpG: 113	1228
chr1	956638	956906	CpG: 20	268
chr1	958004	958517	CpG: 40	513
chr1	970411	970668	CpG: 23	257
chr1	973061	973294	CpG: 22	233
chr1	973634	973896	CpG: 25	262
chr1	984476	984960	CpG: 39	484
chr1	987063	988239	CpG: 80	1176
chr1	994954	995472	CpG: 43	518
chr1	996083	996459	CpG: 27	376
chr1	1001954	1002241	CpG: 24	287
chr1	1009603	1010601	CpG: 84	998
chr1	1013089	1013333	CpG: 17	244
chr1	1031885	1032116	CpG: 29	231
chr1	1054932	1055257	CpG: 27	325
chr1	1057576	1057812	CpG: 30	236
chr1	1058463	1058668	CpG: 18	205
chr1	1059359	1059705	CpG: 33	346
chr1	1064894	1065733	CpG: 70	839
chr1	1066456	1066768	CpG: 26	312
chr1	1079321	1079832	CpG: 62	511
chr1	1084709	1086539	CpG: 163	1830
chr1	1097114	1097515	CpG: 46	401
chr1	1109239	1109835	CpG: 54	596
chr1	1117582	1120235	CpG: 173	2653
chr1	1133432	1133957	CpG: 58	525
chr1	1134439	1134864	CpG: 31	425
chr1	1150759	1151041	CpG: 23	282
chr1	1168404	1168673	CpG: 20	269
chr1	1171171	1171800	CpG: 56	629
chr1	1174011	1175678	CpG: 110	1667
chr1	1206417	1206630	CpG: 15	213
chr1	1216636	1216844	CpG: 16	208
chr1	1220496	1221005	CpG: 48	509
chr1	1222604	1223128	CpG: 44	524
chr1	1224910	1225188	CpG: 20	278
chr1	1230965	1231297	CpG: 29	332
chr1	1231803	1232291	CpG: 53	488
chr1	1236181	1236768	CpG: 43	587
chr1	1237755	1237987	CpG: 17	232
chr1	1239217	1239831	CpG: 41	614
chr1	1242137	1242460	CpG: 27	323
chr1	1242834	1243115	CpG: 25	281
chr1	1244835	1246360	CpG: 123	1525
chr1	1255610	1256836	CpG: 119	1226
chr1	1272270	1273363	CpG: 99	1093
chr1	1280664	1282588	CpG: 175	1924
chr1	1292521	1292739	CpG: 20	218
chr1	1306607	1306830	CpG: 16	223
chr1	1344713	1345065	CpG: 28	352
chr1	1357757	1358011	CpG: 19	254
chr1	1358419	1359181	CpG: 52	762
chr1	1359674	1360017	CpG: 31	343
chr1	1360517	1361427	CpG: 90	910
chr1	1361886	1362182	CpG: 25	296
chr1	1369374	1370409	CpG: 98	1035
chr1	1372502	1372957	CpG: 32	455
chr1	1375878	1376273	CpG: 27	395
chr1	1377025	1377848	CpG: 56	823
chr1	1379541	1380237	CpG: 50	696
chr1	1386482	1386705	CpG: 19	223
chr1	1387255	1387844	CpG: 44	589
chr1	1391561	1391818	CpG: 19	257
chr1	1400772	1401000	CpG: 22	228
chr1	1408998	1409552	CpG: 58	554
chr1	1410098	1410398	CpG: 26	300
chr1	1438966	1439816	CpG: 60	850
chr1	1446632	1447729	CpG: 135	1097
chr1	1447841	1448058	CpG: 18	217
chr1	1448624	1448894	CpG: 20	270
chr1	1465477	1465755	CpG: 21	278
chr1	1468875	1470167	CpG: 121	1292
chr1	1485142	1485390	CpG: 23	248
chr1	1500094	1501156	CpG: 124	1062
chr1	1512140	1512490	CpG: 25	350
chr1	1528334	1528649	CpG: 26	315
chr1	1548535	1549352	CpG: 55	817
chr1	1552043	1552321	CpG: 24	278
chr1	1563336	1564184	CpG: 65	848
chr1	1565476	1565720	CpG: 20	244
chr1	1566831	1567071	CpG: 17	240
chr1	1575464	1575885	CpG: 31	421
chr1	1581200	1581975	CpG: 55	775
chr1	1582276	1582651	CpG: 27	375
chr1	1589217	1590156	CpG: 83	939
chr1	1592407	1592617	CpG: 17	210
chr1	1592757	1594007	CpG: 136	1250
chr1	1599856	1600151	CpG: 25	295
chr1	1607884	1608344	CpG: 51	460
chr1	1613461	1614217	CpG: 68	756
chr1	1662908	1664201	CpG: 126	1293
chr1	1672411	1672614	CpG: 18	203
chr1	1682605	1682826	CpG: 17	221
chr1	1707828	1708577	CpG: 71	749
chr1	1718016	1718217	CpG: 18	201
chr1	1719282	1719484	CpG: 19	202
chr1	1720081	1720430	CpG: 43	349
chr1	1743075	1744191	CpG: 124	1116
chr1	1803009	1803307	CpG: 25	298
chr1	1810185	1810676	CpG: 41	491
chr1	1839612	1839873	CpG: 23	261
chr1	1841671	1841878	CpG: 14	207
chr1	1857381	1857728	CpG: 27	347
chr1	1864978	1865195	CpG: 18	217
chr1	1883030	1883436	CpG: 30	406
chr1	1886223	1886732	CpG: 36	509
chr1	1923371	1923816	CpG: 31	445
chr1	1933307	1933636	CpG: 23	329
chr1	1964881	1965101	CpG: 22	220
chr1	1974676	1975163	CpG: 35	487
chr1	2016135	2017327	CpG: 111	1192
chr1	2020504	2024502	CpG: 440	3998
chr1	2026600	2027107	CpG: 67	507
chr1	2032898	2033130	CpG: 17	232
chr1	2033923	2034605	CpG: 44	682
chr1	2053992	2054434	CpG: 32	442
chr1	2064388	2064690	CpG: 24	302
chr1	2087744	2087958	CpG: 20	214
chr1	2092817	2093046	CpG: 17	229
chr1	2093125	2093327	CpG: 18	202
chr1	2109109	2109398	CpG: 22	289
chr1	2115318	2115658	CpG: 28	340
chr1	2115989	2116312	CpG: 27	323
chr1	2121809	2122014	CpG: 23	205
chr1	2137174	2137938	CpG: 58	764
chr1	2139553	2139836	CpG: 23	283
chr1	2146216	2146684	CpG: 38	468
chr1	2163075	2163422	CpG: 25	347
chr1	2169287	2169589	CpG: 22	302
chr1	2170970	2171309	CpG: 23	339
chr1	2189035	2189247	CpG: 22	212
chr1	2200022	2200455	CpG: 41	433
chr1	2216626	2216847	CpG: 21	221
chr1	2218383	2218656	CpG: 19	273
chr1	2239934	2240174	CpG: 19	240
chr1	2272628	2272856	CpG: 17	228
chr1	2276353	2276672	CpG: 23	319
chr1	2308006	2308377	CpG: 28	371
chr1	2309134	2309634	CpG: 36	500
chr1	2311086	2312102	CpG: 88	1016
chr1	2316272	2316637	CpG: 25	365
chr1	2344103	2344732	CpG: 60	629
chr1	2356183	2356541	CpG: 28	358
chr1	2363043	2364076	CpG: 78	1033
chr1	2377134	2377430	CpG: 21	296
chr1	2384955	2385873	CpG: 61	918
chr1	2386646	2386857	CpG: 17	211
chr1	2406870	2407750	CpG: 108	880
chr1	2413270	2413510	CpG: 17	240
chr1	2415944	2416197	CpG: 21	253
chr1	2424266	2424788	CpG: 36	522
chr1	2430416	2430738	CpG: 29	322
chr1	2463656	2463878	CpG: 21	222
chr1	2486322	2486982	CpG: 63	660
chr1	2500055	2500274	CpG: 16	219
chr1	2543227	2543511	CpG: 20	284
chr1	2547387	2547604	CpG: 20	217
chr1	2553159	2554120	CpG: 139	961
chr1	2563993	2564763	CpG: 88	770
chr1	2575926	2577477	CpG: 170	1551
chr1	2590503	2591010	CpG: 35	507
chr1	2592082	2592397	CpG: 32	315
chr1	2596285	2596606	CpG: 27	321
chr1	2602464	2605786	CpG: 291	3322
chr1	2628659	2628868	CpG: 16	209
chr1	2653513	2653938	CpG: 38	425
chr1	2660237	2660505	CpG: 23	268
chr1	2669880	2670249	CpG: 33	369
chr1	2694133	2694539	CpG: 43	406
chr1	2695370	2695582	CpG: 15	212
chr1	2718299	2719220	CpG: 84	921
chr1	2743957	2745183	CpG: 107	1226
chr1	2758425	2758712	CpG: 27	287
chr1	2766457	2767291	CpG: 95	834
chr1	2783429	2783683	CpG: 19	254
chr1	2784984	2785530	CpG: 35	546
chr1	2827608	2828878	CpG: 118	1270
chr1	2837666	2837875	CpG: 17	209
chr1	2874363	2876267	CpG: 149	1904
chr1	2882422	2882728	CpG: 25	306
chr1	2889041	2889305	CpG: 20	264
chr1	3149148	3149387	CpG: 18	239
chr1	3275462	3276342	CpG: 69	880
chr1	3787575	3790290	CpG: 333	2715
chr1	3906835	3907037	CpG: 19	202
chr1	4892364	4892606	CpG: 19	242
chr1	4982445	4982940	CpG: 33	495
chr1	4992618	4992865	CpG: 27	247
chr1	5113736	5115066	CpG: 155	1330
chr1	5115232	5115463	CpG: 18	231
chr1	5172562	5172860	CpG: 23	298
chr1	5187651	5187905	CpG: 21	254
chr1	5228738	5229290	CpG: 40	552
chr1	5272681	5273002	CpG: 30	321
chr1	5304517	5305952	CpG: 147	1435
chr1	5325887	5326616	CpG: 66	729
chr1	5329658	5330488	CpG: 91	830
chr1	5333123	5333334	CpG: 37	211
chr1	5337958	5338869	CpG: 90	911
chr1	5340951	5341733	CpG: 96	782
chr1	5367793	5368484	CpG: 95	691
chr1	5374498	5375676	CpG: 108	1178
chr1	5378137	5379412	CpG: 125	1275
chr1	5382128	5383143	CpG: 127	1015
chr1	5387034	5387346	CpG: 28	312
chr1	5394050	5395433	CpG: 150	1383
chr1	5532943	5534254	CpG: 165	1311
chr1	5558020	5559229	CpG: 117	1209
chr1	5559665	5559938	CpG: 31	273
chr1	5564157	5564711	CpG: 80	554
chr1	5581914	5582768	CpG: 94	854
chr1	5588817	5590636	CpG: 155	1819
chr1	5593259	5593680	CpG: 34	421
chr1	5596269	5597871	CpG: 187	1602
chr1	5598067	5598282	CpG: 16	215
chr1	5603714	5604156	CpG: 50	442
chr1	5608331	5608635	CpG: 43	304
chr1	5612974	5613987	CpG: 77	1013
chr1	5628569	5629040	CpG: 53	471
chr1	5633178	5634279	CpG: 82	1101
chr1	5640604	5641162	CpG: 65	558
chr1	5648894	5649392	CpG: 36	498
chr1	5698877	5699570	CpG: 63	693
chr1	5720619	5721030	CpG: 48	411
chr1	5729342	5729691	CpG: 26	349
chr1	5734735	5734990	CpG: 22	255
chr1	5741575	5741805	CpG: 17	230
chr1	5744252	5745833	CpG: 191	1581
chr1	5755659	5758301	CpG: 285	2642
chr1	5767978	5768692	CpG: 68	714
chr1	5845524	5846403	CpG: 93	879
chr1	5929711	5930621	CpG: 95	910
chr1	5933527	5935892	CpG: 303	2365
chr1	6133821	6134238	CpG: 33	417
chr1	6791158	6792029	CpG: 62	871
chr1	6792186	6792527	CpG: 23	341
chr1	6807991	6809008	CpG: 94	1017
chr1	6832526	6834617	CpG: 276	2091
chr1	6901519	6902285	CpG: 85	766
chr1	6913642	6915258	CpG: 172	1616
chr1	6958046	6958270	CpG: 18	224
chr1	7071839	7072184	CpG: 30	345
chr1	7081741	7082409	CpG: 62	668
chr1	7089757	7090529	CpG: 65	772
chr1	7150633	7151880	CpG: 150	1247
chr1	7348158	7348694	CpG: 55	536
chr1	7471579	7472027	CpG: 59	448
chr1	7477491	7477853	CpG: 26	362
chr1	7483687	7484215	CpG: 37	528
chr1	7488054	7488257	CpG: 17	203
chr1	7489028	7489302	CpG: 22	274
chr1	7492930	7493147	CpG: 18	217
chr1	7509165	7509386	CpG: 16	221
chr1	7575389	7576339	CpG: 101	950
chr1	7855052	7855497	CpG: 49	445
chr1	7964776	7965870	CpG: 100	1094
chr1	7987115	7988611	CpG: 133	1496
chr1	7988987	7989211	CpG: 18	224
chr1	8035492	8036936	CpG: 142	1444
chr1	8173806	8174038	CpG: 18	232
chr1	8209285	8210487	CpG: 93	1202
chr1	8231078	8231704	CpG: 50	626
chr1	8240412	8240680	CpG: 26	268
chr1	8276028	8276276	CpG: 22	248
chr1	8299546	8300449	CpG: 101	903
chr1	8352985	8354257	CpG: 115	1272
chr1	8370354	8370746	CpG: 36	392
chr1	8406461	8406982	CpG: 68	521
chr1	8433075	8433302	CpG: 18	227
chr1	8433718	8433955	CpG: 22	237
chr1	8463703	8465177	CpG: 169	1474
chr1	8486556	8486775	CpG: 17	219
chr1	8527275	8527575	CpG: 27	300
chr1	8537397	8537686	CpG: 23	289
chr1	8599517	8599964	CpG: 44	447
chr1	8634376	8634614	CpG: 17	238
chr1	8662315	8662574	CpG: 29	259
chr1	8702501	8703735	CpG: 155	1234
chr1	8754737	8755736	CpG: 125	999
chr1	8800134	8800476	CpG: 42	342
chr1	8802774	8803052	CpG: 20	278
chr1	8822217	8822488	CpG: 23	271
chr1	8829714	8830967	CpG: 132	1253
chr1	8863646	8864532	CpG: 107	886
chr1	8893165	8893640	CpG: 36	475
chr1	8896231	8896476	CpG: 21	245
chr1	8908188	8908447	CpG: 20	259
chr1	9002639	9004092	CpG: 175	1453
chr1	9094242	9095031	CpG: 86	789
chr1	9141643	9142257	CpG: 51	614
chr1	9202388	9203345	CpG: 122	957
chr1	9214353	9214718	CpG: 66	365
chr1	9239307	9240163	CpG: 87	856
chr1	9419763	9421046	CpG: 174	1283
chr1	9639365	9640878	CpG: 136	1513
chr1	9645721	9647190	CpG: 139	1469
chr1	9672984	9673798	CpG: 89	814
chr1	9716335	9716845	CpG: 48	510
chr1	9718979	9719233	CpG: 21	254
chr1	9878553	9878759	CpG: 21	206
chr1	9885637	9887146	CpG: 144	1509
chr1	9902688	9902935	CpG: 22	247
chr1	9907675	9907949	CpG: 23	274
chr1	9912233	9912663	CpG: 40	430
chr1	9940988	9942582	CpG: 213	1594
chr1	9945147	9945508	CpG: 27	361
chr1	9952542	9953003	CpG: 40	461
chr1	10041552	10044216	CpG: 234	2664
chr1	10083490	10083839	CpG: 29	349
chr1	10116175	10116586	CpG: 42	411
chr1	10136957	10137295	CpG: 56	338
chr1	10262495	10263370	CpG: 84	875
chr1	10330315	10330600	CpG: 19	285
chr1	10330708	10331634	CpG: 89	926
chr1	10368808	10369414	CpG: 66	606
chr1	10524178	10524432	CpG: 24	254
chr1	10538178	10538492	CpG: 32	314
chr1	10658556	10658825	CpG: 23	269
chr1	10659099	10659357	CpG: 32	258
chr1	10742233	10743861	CpG: 176	1628
chr1	10763341	10764128	CpG: 68	787
chr1	10793234	10793440	CpG: 16	206
chr1	10799304	10799713	CpG: 38	409
chr1	10908200	10908720	CpG: 42	520
chr1	10909910	10910236	CpG: 35	326
chr1	10913732	10914733	CpG: 100	1001
chr1	10924047	10924776	CpG: 82	729
chr1	10929824	10930063	CpG: 18	239
chr1	10941408	10942504	CpG: 103	1096
chr1	10952037	10954172	CpG: 194	2135
chr1	10980183	10980723	CpG: 42	540
chr1	10996661	10996886	CpG: 32	225
chr1	11069087	11070195	CpG: 100	1108
chr1	11104846	11105212	CpG: 30	366
chr1	11126712	11127170	CpG: 44	458
chr1	11195990	11196285	CpG: 23	295
chr1	11198762	11199774	CpG: 104	1012
chr1	11208264	11208506	CpG: 30	242
chr1	11264596	11265120	CpG: 59	524
chr1	11305467	11306072	CpG: 52	605
chr1	11331891	11332364	CpG: 35	473
chr1	11355480	11356129	CpG: 63	649
chr1	11463698	11464546	CpG: 96	848
chr1	11489071	11489852	CpG: 66	781
chr1	11525699	11526826	CpG: 109	1127
chr1	11847229	11847461	CpG: 21	232
chr1	11895923	11896129	CpG: 20	206
chr1	11896666	11897016	CpG: 37	350
chr1	11919391	11919806	CpG: 42	415
chr1	11920598	11921053	CpG: 46	455
chr1	12114121	12114438	CpG: 29	317
chr1	12326053	12326641	CpG: 59	588
chr1	12327193	12327479	CpG: 26	286
chr1	12368192	12368401	CpG: 22	209
chr1	12397457	12397690	CpG: 18	233
chr1	12397978	12398715	CpG: 63	737
chr1	12517408	12518134	CpG: 116	726
chr1	12568780	12570058	CpG: 144	1278
chr1	12666644	12667224	CpG: 51	580
chr1	12712367	12712776	CpG: 49	409
chr1	13063684	13064042	CpG: 27	358
chr1	13431960	13433349	CpG: 114	1389
chr1	13701430	13701957	CpG: 57	527
chr1	13757477	13758643	CpG: 158	1166
chr1	13896266	13896541	CpG: 19	275
chr1	13976673	13979152	CpG: 207	2479
chr1	14075089	14075461	CpG: 48	372
chr1	14243217	14244321	CpG: 121	1104
chr1	14280498	14281085	CpG: 51	587
chr1	14403599	14404913	CpG: 99	1314
chr1	14406546	14407262	CpG: 65	716
chr1	14471330	14471874	CpG: 58	544
chr1	14490549	14490968	CpG: 43	419
chr1	14499731	14500239	CpG: 45	508
chr1	14569116	14569923	CpG: 97	807
chr1	14612588	14612937	CpG: 26	349
chr1	14619340	14619682	CpG: 25	342
chr1	14632351	14632568	CpG: 16	217
chr1	14645543	14646527	CpG: 91	984
chr1	14751754	14753435	CpG: 156	1681
chr1	14754254	14754635	CpG: 37	381
chr1	14766065	14767851	CpG: 185	1786
chr1	14768297	14768586	CpG: 27	289
chr1	14859908	14860207	CpG: 22	299
chr1	14861109	14861422	CpG: 21	313
chr1	14868917	14869276	CpG: 28	359
chr1	14869856	14870757	CpG: 70	901
chr1	14901994	14902751	CpG: 82	757
chr1	14942673	14943252	CpG: 45	579
chr1	14952535	14952754	CpG: 19	219
chr1	15006424	15006736	CpG: 40	312
chr1	15066777	15066992	CpG: 17	215
chr1	15077119	15077507	CpG: 30	388
chr1	15083445	15084454	CpG: 83	1009
chr1	15084597	15084846	CpG: 19	249
chr1	15094411	15094663	CpG: 24	252
chr1	15133754	15134663	CpG: 91	909
chr1	15144790	15145106	CpG: 24	316
chr1	15154494	15154958	CpG: 48	464
chr1	15155626	15155834	CpG: 24	208
chr1	15272044	15272661	CpG: 69	617
chr1	15281869	15282519	CpG: 59	650
chr1	15368472	15369254	CpG: 72	782
chr1	15398328	15398657	CpG: 29	329
chr1	15399713	15400064	CpG: 29	351
chr1	15407565	15408454	CpG: 86	889
chr1	15451609	15452272	CpG: 66	663
chr1	15473873	15474148	CpG: 26	275
chr1	15502008	15502407	CpG: 29	399
chr1	15510826	15511165	CpG: 24	339
chr1	15516865	15517560	CpG: 52	695
chr1	15533119	15533722	CpG: 48	603
chr1	15534327	15535634	CpG: 86	1307
chr1	15550488	15550878	CpG: 38	390
chr1	15559495	15560354	CpG: 64	859
chr1	15581429	15582156	CpG: 52	727
chr1	15606425	15607323	CpG: 110	898
chr1	15632003	15632219	CpG: 25	216
chr1	15639192	15639496	CpG: 23	304
chr1	15647549	15647784	CpG: 24	235
chr1	15653878	15654289	CpG: 51	411
chr1	15675662	15676089	CpG: 56	427
chr1	15692602	15692814	CpG: 16	212
chr1	15708543	15709292	CpG: 69	749
chr1	15749775	15750078	CpG: 31	303
chr1	15816079	15816458	CpG: 45	379
chr1	16005684	16006164	CpG: 41	480
chr1	16116864	16117114	CpG: 21	250
chr1	16129121	16129464	CpG: 26	343
chr1	16131692	16132037	CpG: 27	345
chr1	16150063	16151727	CpG: 198	1664
chr1	16152785	16153045	CpG: 45	260
chr1	16263877	16264664	CpG: 114	787
chr1	16422573	16422913	CpG: 40	340
chr1	16684666	16685125	CpG: 42	459
chr1	16687202	16688878	CpG: 172	1676
chr1	16694717	16698355	CpG: 292	3638
chr1	16861873	16865459	CpG: 263	3586
chr1	17241610	17242404	CpG: 75	794
chr1	17395361	17398214	CpG: 199	2853
chr1	17401232	17401885	CpG: 61	653
chr1	17402586	17402806	CpG: 17	220
chr1	17405763	17406500	CpG: 52	737
chr1	17407934	17409010	CpG: 81	1076
chr1	17411376	17412109	CpG: 56	733
chr1	17456661	17456862	CpG: 16	201
chr1	17487036	17487401	CpG: 27	365
chr1	17547109	17547322	CpG: 18	213
chr1	17620730	17621226	CpG: 39	496
chr1	17645614	17645858	CpG: 27	244
chr1	17670922	17672113	CpG: 96	1191
chr1	17722597	17724398	CpG: 184	1801
chr1	17781559	17781982	CpG: 50	423
chr1	17995461	17996550	CpG: 98	1089
chr1	18033631	18034305	CpG: 64	674
chr1	18049916	18050495	CpG: 61	579
chr1	18065728	18066312	CpG: 59	584
chr1	18093831	18094998	CpG: 126	1167
chr1	18120325	18120595	CpG: 23	270
chr1	18268228	18269938	CpG: 128	1710
chr1	18374573	18375346	CpG: 73	773
chr1	18426400	18428089	CpG: 208	1689
chr1	18447798	18449488	CpG: 171	1690
chr1	18461717	18462072	CpG: 27	355
chr1	18588207	18588972	CpG: 59	765
chr1	18661733	18662412	CpG: 90	679
chr1	18979147	18979417	CpG: 28	270
chr1	19035083	19035514	CpG: 39	431
chr1	19134540	19134954	CpG: 42	414
chr1	19135058	19135278	CpG: 16	220
chr1	19157711	19158597	CpG: 87	886
chr1	19279056	19281947	CpG: 256	2891
chr1	19303632	19304312	CpG: 56	680
chr1	19350699	19352260	CpG: 185	1561
chr1	19442297	19443029	CpG: 93	732
chr1	19469064	19469821	CpG: 58	757
chr1	19505116	19505365	CpG: 20	249
chr1	19513031	19513392	CpG: 32	361
chr1	19526137	19527047	CpG: 107	910
chr1	19540972	19542262	CpG: 130	1290
chr1	19597947	19599594	CpG: 167	1647
chr1	19992912	19993897	CpG: 103	985
chr1	20042589	20042875	CpG: 20	286
chr1	20047890	20048160	CpG: 21	270
chr1	20116054	20116747	CpG: 66	693
chr1	20121569	20122326	CpG: 80	757
chr1	20175918	20177039	CpG: 132	1121
chr1	20239133	20239423	CpG: 21	290
chr1	20280941	20281703	CpG: 81	762
chr1	20376257	20376458	CpG: 20	201
chr1	20424873	20425298	CpG: 46	425
chr1	20434993	20435372	CpG: 47	379
chr1	20444259	20445244	CpG: 89	985
chr1	20445422	20445711	CpG: 25	289
chr1	20560710	20561844	CpG: 109	1134
chr1	20601662	20602191	CpG: 53	529
chr1	20609901	20610127	CpG: 22	226
chr1	20615964	20616256	CpG: 24	292
chr1	20651725	20651962	CpG: 19	237
chr1	20674971	20675216	CpG: 19	245
chr1	20725704	20726685	CpG: 111	981
chr1	20793322	20793595	CpG: 24	273
chr1	20823284	20824258	CpG: 125	974
chr1	20892629	20893049	CpG: 34	420
chr1	20915451	20916921	CpG: 175	1470
chr1	21114989	21115307	CpG: 25	318
chr1	21223192	21223794	CpG: 61	602
chr1	21335894	21336489	CpG: 79	595
chr1	21348889	21349503	CpG: 53	614
chr1	21361482	21361762	CpG: 25	280
chr1	21373319	21373720	CpG: 31	401
chr1	21421823	21422067	CpG: 19	244
chr1	21435242	21435471	CpG: 17	229
chr1	21450761	21450977	CpG: 21	216
chr1	21482940	21484671	CpG: 200	1731
chr1	21557134	21557821	CpG: 47	687
chr1	21723194	21724137	CpG: 116	943
chr1	21781840	21782813	CpG: 87	973
chr1	21937109	21938175	CpG: 105	1066
chr1	21946927	21947499	CpG: 60	572
chr1	21988987	21989878	CpG: 99	891
chr1	22129964	22131032	CpG: 127	1068
chr1	22155402	22156659	CpG: 104	1257
chr1	22200362	22200649	CpG: 24	287
chr1	22214753	22215663	CpG: 68	910
chr1	22227386	22227656	CpG: 22	270
chr1	22227844	22228127	CpG: 20	283
chr1	22272663	22273145	CpG: 35	482
chr1	22273663	22274348	CpG: 57	685
chr1	22323583	22324630	CpG: 106	1047
chr1	22347355	22348077	CpG: 69	722
chr1	22351237	22351650	CpG: 33	413
chr1	22352080	22352611	CpG: 47	531
chr1	22361339	22361751	CpG: 36	412
chr1	22424226	22424578	CpG: 37	352
chr1	22538758	22539696	CpG: 135	938
chr1	22572160	22572653	CpG: 69	493
chr1	22578314	22578775	CpG: 67	461
chr1	22585509	22585711	CpG: 22	202
chr1	22595197	22595913	CpG: 71	716
chr1	22663601	22664428	CpG: 83	827
chr1	22705020	22705325	CpG: 37	305
chr1	22762865	22764014	CpG: 112	1149
chr1	22784515	22785191	CpG: 79	676
chr1	23011548	23012462	CpG: 82	914
chr1	23144228	23145239	CpG: 96	1011
chr1	23235409	23236275	CpG: 65	866
chr1	23322650	23323591	CpG: 86	941
chr1	23359701	23359978	CpG: 24	277
chr1	23383083	23383830	CpG: 64	747
chr1	23471686	23472849	CpG: 127	1163
chr1	23473024	23473395	CpG: 25	371
chr1	23570666	23571612	CpG: 115	946
chr1	23591921	23592246	CpG: 30	325
chr1	23671725	23672458	CpG: 82	733
chr1	23736102	23736308	CpG: 19	206
chr1	23750881	23754420	CpG: 334	3539
chr1	23901666	23902033	CpG: 26	367
chr1	24061094	24061705	CpG: 48	611
chr1	24075609	24077176	CpG: 167	1567
chr1	24098468	24098847	CpG: 34	379
chr1	24099128	24100264	CpG: 99	1136
chr1	24190652	24192283	CpG: 150	1631
chr1	24300841	24301979	CpG: 119	1138
chr1	24356123	24356410	CpG: 28	287
chr1	24373644	24374188	CpG: 57	544
chr1	24374942	24375821	CpG: 100	879
chr1	24562070	24562314	CpG: 20	244
chr1	24594146	24594779	CpG: 68	633
chr1	24614531	24615752	CpG: 115	1221
chr1	24655585	24656568	CpG: 83	983
chr1	24672189	24672919	CpG: 86	730
chr1	24701254	24702920	CpG: 156	1666
chr1	24718243	24718640	CpG: 47	397
chr1	24838156	24839154	CpG: 74	998
chr1	24848921	24849739	CpG: 84	818
chr1	24918716	24920350	CpG: 161	1634
chr1	24970775	24971637	CpG: 90	862
chr1	24973199	24973717	CpG: 47	518
chr1	24979531	24980176	CpG: 68	645
chr1	25034074	25034745	CpG: 54	671
chr1	25040839	25041350	CpG: 58	511
chr1	25075850	25076512	CpG: 53	662
chr1	25091047	25091558	CpG: 55	511
chr1	25119565	25120069	CpG: 41	504
chr1	25151025	25151561	CpG: 52	536
chr1	25176078	25176973	CpG: 70	895
chr1	25231899	25232459	CpG: 48	560
chr1	25253086	25253474	CpG: 32	388
chr1	25298570	25299692	CpG: 136	1122
chr1	25325760	25326712	CpG: 99	952
chr1	25360290	25360786	CpG: 68	496
chr1	25451355	25452400	CpG: 99	1045
chr1	25529400	25531608	CpG: 230	2208
chr1	25623373	25624161	CpG: 66	788
chr1	25695776	25696288	CpG: 34	512
chr1	25696822	25697645	CpG: 70	823
chr1	25726044	25726860	CpG: 85	816
chr1	25738049	25738573	CpG: 48	524
chr1	25759569	25760156	CpG: 67	587
chr1	25796490	25797082	CpG: 68	592
chr1	25833257	25834403	CpG: 141	1146
chr1	25846203	25846631	CpG: 36	428
chr1	25852567	25853167	CpG: 58	600
chr1	25966881	25967326	CpG: 30	445
chr1	26009757	26010157	CpG: 37	400
chr1	26089567	26090696	CpG: 109	1129
chr1	26189019	26189597	CpG: 65	578
chr1	26214826	26216867	CpG: 163	2041
chr1	26221480	26221694	CpG: 17	214
chr1	26225466	26225995	CpG: 52	529
chr1	26230827	26231904	CpG: 97	1077
chr1	26247094	26247323	CpG: 16	229
chr1	26247762	26248049	CpG: 33	287
chr1	26256207	26256658	CpG: 63	451
chr1	26362173	26362675	CpG: 55	502
chr1	26404866	26405500	CpG: 67	634
chr1	26424687	26425427	CpG: 50	740
chr1	26426345	26427871	CpG: 101	1526
chr1	26445467	26445948	CpG: 43	481
chr1	26452202	26453239	CpG: 83	1037
chr1	26480520	26481929	CpG: 137	1409
chr1	26492968	26493552	CpG: 46	584
chr1	26512818	26513341	CpG: 54	523
chr1	26513799	26514050	CpG: 26	251
chr1	26538228	26538656	CpG: 57	428
chr1	26547010	26547314	CpG: 30	304
chr1	26548102	26548380	CpG: 24	278
chr1	26605451	26606302	CpG: 98	851
chr1	26654237	26654643	CpG: 35	406
chr1	26711885	26712456	CpG: 39	571
chr1	26756312	26756585	CpG: 34	273
chr1	26797268	26798218	CpG: 84	950
chr1	26828751	26829103	CpG: 25	352
chr1	26829722	26830414	CpG: 57	692
chr1	26959537	26959860	CpG: 30	323
chr1	27114381	27114832	CpG: 35	451
chr1	27119492	27119960	CpG: 46	468
chr1	27133044	27133363	CpG: 24	319
chr1	27145827	27147230	CpG: 147	1403
chr1	27245865	27246185	CpG: 27	320
chr1	27291953	27292727	CpG: 70	774
chr1	27366798	27367254	CpG: 32	456
chr1	27451896	27452154	CpG: 22	258
chr1	27464547	27465278	CpG: 94	731
chr1	27480016	27480294	CpG: 26	278
chr1	27503480	27503924	CpG: 31	444
chr1	27504571	27505316	CpG: 60	745
chr1	27536774	27537383	CpG: 59	609
chr1	27542169	27542606	CpG: 47	437
chr1	27592131	27592476	CpG: 37	345
chr1	27618336	27618895	CpG: 63	559
chr1	27689968	27691119	CpG: 120	1151
chr1	27739144	27739365	CpG: 23	221
chr1	27782872	27783596	CpG: 93	724
chr1	27836564	27837315	CpG: 73	751
chr1	27860861	27861661	CpG: 70	800
chr1	27890059	27891279	CpG: 101	1220
chr1	28108426	28112542	CpG: 399	4116
chr1	28120840	28121135	CpG: 27	295
chr1	28168431	28169199	CpG: 83	768
chr1	28218945	28219341	CpG: 43	396
chr1	28224687	28227045	CpG: 254	2358
chr1	28248750	28249435	CpG: 64	685
chr1	28249974	28250315	CpG: 30	341
chr1	28301226	28301442	CpG: 15	216
chr1	28668901	28669114	CpG: 19	213
chr1	28692228	28692464	CpG: 23	236
chr1	28740981	28741445	CpG: 65	464
chr1	29079527	29079809	CpG: 29	282
chr1	29741858	29742187	CpG: 27	329
chr1	29774387	29775589	CpG: 113	1202
chr1	29866881	29867312	CpG: 34	431
chr1	29884776	29885048	CpG: 29	272
chr1	29967222	29968291	CpG: 145	1069
chr1	30129427	30129942	CpG: 57	515
chr1	30247405	30247922	CpG: 48	517
chr1	30307241	30307952	CpG: 66	711
chr1	30370009	30370231	CpG: 16	222
chr1	30370365	30371068	CpG: 48	703
chr1	30489099	30490308	CpG: 93	1209
chr1	30553229	30553845	CpG: 43	616
chr1	30634805	30635104	CpG: 32	299
chr1	30636681	30637110	CpG: 44	429
chr1	30697325	30697964	CpG: 67	639
chr1	30756802	30757094	CpG: 22	292
chr1	30781622	30781887	CpG: 21	265
chr1	30789522	30789725	CpG: 17	203
chr1	30795572	30795827	CpG: 22	255
chr1	30813262	30813881	CpG: 48	619
chr1	30815462	30817322	CpG: 162	1860
chr1	30824627	30825730	CpG: 91	1103
chr1	30841307	30841619	CpG: 26	312
chr1	30987223	30988139	CpG: 96	916
chr1	30994740	30995291	CpG: 43	551
chr1	31065771	31067261	CpG: 156	1490
chr1	31120488	31121257	CpG: 69	769
chr1	31157270	31157500	CpG: 18	230
chr1	31228664	31229377	CpG: 87	713
chr1	31229545	31229824	CpG: 20	279
chr1	31250653	31250896	CpG: 22	243
chr1	31255288	31256249	CpG: 90	961
chr1	31274198	31274965	CpG: 58	767
chr1	31294162	31295817	CpG: 124	1655
chr1	31328621	31329546	CpG: 82	925
chr1	31348541	31348967	CpG: 43	426
chr1	31394290	31395874	CpG: 165	1584
chr1	31412036	31413099	CpG: 88	1063
chr1	31422687	31423756	CpG: 115	1069
chr1	31457575	31457928	CpG: 29	353
chr1	31484182	31484478	CpG: 25	296
chr1	31516908	31517502	CpG: 53	594
chr1	31559842	31560176	CpG: 34	334
chr1	31564126	31564932	CpG: 60	806
chr1	31602980	31603928	CpG: 159	948
chr1	31722097	31722918	CpG: 107	821
chr1	31774847	31775688	CpG: 83	841
chr1	31784336	31784658	CpG: 35	322
chr1	31831977	31832412	CpG: 51	435
chr1	31851123	31851356	CpG: 17	233
chr1	31899930	31900933	CpG: 92	1003
chr1	31956349	31956880	CpG: 86	531
chr1	31972774	31973569	CpG: 70	795
chr1	31979788	31980622	CpG: 75	834
chr1	31989257	31989816	CpG: 80	559
chr1	32054871	32056073	CpG: 158	1202
chr1	32065688	32066020	CpG: 42	332
chr1	32131125	32131690	CpG: 41	565
chr1	32162019	32162898	CpG: 75	879
chr1	32282001	32282240	CpG: 22	239
chr1	32303475	32304926	CpG: 135	1451
chr1	32387050	32387592	CpG: 46	542
chr1	32406751	32407046	CpG: 34	295
chr1	32435562	32436376	CpG: 112	814
chr1	32476508	32477835	CpG: 173	1327
chr1	32563181	32564127	CpG: 94	946
chr1	32605696	32606006	CpG: 30	310
chr1	32776059	32776385	CpG: 26	326
chr1	32784879	32785085	CpG: 18	206
chr1	33311972	33312329	CpG: 29	357
chr1	33312761	33314203	CpG: 125	1442
chr1	33314971	33315473	CpG: 39	502
chr1	33325467	33326109	CpG: 63	642
chr1	33908057	33908460	CpG: 32	403
chr1	33927933	33928647	CpG: 62	714
chr1	33931423	33931719	CpG: 25	296
chr1	33939757	33939984	CpG: 30	227
chr1	34006855	34007221	CpG: 37	366
chr1	34012940	34013874	CpG: 95	934
chr1	34017080	34017282	CpG: 20	202
chr1	34033958	34034907	CpG: 82	949
chr1	34076660	34078153	CpG: 110	1493
chr1	34120143	34120812	CpG: 66	669
chr1	34128099	34128389	CpG: 39	290
chr1	34179725	34180204	CpG: 46	479
chr1	34238438	34238820	CpG: 35	382
chr1	34251217	34251638	CpG: 40	421
chr1	34252595	34252846	CpG: 19	251
chr1	34253029	34254171	CpG: 75	1142
chr1	34254454	34254655	CpG: 16	201
chr1	34284587	34284991	CpG: 40	404
chr1	34303359	34303799	CpG: 31	440
chr1	34341190	34342532	CpG: 136	1342
chr1	34409393	34410025	CpG: 67	632
chr1	34712167	34713490	CpG: 112	1323
chr1	34715454	34715684	CpG: 17	230
chr1	34715986	34716219	CpG: 19	233
chr1	34729182	34730326	CpG: 132	1144
chr1	34732746	34733717	CpG: 96	971
chr1	34749400	34749759	CpG: 42	359
chr1	34800792	34801230	CpG: 45	438
chr1	34878331	34879026	CpG: 70	695
chr1	34889815	34890465	CpG: 72	650
chr1	34894422	34895186	CpG: 58	764
chr1	34945600	34946412	CpG: 80	812
chr1	34987408	34988392	CpG: 124	984
chr1	35117702	35118710	CpG: 122	1008
chr1	35269827	35270297	CpG: 44	470
chr1	35274422	35275053	CpG: 67	631
chr1	35314586	35315202	CpG: 88	616
chr1	35339021	35339751	CpG: 64	730
chr1	35346052	35346885	CpG: 103	833
chr1	35368520	35369224	CpG: 78	704
chr1	35370629	35370841	CpG: 16	212
chr1	35371198	35371461	CpG: 27	263
chr1	35423415	35423888	CpG: 50	473
chr1	35510554	35511418	CpG: 93	864
chr1	35525352	35528258	CpG: 226	2906
chr1	35538641	35539008	CpG: 27	367
chr1	35591530	35591748	CpG: 17	218
chr1	35591958	35592727	CpG: 65	769
chr1	35603660	35604015	CpG: 45	355
chr1	35653972	35654415	CpG: 34	443
chr1	35668704	35669101	CpG: 44	397
chr1	36157891	36158103	CpG: 15	212
chr1	36231285	36233474	CpG: 255	2189
chr1	36665858	36666699	CpG: 96	841
chr1	36705577	36706226	CpG: 83	649
chr1	36746915	36747132	CpG: 30	217
chr1	36749750	36750037	CpG: 24	287
chr1	36790297	36790605	CpG: 37	308
chr1	36827232	36828821	CpG: 144	1589
chr1	36890866	36891071	CpG: 18	205
chr1	36892222	36893404	CpG: 104	1182
chr1	36953720	36954663	CpG: 98	943
chr1	36963292	36963857	CpG: 61	565
chr1	36966056	36967104	CpG: 74	1048
chr1	36996865	36998140	CpG: 120	1275
chr1	37011703	37012721	CpG: 131	1018
chr1	37065502	37065705	CpG: 16	203
chr1	37065956	37066514	CpG: 48	558
chr1	37133334	37133850	CpG: 52	516
chr1	37192792	37193357	CpG: 40	565
chr1	37208897	37209420	CpG: 67	523
chr1	37215918	37216558	CpG: 50	640
chr1	37250597	37253790	CpG: 340	3193
chr1	37342213	37342428	CpG: 21	215
chr1	37666408	37666894	CpG: 44	486
chr1	37772088	37772675	CpG: 65	587
chr1	37994831	37995197	CpG: 43	366
chr1	38008856	38009774	CpG: 89	918
chr1	38049046	38049917	CpG: 70	871
chr1	38062153	38062981	CpG: 78	828
chr1	38193675	38193912	CpG: 26	237
chr1	38342324	38343735	CpG: 155	1411
chr1	38373621	38374816	CpG: 113	1195
chr1	38680248	38681450	CpG: 120	1202
chr1	38764689	38766351	CpG: 176	1662
chr1	38788996	38790487	CpG: 121	1491
chr1	38790700	38790984	CpG: 21	284
chr1	38793426	38793688	CpG: 20	262
chr1	38848234	38849522	CpG: 147	1288
chr1	38888229	38888593	CpG: 28	364
chr1	38912439	38912822	CpG: 30	383
chr1	38918881	38919577	CpG: 62	696
chr1	38951897	38952759	CpG: 70	862
chr1	38964303	38964961	CpG: 66	658
chr1	38971535	38973057	CpG: 113	1522
chr1	39019865	39020232	CpG: 37	367
chr1	39046442	39046704	CpG: 21	262
chr1	39051670	39053075	CpG: 127	1405
chr1	39069801	39071442	CpG: 210	1641
chr1	39159609	39159896	CpG: 29	287
chr1	39179140	39180772	CpG: 173	1632
chr1	39333833	39335092	CpG: 97	1259
chr1	39395417	39395943	CpG: 53	526
chr1	39397783	39398245	CpG: 47	462
chr1	39426648	39427489	CpG: 69	841
chr1	39466804	39467478	CpG: 52	674
chr1	39569210	39569424	CpG: 23	214
chr1	39626836	39627654	CpG: 63	818
chr1	39638577	39640710	CpG: 156	2133
chr1	39681226	39681668	CpG: 44	442
chr1	39752528	39752976	CpG: 58	448
chr1	39784038	39784648	CpG: 68	610
chr1	39814506	39815161	CpG: 62	655
chr1	39907132	39907489	CpG: 48	357
chr1	39972222	39972514	CpG: 29	292
chr1	39994028	39994842	CpG: 82	814
chr1	40088306	40089380	CpG: 127	1074
chr1	40108636	40108927	CpG: 41	291
chr1	40123966	40124705	CpG: 64	739
chr1	40143819	40144898	CpG: 72	1079
chr1	40167951	40169115	CpG: 148	1164
chr1	40192280	40192834	CpG: 66	554
chr1	40293931	40295177	CpG: 114	1246
chr1	40332222	40332573	CpG: 29	351
chr1	40558441	40559830	CpG: 156	1389
chr1	40686089	40687683	CpG: 173	1594
chr1	40691362	40691874	CpG: 49	512
chr1	40706549	40707970	CpG: 190	1421
chr1	40741648	40741934	CpG: 23	286
chr1	40742958	40743161	CpG: 16	203
chr1	40743665	40743906	CpG: 19	241
chr1	40744685	40744913	CpG: 17	228
chr1	40824034	40824499	CpG: 53	465
chr1	40838321	40838582	CpG: 23	261
chr1	40909231	40909640	CpG: 29	409
chr1	40937940	40938448	CpG: 55	508
chr1	40995859	40997094	CpG: 144	1235
chr1	41260941	41261371	CpG: 38	430
chr1	41377073	41378067	CpG: 117	994
chr1	41490567	41490825	CpG: 25	258
chr1	41672666	41673760	CpG: 109	1094
chr1	41720984	41721922	CpG: 115	938
chr1	41794905	41795834	CpG: 87	929
chr1	41801660	41802000	CpG: 34	340
chr1	41998826	41999643	CpG: 58	817
chr1	42022374	42023890	CpG: 159	1516
chr1	42107060	42108106	CpG: 102	1046
chr1	42125355	42125656	CpG: 25	301
chr1	42158870	42159349	CpG: 51	479
chr1	42250771	42251281	CpG: 38	510
chr1	42323218	42323912	CpG: 64	694
chr1	42348426	42348736	CpG: 29	310
chr1	42358452	42359740	CpG: 142	1288
chr1	42408209	42409174	CpG: 73	965
chr1	42415300	42415861	CpG: 47	561
chr1	42470595	42471002	CpG: 46	407
chr1	42522586	42522887	CpG: 25	301
chr1	42672139	42673092	CpG: 69	953
chr1	42799728	42800024	CpG: 38	296
chr1	42837342	42838316	CpG: 84	974
chr1	42847297	42848065	CpG: 66	768
chr1	42855815	42856077	CpG: 26	262
chr1	42856540	42857139	CpG: 60	599
chr1	42878909	42879429	CpG: 44	520
chr1	42943791	42944444	CpG: 81	653
chr1	43021654	43022459	CpG: 86	805
chr1	43056627	43057159	CpG: 47	532
chr1	43082144	43082571	CpG: 40	427
chr1	43089131	43089414	CpG: 27	283
chr1	43142842	43143044	CpG: 20	202
chr1	43201314	43202388	CpG: 102	1074
chr1	43436411	43436820	CpG: 31	409
chr1	43439074	43439740	CpG: 71	666
chr1	43449905	43450650	CpG: 73	745
chr1	43473276	43473525	CpG: 17	249
chr1	43473723	43473964	CpG: 21	241
chr1	43478012	43479110	CpG: 117	1098
chr1	43482501	43483307	CpG: 101	806
chr1	43484626	43484943	CpG: 24	317
chr1	43495266	43495746	CpG: 48	480
chr1	43535350	43536836	CpG: 132	1486
chr1	43660921	43661123	CpG: 19	202
chr1	43770541	43770756	CpG: 25	215
chr1	43811979	43812233	CpG: 19	254
chr1	43915058	43915571	CpG: 48	513
chr1	43963319	43966256	CpG: 234	2937
chr1	43966730	43966972	CpG: 21	242
chr1	43975388	43976533	CpG: 106	1145
chr1	44180622	44181170	CpG: 60	548
chr1	44195185	44195949	CpG: 87	764
chr1	44238288	44239090	CpG: 62	802
chr1	44289636	44289997	CpG: 33	361
chr1	44303780	44304200	CpG: 46	420
chr1	44342731	44343615	CpG: 84	884
chr1	44351243	44351784	CpG: 67	541
chr1	44353278	44353804	CpG: 49	526
chr1	44366732	44367984	CpG: 110	1252
chr1	44372256	44372898	CpG: 74	642
chr1	44379361	44380243	CpG: 82	882
chr1	44408799	44409459	CpG: 58	660
chr1	44562650	44563055	CpG: 40	405
chr1	44578740	44578970	CpG: 19	230
chr1	44585897	44586748	CpG: 84	851
chr1	44783713	44784698	CpG: 143	985
chr1	44873688	44874056	CpG: 33	368
chr1	44907061	44907977	CpG: 89	916
chr1	44921787	44922158	CpG: 48	371
chr1	45077629	45078357	CpG: 63	728
chr1	45086215	45086649	CpG: 35	434
chr1	45099805	45100401	CpG: 58	596
chr1	45130156	45130371	CpG: 21	215
chr1	45163700	45164796	CpG: 87	1096
chr1	45207634	45208574	CpG: 79	940
chr1	45271035	45272331	CpG: 113	1296
chr1	45327217	45327674	CpG: 45	457
chr1	45381152	45381513	CpG: 31	361
chr1	45388150	45388869	CpG: 82	719
chr1	45746813	45747815	CpG: 85	1002
chr1	45781052	45781273	CpG: 27	221
chr1	45812466	45812874	CpG: 32	408
chr1	45817287	45817724	CpG: 38	437
chr1	45917328	45918926	CpG: 153	1598
chr1	45954608	45955117	CpG: 45	509
chr1	45995654	45996229	CpG: 68	575
chr1	46051620	46052141	CpG: 57	521
chr1	46070061	46070615	CpG: 56	554
chr1	46089320	46089949	CpG: 60	629
chr1	46092918	46094716	CpG: 148	1798
chr1	46135478	46136196	CpG: 90	718
chr1	46146384	46146915	CpG: 47	531
chr1	46206930	46207515	CpG: 55	585
chr1	46215943	46216342	CpG: 35	399
chr1	46219364	46219989	CpG: 50	625
chr1	46270021	46270673	CpG: 87	652
chr1	46319163	46319917	CpG: 61	754
chr1	46514328	46514666	CpG: 34	338
chr1	46727526	46728184	CpG: 73	658
chr1	46733075	46734643	CpG: 116	1568
chr1	46816098	46816591	CpG: 52	493
chr1	46834959	46836079	CpG: 120	1120
chr1	46918318	46918913	CpG: 76	595
chr1	46935998	46936720	CpG: 56	722
chr1	46939133	46941833	CpG: 292	2700
chr1	46946023	46947320	CpG: 96	1297
chr1	46951868	46952208	CpG: 26	340
chr1	47012710	47013429	CpG: 55	719
chr1	47098478	47098956	CpG: 45	478
chr1	47209545	47211600	CpG: 170	2055
chr1	47225835	47226189	CpG: 48	354
chr1	47481024	47481336	CpG: 40	312
chr1	47491157	47491406	CpG: 22	249
chr1	47493493	47494937	CpG: 128	1444
chr1	48040340	48041054	CpG: 60	714
chr1	48338033	48338578	CpG: 56	545
chr1	49535778	49536308	CpG: 39	530
chr1	49561269	49561946	CpG: 68	677
chr1	49849259	49850198	CpG: 80	939
chr1	49978109	49978758	CpG: 45	649
chr1	49979129	49979349	CpG: 22	220
chr1	49979675	49979901	CpG: 18	226
chr1	49980022	49980677	CpG: 58	655
chr1	49981504	49982621	CpG: 128	1117
chr1	49983759	49984353	CpG: 61	594
chr1	49985506	49988625	CpG: 208	3119
chr1	49989673	49990431	CpG: 56	758
chr1	50440028	50440678	CpG: 93	650
chr1	50525987	50527757	CpG: 160	1770
chr1	50535342	50536271	CpG: 90	929
chr1	50798851	50799453	CpG: 65	602
chr1	50892826	50893489	CpG: 59	663
chr1	50907813	50908214	CpG: 42	401
chr1	51080185	51080541	CpG: 47	356
chr1	51183668	51184565	CpG: 60	897
chr1	51290731	51291617	CpG: 75	886
chr1	51571127	51571826	CpG: 78	699
chr1	51595042	51595488	CpG: 50	446
chr1	51618439	51619509	CpG: 96	1070
chr1	51640077	51640455	CpG: 31	378
chr1	51641107	51641656	CpG: 49	549
chr1	51726519	51727652	CpG: 123	1133
chr1	51948680	51949206	CpG: 62	526
chr1	51987079	51987502	CpG: 44	423
chr1	52142884	52144187	CpG: 122	1303
chr1	52197343	52198269	CpG: 99	926
chr1	52229192	52229870	CpG: 66	678
chr1	52296538	52297012	CpG: 44	474
chr1	52329629	52330015	CpG: 50	386
chr1	52454162	52455144	CpG: 117	982
chr1	52543751	52544591	CpG: 79	840
chr1	52567989	52568701	CpG: 61	712
chr1	52704900	52706324	CpG: 110	1424
chr1	52721629	52722193	CpG: 46	564
chr1	52838784	52839198	CpG: 39	414
chr1	52862913	52863531	CpG: 52	618
chr1	52881057	52881746	CpG: 62	689
chr1	52919449	52919997	CpG: 72	548
chr1	52968129	52970227	CpG: 193	2098
chr1	53072475	53073702	CpG: 112	1227
chr1	53094434	53094910	CpG: 60	476
chr1	53096278	53096584	CpG: 23	306
chr1	53105334	53105581	CpG: 23	247
chr1	53377918	53379634	CpG: 202	1716
chr1	53506335	53506839	CpG: 49	504
chr1	53561918	53562327	CpG: 37	409
chr1	53620489	53621944	CpG: 152	1455
chr1	53729497	53729736	CpG: 28	239
chr1	53799736	53800054	CpG: 23	318
chr1	53878679	53879339	CpG: 56	660
chr1	54037488	54037790	CpG: 21	302
chr1	54072679	54072885	CpG: 17	206
chr1	54087924	54090052	CpG: 209	2128
chr1	54157156	54157498	CpG: 41	342
chr1	54170500	54170832	CpG: 46	332
chr1	54171675	54171997	CpG: 31	322
chr1	54180617	54180957	CpG: 32	340
chr1	54222550	54223032	CpG: 54	482
chr1	54388006	54388216	CpG: 26	210
chr1	54437937	54438431	CpG: 48	494
chr1	54454880	54455388	CpG: 63	508
chr1	54475520	54476386	CpG: 90	866
chr1	54481136	54481340	CpG: 27	204
chr1	54557166	54558051	CpG: 108	885
chr1	54637036	54637639	CpG: 81	603
chr1	54653637	54653974	CpG: 37	337
chr1	54690814	54691822	CpG: 90	1008
chr1	54707527	54707898	CpG: 28	371
chr1	54866490	54867616	CpG: 123	1126
chr1	56135696	56135988	CpG: 23	292
chr1	56159398	56160000	CpG: 54	602
chr1	56259409	56260124	CpG: 76	715
chr1	56320898	56321579	CpG: 88	681
chr1	57094431	57096585	CpG: 191	2154
chr1	57919334	57920130	CpG: 79	796
chr1	58210916	58211531	CpG: 63	615
chr1	58240988	58242543	CpG: 168	1555
chr1	58441521	58444807	CpG: 260	3286
chr1	58474174	58474381	CpG: 20	207
chr1	58475022	58475434	CpG: 43	412
chr1	58565076	58565604	CpG: 50	528
chr1	58966977	58967384	CpG: 47	407
chr1	59469395	59470271	CpG: 83	876
chr1	59588762	59589228	CpG: 30	466
chr1	59638812	59639066	CpG: 22	254
chr1	59734455	59734682	CpG: 19	227
chr1	59755293	59755751	CpG: 35	458
chr1	59756383	59759588	CpG: 265	3205
chr1	60727187	60728149	CpG: 96	962
chr1	60734785	60735710	CpG: 102	925
chr1	60738201	60738820	CpG: 47	619
chr1	60761238	60761586	CpG: 26	348
chr1	60766296	60768064	CpG: 159	1768
chr1	61340992	61341290	CpG: 28	298
chr1	61408661	61408864	CpG: 21	203
chr1	61426788	61427805	CpG: 94	1017
chr1	61881419	61881681	CpG: 24	262
chr1	62020889	62021878	CpG: 99	989
chr1	62139201	62141224	CpG: 202	2023
chr1	62385386	62386364	CpG: 111	978
chr1	62457578	62457996	CpG: 40	418
chr1	62468163	62468366	CpG: 20	203
chr1	62759651	62760010	CpG: 32	359
chr1	63007988	63016123	CpG: 596	8135
chr1	63020999	63021776	CpG: 61	777
chr1	63052831	63053260	CpG: 49	429
chr1	63195349	63195741	CpG: 33	392
chr1	63264813	63265592	CpG: 78	779
chr1	63446240	63447613	CpG: 151	1373
chr1	63873192	63873816	CpG: 52	624
chr1	64145281	64146964	CpG: 147	1683
chr1	64181149	64181475	CpG: 36	326
chr1	64429362	64430358	CpG: 101	996
chr1	64645491	64646810	CpG: 145	1319
chr1	64685410	64685911	CpG: 62	501
chr1	64753679	64754379	CpG: 83	700
chr1	64848385	64850256	CpG: 197	1871
chr1	65007224	65007853	CpG: 65	629
chr1	65018766	65019227	CpG: 55	461
chr1	65061520	65062250	CpG: 71	730
chr1	65170066	65170879	CpG: 80	813
chr1	65271750	65272512	CpG: 93	762
chr1	65537969	65538267	CpG: 23	298
chr1	65538549	65539276	CpG: 62	727
chr1	66303281	66303561	CpG: 28	280
chr1	66525602	66525821	CpG: 27	219
chr1	66684723	66685399	CpG: 58	676
chr1	66690252	66691090	CpG: 82	838
chr1	66817025	66817673	CpG: 66	648
chr1	66909157	66909662	CpG: 42	505
chr1	67072673	67073128	CpG: 45	455
chr1	67198792	67200474	CpG: 145	1682
chr1	67458199	67459555	CpG: 138	1356
chr1	67602766	67603070	CpG: 22	304
chr1	67603260	67604321	CpG: 105	1061
chr1	67824504	67824866	CpG: 29	362
chr1	67828052	67828280	CpG: 24	228
chr1	68009295	68010355	CpG: 91	1060
chr1	68010788	68010991	CpG: 23	203
chr1	68272781	68273506	CpG: 63	725
chr1	69319926	69321459	CpG: 132	1533
chr1	69678635	69678836	CpG: 15	201
chr1	69966360	69966925	CpG: 49	565
chr1	69982099	69982309	CpG: 24	210
chr1	70109818	70110795	CpG: 87	977
chr1	70229341	70229623	CpG: 29	282
chr1	70402114	70402443	CpG: 27	329
chr1	70919074	70920285	CpG: 112	1211
chr1	70957111	70957333	CpG: 18	222
chr1	72170114	72170431	CpG: 23	317
chr1	74151561	74151769	CpG: 23	208
chr1	74725638	74725877	CpG: 21	239
chr1	75105625	75105838	CpG: 20	213
chr1	75106166	75106797	CpG: 49	631
chr1	75111297	75112546	CpG: 79	1249
chr1	75116554	75116982	CpG: 29	428
chr1	75117433	75118340	CpG: 83	907
chr1	75578468	75579810	CpG: 95	1342
chr1	75580338	75580725	CpG: 38	387
chr1	75701092	75701894	CpG: 57	802
chr1	75775774	75776138	CpG: 30	364
chr1	76088193	76088432	CpG: 22	239
chr1	76926356	76926863	CpG: 39	507
chr1	76927146	76927711	CpG: 58	565
chr1	76999667	76999927	CpG: 27	260
chr1	77264794	77265103	CpG: 30	309
chr1	77324524	77325381	CpG: 92	857
chr1	77747437	77748639	CpG: 104	1202
chr1	77828703	77829577	CpG: 83	874
chr1	77842615	77843157	CpG: 51	542
chr1	77940571	77941112	CpG: 49	541
chr1	78033241	78034229	CpG: 81	988
chr1	78099408	78100390	CpG: 96	982
chr1	78532684	78533589	CpG: 70	905
chr1	78978871	78979259	CpG: 32	388
chr1	79096047	79096304	CpG: 33	257
chr1	81364748	81364990	CpG: 35	242
chr1	81939430	81942453	CpG: 270	3023
chr1	82948595	82948938	CpG: 24	343
chr1	84091362	84091933	CpG: 43	571
chr1	84238740	84239747	CpG: 93	1007
chr1	84313643	84314756	CpG: 111	1113
chr1	84534405	84535195	CpG: 79	790
chr1	84711669	84712158	CpG: 44	489
chr1	84738395	84739592	CpG: 88	1197
chr1	84806918	84807243	CpG: 31	325
chr1	84854259	84854786	CpG: 54	527
chr1	84928419	84929342	CpG: 108	923
chr1	85132099	85132913	CpG: 80	814
chr1	85237318	85238133	CpG: 84	815
chr1	85238547	85238883	CpG: 31	336
chr1	85289985	85291071	CpG: 98	1086
chr1	85444417	85445761	CpG: 136	1344
chr1	85502321	85503138	CpG: 69	817
chr1	85519458	85520065	CpG: 64	607
chr1	85705073	85706254	CpG: 120	1181
chr1	85816882	85817593	CpG: 84	711
chr1	85820881	85821760	CpG: 92	879
chr1	85856996	85857313	CpG: 35	317
chr1	85942165	85942393	CpG: 22	228
chr1	86353378	86353749	CpG: 29	371
chr1	86354425	86355801	CpG: 87	1376
chr1	86583276	86583820	CpG: 48	544
chr1	86732909	86733433	CpG: 37	524
chr1	86874210	86875150	CpG: 109	940
chr1	87070162	87070450	CpG: 19	288
chr1	87291271	87292227	CpG: 81	956
chr1	87311075	87311305	CpG: 17	230
chr1	87311611	87311905	CpG: 22	294
chr1	87489244	87490635	CpG: 120	1391
chr1	87492788	87493357	CpG: 44	569
chr1	87496134	87496630	CpG: 61	496
chr1	88655418	88655869	CpG: 61	451
chr1	88889838	88890812	CpG: 90	974
chr1	89106749	89107201	CpG: 45	452
chr1	89215675	89216451	CpG: 57	776
chr1	89218582	89219138	CpG: 46	556
chr1	89699784	89700950	CpG: 112	1166
chr1	89805642	89806954	CpG: 130	1312
chr1	89997151	89998444	CpG: 140	1293
chr1	90019951	90020268	CpG: 31	317
chr1	90917291	90917961	CpG: 69	670
chr1	90927809	90928100	CpG: 23	291
chr1	90928507	90930883	CpG: 192	2376
chr1	90936428	90936665	CpG: 19	237
chr1	90937654	90937935	CpG: 25	281
chr1	90940249	90940486	CpG: 26	237
chr1	91047127	91048047	CpG: 87	920
chr1	91062453	91063607	CpG: 108	1154
chr1	91221514	91222378	CpG: 75	864
chr1	91651745	91652290	CpG: 54	545
chr1	91700204	91701188	CpG: 86	984
chr1	91709139	91709398	CpG: 26	259
chr1	91710616	91710939	CpG: 26	323
chr1	91879938	91880334	CpG: 36	396
chr1	91884993	91885308	CpG: 53	315
chr1	92025360	92025937	CpG: 59	577
chr1	92129085	92129852	CpG: 72	767
chr1	92164635	92165029	CpG: 40	394
chr1	92175246	92175585	CpG: 27	339
chr1	92510562	92511745	CpG: 128	1183
chr1	92573938	92574141	CpG: 19	203
chr1	92656202	92656922	CpG: 84	720
chr1	92708667	92709328	CpG: 53	661
chr1	92926199	92926971	CpG: 75	772
chr1	93106782	93113587	CpG: 496	6805
chr1	93413757	93414855	CpG: 115	1098
chr1	93465642	93466266	CpG: 57	624
chr1	93597015	93598180	CpG: 116	1165
chr1	93724179	93724483	CpG: 34	304
chr1	93823497	93824482	CpG: 84	985
chr1	94017175	94018132	CpG: 82	957
chr1	94119022	94120076	CpG: 111	1054
chr1	94353969	94355193	CpG: 117	1224
chr1	94513028	94514880	CpG: 186	1852
chr1	94541194	94541496	CpG: 32	302
chr1	94570130	94571226	CpG: 112	1096
chr1	94879522	94880160	CpG: 89	638
chr1	94889739	94890112	CpG: 54	373
chr1	95061554	95062453	CpG: 112	899
chr1	95185205	95186392	CpG: 104	1187
chr1	95486580	95487214	CpG: 47	634
chr1	95605781	95607115	CpG: 138	1334
chr1	95758406	95758851	CpG: 33	445
chr1	95797399	95798020	CpG: 89	621
chr1	95909757	95909976	CpG: 23	219
chr1	95917802	95918475	CpG: 58	673
chr1	97465636	97466384	CpG: 78	748
chr1	98726568	98727110	CpG: 51	542
chr1	98852952	98853691	CpG: 59	739
chr1	98860980	98861969	CpG: 98	989
chr1	99523236	99524186	CpG: 104	950
chr1	99860267	99861458	CpG: 107	1191
chr1	100124703	100125110	CpG: 36	407
chr1	100709073	100709661	CpG: 61	588
chr1	100839839	100840613	CpG: 71	774
chr1	100908733	100909738	CpG: 114	1005
chr1	101003953	101004576	CpG: 46	623
chr1	101134127	101134840	CpG: 58	713
chr1	101222442	101223775	CpG: 103	1333
chr1	101407693	101409010	CpG: 150	1317
chr1	101760242	101760446	CpG: 19	204
chr1	101760814	101761478	CpG: 53	664
chr1	101891961	101892219	CpG: 27	258
chr1	102105593	102105875	CpG: 26	282
chr1	102106257	102106558	CpG: 35	301
chr1	104358969	104359425	CpG: 38	456
chr1	107923358	107924298	CpG: 83	940
chr1	108014122	108014888	CpG: 76	766
chr1	108363857	108364067	CpG: 21	210
chr1	108850239	108851020	CpG: 101	781
chr1	109081445	109082308	CpG: 100	863
chr1	109160054	109160788	CpG: 65	734
chr1	109336594	109337326	CpG: 63	732
chr1	109528688	109529344	CpG: 87	656
chr1	109627241	109627848	CpG: 81	607
chr1	109654519	109654859	CpG: 32	340
chr1	109655117	109655404	CpG: 20	287
chr1	109707736	109708495	CpG: 69	759
chr1	109834270	109834837	CpG: 73	567
chr1	109901232	109901733	CpG: 45	501
chr1	109928145	109928668	CpG: 66	523
chr1	110004956	110005814	CpG: 89	858
chr1	110083171	110083885	CpG: 60	714
chr1	110086373	110087717	CpG: 103	1344
chr1	110095626	110096219	CpG: 55	593
chr1	110212923	110213463	CpG: 52	540
chr1	110249877	110250664	CpG: 106	787
chr1	110259059	110259705	CpG: 65	646
chr1	110283945	110284441	CpG: 49	496
chr1	110399154	110399974	CpG: 118	820
chr1	110428894	110429785	CpG: 66	891
chr1	110462547	110462785	CpG: 26	238
chr1	110478675	110479743	CpG: 112	1068
chr1	110496217	110496615	CpG: 56	398
chr1	110506259	110506705	CpG: 43	446
chr1	110521321	110521876	CpG: 74	555
chr1	110560219	110560770	CpG: 51	551
chr1	110633055	110633313	CpG: 28	258
chr1	110671063	110671499	CpG: 33	436
chr1	110683211	110683561	CpG: 28	350
chr1	110717598	110718117	CpG: 40	519
chr1	110764772	110765641	CpG: 83	869
chr1	110929185	110929390	CpG: 24	205
chr1	111004068	111004999	CpG: 81	931
chr1	111056570	111057407	CpG: 70	837
chr1	111090704	111093703	CpG: 248	2999
chr1	111107173	111108062	CpG: 94	889
chr1	111174292	111175585	CpG: 127	1293
chr1	111234666	111237173	CpG: 240	2507
chr1	111248057	111248418	CpG: 31	361
chr1	111362270	111362496	CpG: 18	226
chr1	111362825	111364678	CpG: 152	1853
chr1	111429554	111430218	CpG: 61	664
chr1	111574425	111574920	CpG: 45	495
chr1	111631482	111632624	CpG: 107	1142
chr1	111697332	111699383	CpG: 207	2051
chr1	111977298	111978138	CpG: 70	840
chr1	112142010	112142865	CpG: 83	855
chr1	112206832	112207792	CpG: 97	960
chr1	112264230	112264677	CpG: 36	447
chr1	112413245	112414282	CpG: 78	1037
chr1	112487401	112487813	CpG: 34	412
chr1	112590211	112590467	CpG: 34	256
chr1	112708902	112710965	CpG: 156	2063
chr1	112726007	112727012	CpG: 94	1005
chr1	112954401	112955314	CpG: 82	913
chr1	112961495	112963814	CpG: 210	2319
chr1	113374819	113375124	CpG: 24	305
chr1	113445869	113446248	CpG: 34	379
chr1	113491769	113492406	CpG: 61	637
chr1	113498286	113499787	CpG: 132	1501
chr1	113614748	113615855	CpG: 82	1107
chr1	113667148	113667824	CpG: 77	676
chr1	113698685	113699308	CpG: 65	623
chr1	113706582	113707860	CpG: 104	1278
chr1	113711181	113711530	CpG: 39	349
chr1	113715673	113715885	CpG: 20	212
chr1	113735642	113736402	CpG: 66	760
chr1	113830860	113831534	CpG: 65	674
chr1	113936985	113937936	CpG: 94	951
chr1	114068862	114069502	CpG: 52	640
chr1	114424110	114425586	CpG: 159	1476
chr1	114790766	114791537	CpG: 84	771
chr1	114844237	114845165	CpG: 85	928
chr1	114948348	114948924	CpG: 58	576
chr1	114963549	114963960	CpG: 47	411
chr1	114976130	114976791	CpG: 84	661
chr1	115189304	115189602	CpG: 25	298
chr1	115207036	115208567	CpG: 148	1531
chr1	115383190	115383433	CpG: 26	243
chr1	115549940	115551262	CpG: 114	1322
chr1	115624366	115624733	CpG: 31	367
chr1	115716579	115717332	CpG: 70	753
chr1	115802693	115802973	CpG: 23	280
chr1	115825682	115826003	CpG: 29	321
chr1	115898958	115899505	CpG: 43	547
chr1	116116688	116117570	CpG: 80	882
chr1	116420905	116422201	CpG: 114	1296
chr1	116722333	116723511	CpG: 124	1178
chr1	116910397	116911251	CpG: 87	854
chr1	116919686	116921601	CpG: 185	1915
chr1	117056948	117057365	CpG: 51	417
chr1	117226169	117226454	CpG: 35	285
chr1	117242095	117242470	CpG: 38	375
chr1	117445865	117447258	CpG: 115	1393
chr1	117491699	117492117	CpG: 43	418
chr1	117607877	117608178	CpG: 27	301
chr1	117643156	117644258	CpG: 112	1102
chr1	117672626	117672959	CpG: 26	333
chr1	117739856	117740153	CpG: 34	297
chr1	117740778	117741318	CpG: 64	540
chr1	117815854	117816479	CpG: 53	625
chr1	117986834	117988085	CpG: 121	1251
chr1	118024679	118025029	CpG: 41	350
chr1	118134010	118134871	CpG: 67	861
chr1	118197939	118198934	CpG: 89	995
chr1	118444205	118445223	CpG: 115	1018
chr1	118727098	118728493	CpG: 112	1395
chr1	119108376	119109318	CpG: 79	942
chr1	120164279	120165129	CpG: 61	850
chr1	120167373	120168265	CpG: 80	892
chr1	120169541	120169746	CpG: 18	205
chr1	120170277	120170532	CpG: 19	255
chr1	120173167	120173543	CpG: 39	376
chr1	120180557	120181025	CpG: 34	468
chr1	120181399	120181983	CpG: 43	584
chr1	120186608	120188595	CpG: 172	1987
chr1	120320574	120321090	CpG: 48	516
chr1	120495250	120495460	CpG: 18	210
chr1	120803803	120805079	CpG: 131	1276
chr1	120812287	120812820	CpG: 41	533
chr1	120828905	120829751	CpG: 75	846
chr1	120898824	120899375	CpG: 42	551
chr1	121098237	121098445	CpG: 20	208
chr1	121271458	121272640	CpG: 103	1182
chr1	121323470	121323707	CpG: 21	237
chr1	121378708	121379047	CpG: 28	339
chr1	121401358	121401703	CpG: 42	345
chr1	121432662	121433091	CpG: 41	429
chr1	121540277	121540885	CpG: 54	608
chr1	121541097	121541418	CpG: 23	321
chr1	121630871	121631074	CpG: 19	203
chr1	121655172	121655469	CpG: 28	297
chr1	121692371	121692729	CpG: 29	358
chr1	121704102	121704360	CpG: 26	258
chr1	121710533	121710792	CpG: 26	259
chr1	121730128	121730577	CpG: 35	449
chr1	121737265	121737476	CpG: 18	211
chr1	121753250	121753549	CpG: 24	299
chr1	121796839	121797730	CpG: 78	891
chr1	121901124	121901523	CpG: 32	399
chr1	121906570	121908137	CpG: 105	1567
chr1	121908421	121908840	CpG: 32	419
chr1	121909349	121909603	CpG: 19	254
chr1	121992775	121993798	CpG: 97	1023
chr1	122047546	122047893	CpG: 48	347
chr1	122056143	122056771	CpG: 75	628
chr1	122452328	122453276	CpG: 96	948
chr1	122523468	122524484	CpG: 79	1016
chr1	122766214	122766576	CpG: 29	362
chr1	122786154	122786810	CpG: 63	656
chr1	122808140	122808438	CpG: 21	298
chr1	122827261	122827518	CpG: 21	257
chr1	122828191	122829161	CpG: 67	970
chr1	122837178	122837547	CpG: 33	369
chr1	122843766	122844224	CpG: 38	458
chr1	122851930	122852308	CpG: 32	378
chr1	122872530	122872847	CpG: 22	317
chr1	122889602	122890265	CpG: 54	663
chr1	122920678	122921355	CpG: 77	677
chr1	122963285	122964014	CpG: 56	729
chr1	123092463	123093269	CpG: 64	806
chr1	123112510	123113086	CpG: 57	576
chr1	123120029	123120420	CpG: 36	391
chr1	123120846	123121096	CpG: 28	250
chr1	123145688	123145989	CpG: 22	301
chr1	123182761	123183067	CpG: 24	306
chr1	123185202	123185548	CpG: 23	346
chr1	123187667	123188014	CpG: 30	347
chr1	123198246	123198612	CpG: 31	366
chr1	123225538	123226260	CpG: 47	722
chr1	123260395	123260947	CpG: 47	552
chr1	123270297	123270637	CpG: 25	340
chr1	123276722	123277091	CpG: 31	369
chr1	123283832	123284384	CpG: 39	552
chr1	123287263	123287575	CpG: 25	312
chr1	123302460	123302791	CpG: 27	331
chr1	123303070	123303283	CpG: 20	213
chr1	123309255	123309471	CpG: 21	216
chr1	123330249	123330735	CpG: 38	486
chr1	123383406	123383726	CpG: 24	320
chr1	123386152	123387880	CpG: 136	1728
chr1	123390202	123390658	CpG: 34	456
chr1	123428426	123428828	CpG: 34	402
chr1	123460408	123460831	CpG: 32	423
chr1	123490064	123491334	CpG: 107	1270
chr1	123503996	123504416	CpG: 45	420
chr1	123527676	123528171	CpG: 59	495
chr1	123743254	123743969	CpG: 64	715
chr1	123789072	123789466	CpG: 37	394
chr1	123800337	123801003	CpG: 49	666
chr1	123814566	123814969	CpG: 30	403
chr1	123815373	123815593	CpG: 21	220
chr1	123832307	123832864	CpG: 41	557
chr1	123841573	123841916	CpG: 28	343
chr1	123842421	123842711	CpG: 25	290
chr1	123843075	123843384	CpG: 29	309
chr1	123849890	123850850	CpG: 88	960
chr1	123890418	123891270	CpG: 84	852
chr1	123932157	123933066	CpG: 64	909
chr1	123943946	123944433	CpG: 37	487
chr1	123950694	123950905	CpG: 24	211
chr1	123989808	123990117	CpG: 24	309
chr1	124015319	124015988	CpG: 51	669
chr1	124058562	124059008	CpG: 31	446
chr1	124105917	124106312	CpG: 34	395
chr1	124106822	124107155	CpG: 29	333
chr1	124152056	124152945	CpG: 81	889
chr1	124172196	124172621	CpG: 38	425
chr1	124173330	124173899	CpG: 53	569
chr1	124190567	124191661	CpG: 79	1094
chr1	124197731	124200887	CpG: 265	3156
chr1	124207843	124208328	CpG: 50	485
chr1	124241592	124243294	CpG: 126	1702
chr1	124250777	124251743	CpG: 74	966
chr1	124279003	124279280	CpG: 28	277
chr1	124365316	124366036	CpG: 62	720
chr1	124424938	124425828	CpG: 62	890
chr1	124511653	124513031	CpG: 163	1378
chr1	124579273	124579499	CpG: 23	226
chr1	124602007	124602889	CpG: 89	882
chr1	124616558	124616772	CpG: 19	214
chr1	124638273	124638880	CpG: 51	607
chr1	124651520	124651924	CpG: 30	404
chr1	124652197	124652417	CpG: 17	220
chr1	124690447	124690752	CpG: 24	305
chr1	124892971	124893325	CpG: 40	354
chr1	124929080	124930006	CpG: 88	926
chr1	124942003	124942233	CpG: 18	230
chr1	124959589	124960594	CpG: 96	1005
chr1	125084674	125085328	CpG: 42	654
chr1	125181771	125182014	CpG: 23	243
chr1	125388740	125388944	CpG: 19	204
chr1	125441499	125441988	CpG: 60	489
chr1	125442754	125443640	CpG: 90	886
chr1	125477848	125478198	CpG: 39	350
chr1	125523056	125523534	CpG: 47	478
chr1	125534994	125535593	CpG: 52	599
chr1	125545397	125546016	CpG: 46	619
chr1	125620612	125622958	CpG: 207	2346
chr1	125634702	125636045	CpG: 109	1343
chr1	125694570	125695305	CpG: 54	735
chr1	125783942	125785749	CpG: 141	1807
chr1	125833903	125834106	CpG: 22	203
chr1	125904474	125905039	CpG: 43	565
chr1	125964471	125965491	CpG: 141	1020
chr1	126022135	126022638	CpG: 58	503
chr1	126052213	126052792	CpG: 59	579
chr1	126124462	126125296	CpG: 85	834
chr1	126240034	126240286	CpG: 32	252
chr1	126286589	126287187	CpG: 55	598
chr1	126313513	126314554	CpG: 78	1041
chr1	126361561	126362790	CpG: 144	1229
chr1	126363369	126363630	CpG: 29	261
chr1	126441080	126441631	CpG: 65	551
chr1	126530637	126531883	CpG: 91	1246
chr1	126675770	126681103	CpG: 396	5333
chr1	126759197	126759773	CpG: 49	576
chr1	127061803	127062248	CpG: 34	445
chr1	127292574	127292880	CpG: 25	306
chr1	127846111	127847058	CpG: 83	947
chr1	127976814	127977030	CpG: 25	216
chr1	128121598	128121969	CpG: 35	371
chr1	128228394	128229054	CpG: 56	660
chr1	128248120	128248355	CpG: 32	235
chr1	128260464	128260676	CpG: 17	212
chr1	128267774	128269310	CpG: 154	1536
chr1	128316123	128316390	CpG: 26	267
chr1	128319208	128319482	CpG: 25	274
chr1	128369567	128370615	CpG: 111	1048
chr1	128378166	128378537	CpG: 46	371
chr1	128523110	128523562	CpG: 33	452
chr1	128541792	128542027	CpG: 21	235
chr1	128546129	128547095	CpG: 103	966
chr1	128558652	128559030	CpG: 37	378
chr1	128563900	128564247	CpG: 36	347
chr1	128566918	128567257	CpG: 34	339
chr1	128576306	128576920	CpG: 62	614
chr1	128591549	128591876	CpG: 27	327
chr1	128793533	128794193	CpG: 47	660
chr1	128832720	128833732	CpG: 83	1012
chr1	128892806	128893034	CpG: 19	228
chr1	128953034	128954368	CpG: 117	1334
chr1	128956818	128957364	CpG: 63	546
chr1	129037523	129038432	CpG: 74	909
chr1	129131651	129133230	CpG: 190	1579
chr1	129196316	129197156	CpG: 86	840
chr1	129206516	129206856	CpG: 39	340
chr1	129210096	129210991	CpG: 73	895
chr1	129247556	129247810	CpG: 23	254
chr1	129267294	129268059	CpG: 62	765
chr1	129449386	129449824	CpG: 49	438
chr1	129461052	129461330	CpG: 20	278
chr1	129628276	129629232	CpG: 71	956
chr1	129655305	129656117	CpG: 99	812
chr1	129668587	129669283	CpG: 54	696
chr1	129692249	129692671	CpG: 41	422
chr1	129693614	129694579	CpG: 65	965
chr1	129709208	129709482	CpG: 21	274
chr1	129710418	129710681	CpG: 22	263
chr1	129744891	129745925	CpG: 105	1034
chr1	129756808	129758609	CpG: 130	1801
chr1	129764452	129764774	CpG: 27	322
chr1	129765185	129765686	CpG: 50	501
chr1	129774257	129777907	CpG: 250	3650
chr1	129780289	129781160	CpG: 74	871
chr1	129823113	129825073	CpG: 147	1960
chr1	129832780	129833235	CpG: 46	455
chr1	129872882	129873606	CpG: 52	724
chr1	129883316	129883543	CpG: 21	227
chr1	129888067	129888747	CpG: 69	680
chr1	129891111	129892054	CpG: 92	943
chr1	129906784	129907382	CpG: 60	598
chr1	129928351	129928729	CpG: 33	378
chr1	129934340	129934793	CpG: 38	453
chr1	129939045	129939822	CpG: 60	777
chr1	129946552	129946853	CpG: 27	301
chr1	129953638	129953854	CpG: 19	216
chr1	129957837	129958420	CpG: 67	583
chr1	129962405	129963069	CpG: 66	664
chr1	129980109	129980806	CpG: 63	697
chr1	129998364	129998612	CpG: 23	248
chr1	130010966	130011325	CpG: 30	359
chr1	130012825	130015676	CpG: 212	2851
chr1	130256692	130258100	CpG: 127	1408
chr1	130318802	130319499	CpG: 73	697
chr1	130424655	130424922	CpG: 26	267
chr1	130427402	130427720	CpG: 27	318
chr1	130485025	130485360	CpG: 24	335
chr1	130509335	130509592	CpG: 30	257
chr1	130530259	130530506	CpG: 22	247
chr1	130558103	130558915	CpG: 80	812
chr1	130613363	130613617	CpG: 23	254
chr1	130650486	130652557	CpG: 140	2071
chr1	130683448	130684967	CpG: 122	1519
chr1	130711394	130711608	CpG: 19	214
chr1	130720242	130720890	CpG: 67	648
chr1	130768521	130768872	CpG: 27	351
chr1	130799240	130799625	CpG: 38	385
chr1	130822014	130822498	CpG: 55	484
chr1	130857742	130858353	CpG: 65	611
chr1	130897366	130897832	CpG: 35	466
chr1	130907497	130907729	CpG: 24	232
chr1	130955727	130956518	CpG: 58	791
chr1	130985089	130985485	CpG: 34	396
chr1	131005445	131006084	CpG: 72	639
chr1	131017845	131018090	CpG: 20	245
chr1	131037629	131038957	CpG: 102	1328
chr1	131052375	131053535	CpG: 117	1160
chr1	131075888	131076702	CpG: 64	814
chr1	131119996	131121495	CpG: 129	1499
chr1	131125379	131125756	CpG: 28	377
chr1	131199020	131199441	CpG: 38	421
chr1	131218841	131219246	CpG: 51	405
chr1	131228796	131228997	CpG: 17	201
chr1	131249889	131251964	CpG: 177	2075
chr1	131269477	131270224	CpG: 61	747
chr1	131274335	131274708	CpG: 44	373
chr1	131304375	131305343	CpG: 103	968
chr1	131357141	131357945	CpG: 76	804
chr1	131380179	131381506	CpG: 137	1327
chr1	131407266	131408314	CpG: 73	1048
chr1	131453396	131453885	CpG: 51	489
chr1	131485233	131486143	CpG: 72	910
chr1	131489074	131489552	CpG: 38	478
chr1	131494437	131494665	CpG: 21	228
chr1	131500309	131501663	CpG: 93	1354
chr1	131538281	131538598	CpG: 30	317
chr1	131552731	131553775	CpG: 77	1044
chr1	131565039	131565490	CpG: 46	451
chr1	131568314	131568891	CpG: 54	577
chr1	131571816	131572416	CpG: 60	600
chr1	131687852	131688672	CpG: 98	820
chr1	131777319	131778149	CpG: 94	830
chr1	131834911	131835518	CpG: 55	607
chr1	132640039	132640506	CpG: 45	467
chr1	132828123	132828554	CpG: 42	431
chr1	132831366	132832251	CpG: 66	885
chr1	133877078	133877628	CpG: 43	550
chr1	134507317	134508135	CpG: 81	818
chr1	134581578	134582427	CpG: 89	849
chr1	134627664	134627906	CpG: 26	242
chr1	134652449	134653545	CpG: 81	1096
chr1	134657587	134658005	CpG: 37	418
chr1	134673899	134674269	CpG: 43	370
chr1	134766340	134767035	CpG: 60	695
chr1	134805039	134805480	CpG: 34	441
chr1	134819202	134820226	CpG: 123	1024
chr1	134833640	134834033	CpG: 30	393
chr1	134834413	134834627	CpG: 18	214
chr1	134939086	134939688	CpG: 54	602
chr1	134996127	134996645	CpG: 42	518
chr1	135073955	135074366	CpG: 34	411
chr1	135101921	135102160	CpG: 27	239
chr1	135130583	135131290	CpG: 65	707
chr1	135149856	135150139	CpG: 27	283
chr1	135553878	135554147	CpG: 21	269
chr1	135640302	135640610	CpG: 25	308
chr1	135717265	135717823	CpG: 37	558
chr1	135751425	135751881	CpG: 42	456
chr1	135768382	135768835	CpG: 40	453
chr1	135775488	135775690	CpG: 25	202
chr1	135809067	135809325	CpG: 32	258
chr1	135827942	135828681	CpG: 70	739
chr1	135848098	135848527	CpG: 46	429
chr1	135862484	135862700	CpG: 25	216
chr1	135879048	135879306	CpG: 21	258
chr1	135884318	135884870	CpG: 51	552
chr1	135891179	135891882	CpG: 52	703
chr1	135902564	135902960	CpG: 32	396
chr1	135928907	135929307	CpG: 34	400
chr1	135987107	135987584	CpG: 48	477
chr1	136045963	136046279	CpG: 25	316
chr1	136111416	136112407	CpG: 87	991
chr1	136121373	136121875	CpG: 40	502
chr1	136164359	136169007	CpG: 407	4648
chr1	136262724	136264785	CpG: 182	2061
chr1	136309641	136311012	CpG: 118	1371
chr1	136315897	136316218	CpG: 30	321
chr1	136317603	136317881	CpG: 26	278
chr1	136454377	136456058	CpG: 131	1681
chr1	136481679	136482330	CpG: 57	651
chr1	136669916	136670141	CpG: 17	225
chr1	136802561	136803389	CpG: 80	828
chr1	136851675	136852536	CpG: 101	861
chr1	137153176	137153653	CpG: 45	477
chr1	137274995	137275454	CpG: 52	459
chr1	137344251	137345144	CpG: 86	893
chr1	137592319	137592803	CpG: 44	484
chr1	137622524	137622925	CpG: 37	401
chr1	137623559	137624002	CpG: 32	443
chr1	137626337	137626837	CpG: 41	500
chr1	137631120	137631571	CpG: 40	451
chr1	137635143	137636087	CpG: 64	944
chr1	137639474	137639803	CpG: 28	329
chr1	137645231	137645839	CpG: 45	608
chr1	137679432	137679829	CpG: 50	397
chr1	137713772	137715769	CpG: 169	1997
chr1	137853563	137854374	CpG: 76	811
chr1	137915315	137916616	CpG: 115	1301
chr1	138301996	138302197	CpG: 18	201
chr1	138304815	138305432	CpG: 48	617
chr1	138321983	138322218	CpG: 19	235
chr1	138322687	138323365	CpG: 67	678
chr1	138526392	138526793	CpG: 31	401
chr1	138527020	138527290	CpG: 23	270
chr1	138528040	138529207	CpG: 84	1167
chr1	138530873	138531252	CpG: 33	379
chr1	138755837	138756565	CpG: 82	728
chr1	138808481	138808775	CpG: 25	294
chr1	138809280	138810494	CpG: 96	1214
chr1	138904615	138904986	CpG: 31	371
chr1	138948959	138949224	CpG: 24	265
chr1	138970821	138972582	CpG: 190	1761
chr1	139010676	139012960	CpG: 203	2284
chr1	139041976	139042533	CpG: 60	557
chr1	139063442	139064033	CpG: 65	591
chr1	139083221	139084981	CpG: 151	1760
chr1	139101992	139103424	CpG: 143	1432
chr1	139109053	139109502	CpG: 45	449
chr1	139141651	139142664	CpG: 109	1013
chr1	139158781	139160243	CpG: 131	1462
chr1	139166516	139167385	CpG: 79	869
chr1	139175302	139175609	CpG: 26	307
chr1	139212577	139215149	CpG: 238	2572
chr1	139217260	139217554	CpG: 22	294
chr1	139257374	139257587	CpG: 16	213
chr1	139273934	139274441	CpG: 39	507
chr1	139275287	139275763	CpG: 46	476
chr1	139276103	139276437	CpG: 24	334
chr1	139278439	139278657	CpG: 17	218
chr1	139285737	139285945	CpG: 15	208
chr1	139315504	139316638	CpG: 82	1134
chr1	139374410	139375514	CpG: 96	1104
chr1	139393784	139394061	CpG: 21	277
chr1	139397333	139397799	CpG: 32	466
chr1	139408583	139409595	CpG: 116	1012
chr1	139418266	139419066	CpG: 71	800
chr1	139428154	139428594	CpG: 42	440
chr1	139455211	139456534	CpG: 117	1323
chr1	139462300	139462915	CpG: 57	615
chr1	139503503	139504757	CpG: 150	1254
chr1	139716793	139717817	CpG: 107	1024
chr1	139863014	139863628	CpG: 79	614
chr1	139963699	139964833	CpG: 131	1134
chr1	140060867	140061644	CpG: 103	777
chr1	140103360	140103876	CpG: 53	516
chr1	140174896	140176292	CpG: 151	1396
chr1	140185402	140186673	CpG: 126	1271
chr1	140209951	140211043	CpG: 89	1092
chr1	140241302	140241618	CpG: 23	316
chr1	140241816	140243347	CpG: 146	1531
chr1	140307098	140307557	CpG: 43	459
chr1	140363198	140363772	CpG: 59	574
chr1	140416182	140416766	CpG: 63	584
chr1	140420392	140421715	CpG: 117	1323
chr1	140496061	140496915	CpG: 92	854
chr1	140524080	140524567	CpG: 41	487
chr1	140627721	140627990	CpG: 28	269
chr1	140650622	140651856	CpG: 130	1234
chr1	140827193	140827484	CpG: 29	291
chr1	140872859	140874567	CpG: 179	1708
chr1	141415450	141416070	CpG: 66	620
chr1	141783989	141786036	CpG: 164	2047
chr1	141984185	141984992	CpG: 66	807
chr1	142062736	142063455	CpG: 72	719
chr1	142098654	142099348	CpG: 52	694
chr1	142249880	142250923	CpG: 112	1043
chr1	142311659	142312226	CpG: 42	567
chr1	142427309	142428495	CpG: 140	1186
chr1	142524092	142524744	CpG: 69	652
chr1	142559971	142560834	CpG: 95	863
chr1	142856900	142858244	CpG: 100	1344
chr1	142880741	142882611	CpG: 195	1870
chr1	143107488	143107935	CpG: 57	447
chr1	143455003	143455276	CpG: 39	273
chr1	143555576	143556309	CpG: 61	733
chr1	143624481	143624873	CpG: 32	392
chr1	143653484	143654533	CpG: 91	1049
chr1	143687704	143687949	CpG: 20	245
chr1	143760312	143760581	CpG: 31	269
chr1	144517361	144518757	CpG: 134	1396
chr1	145411431	145411850	CpG: 34	419
chr1	145412452	145413195	CpG: 64	743
chr1	145415044	145415756	CpG: 56	712
chr1	145419503	145419806	CpG: 26	303
chr1	145422402	145423162	CpG: 57	760
chr1	145424795	145425103	CpG: 28	308
chr1	145427071	145427670	CpG: 73	599
chr1	145427877	145428094	CpG: 20	217
chr1	145429733	145430227	CpG: 46	494
chr1	145460681	145461191	CpG: 46	510
chr1	145528879	145529457	CpG: 60	578
chr1	145565318	145566098	CpG: 77	780
chr1	145640515	145641185	CpG: 77	670
chr1	145808194	145809064	CpG: 125	870
chr1	146085815	146086240	CpG: 34	425
chr1	146096254	146096539	CpG: 32	285
chr1	146281498	146282170	CpG: 58	672
chr1	146331766	146332174	CpG: 30	408
chr1	146452769	146453742	CpG: 106	973
chr1	147253101	147253306	CpG: 28	205
chr1	147463600	147463908	CpG: 19	308
chr1	147463943	147464234	CpG: 18	291
chr1	148119386	148119620	CpG: 24	234
chr1	148120584	148120854	CpG: 35	270
chr1	148179469	148179764	CpG: 28	295
chr1	148301449	148302690	CpG: 121	1241
chr1	148540999	148541322	CpG: 28	323
chr1	148830963	148831187	CpG: 20	224
chr1	149324763	149325177	CpG: 40	414
chr1	149326750	149328184	CpG: 114	1434
chr1	149372336	149372552	CpG: 31	216
chr1	149503146	149503577	CpG: 41	431
chr1	149869098	149869442	CpG: 40	344
chr1	150655675	150655904	CpG: 23	229
chr1	150895614	150896215	CpG: 65	601
chr1	151401305	151401839	CpG: 69	534
chr1	151832252	151832579	CpG: 24	327
chr1	151903413	151903805	CpG: 36	392
chr1	151903868	151904089	CpG: 15	221
chr1	151954584	151956142	CpG: 142	1558
chr1	152224329	152225400	CpG: 151	1071
chr1	152230724	152231535	CpG: 100	811
chr1	152325890	152326157	CpG: 30	267
chr1	152525217	152525503	CpG: 29	286
chr1	152527251	152527564	CpG: 35	313
chr1	152529466	152530327	CpG: 85	861
chr1	152532626	152533058	CpG: 40	432
chr1	153491802	153492120	CpG: 33	318
chr1	153524135	153524870	CpG: 58	735
chr1	153589553	153590977	CpG: 107	1424
chr1	153674027	153674883	CpG: 97	856
chr1	153743459	153743967	CpG: 49	508
chr1	153813611	153814052	CpG: 40	441
[truncated: 25,753 more rows]

## Sheet: macFas5
chr	start	end	name	length (bp)
chr1	61461	62147	CpG: 77	686
chr1	91777	92089	CpG: 33	312
chr1	106029	107093	CpG: 95	1064
chr1	116796	118091	CpG: 155	1295
chr1	125444	126689	CpG: 140	1245
chr1	136690	137362	CpG: 55	672
chr1	150387	150916	CpG: 47	529
chr1	151219	151436	CpG: 16	217
chr1	209470	209713	CpG: 21	243
chr1	282936	283554	CpG: 63	618
chr1	362275	362505	CpG: 19	230
chr1	371034	371421	CpG: 29	387
chr1	961361	961636	CpG: 26	275
chr1	1277561	1277819	CpG: 18	258
chr1	1312239	1312670	CpG: 35	431
chr1	1361901	1363329	CpG: 148	1428
chr1	1433759	1434516	CpG: 90	757
chr1	1637136	1637616	CpG: 62	480
chr1	1739528	1739979	CpG: 41	451
chr1	1751467	1752088	CpG: 69	621
chr1	1818909	1819133	CpG: 15	224
chr1	1821905	1822155	CpG: 22	250
chr1	1822338	1822575	CpG: 28	237
chr1	1905074	1905318	CpG: 21	244
chr1	1938672	1938890	CpG: 24	218
chr1	1954414	1956149	CpG: 191	1735
chr1	1983466	1984192	CpG: 54	726
chr1	2061900	2062493	CpG: 48	593
chr1	2103041	2103595	CpG: 52	554
chr1	2170905	2171669	CpG: 71	764
chr1	2173758	2174031	CpG: 34	273
chr1	2179923	2180461	CpG: 52	538
chr1	2214343	2215004	CpG: 54	661
chr1	2257515	2257996	CpG: 45	481
chr1	2354704	2355981	CpG: 157	1277
chr1	2503299	2503638	CpG: 33	339
chr1	2586598	2587334	CpG: 68	736
chr1	2612657	2612870	CpG: 19	213
chr1	2772222	2773319	CpG: 102	1097
chr1	2836918	2837786	CpG: 92	868
chr1	2944989	2945518	CpG: 45	529
chr1	3474618	3476193	CpG: 139	1575
chr1	3682808	3683790	CpG: 81	982
chr1	3685053	3685499	CpG: 31	446
chr1	3715859	3716151	CpG: 21	292
chr1	3990644	3991282	CpG: 56	638
chr1	4232479	4236183	CpG: 348	3704
chr1	4425850	4427543	CpG: 144	1693
chr1	4506260	4506532	CpG: 32	272
chr1	4560792	4562009	CpG: 135	1217
chr1	4564520	4564823	CpG: 33	303
chr1	4591443	4592700	CpG: 132	1257
chr1	4714210	4714567	CpG: 35	357
chr1	4795819	4797007	CpG: 121	1188
chr1	4987004	4987448	CpG: 52	444
chr1	4996898	4998096	CpG: 99	1198
chr1	5401056	5401312	CpG: 26	256
chr1	5406677	5406969	CpG: 34	292
chr1	5407439	5408069	CpG: 62	630
chr1	5524326	5524620	CpG: 23	294
chr1	5538387	5538937	CpG: 57	550
chr1	5604659	5605215	CpG: 62	556
chr1	5976930	5977337	CpG: 30	407
chr1	5984846	5985218	CpG: 30	372
chr1	5986098	5986651	CpG: 44	553
chr1	5999294	5999727	CpG: 43	433
chr1	6229632	6230649	CpG: 103	1017
chr1	6559498	6559932	CpG: 45	434
chr1	6921743	6922014	CpG: 32	271
chr1	6924086	6924322	CpG: 21	236
chr1	7381664	7381878	CpG: 20	214
chr1	7593998	7594590	CpG: 61	592
chr1	7815732	7816609	CpG: 85	877
chr1	7937195	7937800	CpG: 66	605
chr1	8096505	8097329	CpG: 108	824
chr1	8620165	8620390	CpG: 20	225
chr1	8670246	8670574	CpG: 31	328
chr1	8829951	8830315	CpG: 34	364
chr1	8951539	8952066	CpG: 49	527
chr1	9254501	9256001	CpG: 124	1500
chr1	9372926	9375187	CpG: 197	2261
chr1	9475544	9476024	CpG: 67	480
chr1	10082125	10083357	CpG: 113	1232
chr1	12442118	12443848	CpG: 164	1730
chr1	12682144	12683043	CpG: 92	899
chr1	12791491	12792392	CpG: 80	901
chr1	12960355	12960878	CpG: 42	523
chr1	13089861	13090697	CpG: 88	836
chr1	13126541	13127047	CpG: 47	506
chr1	13179813	13180892	CpG: 102	1079
chr1	13331990	13332850	CpG: 73	860
chr1	13413922	13415159	CpG: 134	1237
chr1	13453274	13453517	CpG: 19	243
chr1	13458506	13458746	CpG: 36	240
chr1	13492254	13492496	CpG: 26	242
chr1	13605515	13606539	CpG: 102	1024
chr1	13818668	13820370	CpG: 165	1702
chr1	13826860	13827082	CpG: 17	222
chr1	13969973	13971494	CpG: 163	1521
chr1	14114094	14114630	CpG: 38	536
chr1	14153072	14154814	CpG: 155	1742
chr1	14340587	14341003	CpG: 48	416
chr1	14369468	14370094	CpG: 68	626
chr1	14393213	14393472	CpG: 26	259
chr1	14946932	14948072	CpG: 124	1140
chr1	14949565	14950704	CpG: 148	1139
chr1	14958874	14959459	CpG: 72	585
chr1	15081404	15082663	CpG: 162	1259
chr1	15183926	15184370	CpG: 39	444
chr1	15318237	15318605	CpG: 38	368
chr1	15334906	15335269	CpG: 33	363
chr1	15678540	15679678	CpG: 127	1138
chr1	15950023	15950590	CpG: 47	567
chr1	16225436	16225646	CpG: 17	210
chr1	16255821	16257387	CpG: 180	1566
chr1	16292542	16292818	CpG: 30	276
chr1	16637302	16637704	CpG: 39	402
chr1	16776591	16777244	CpG: 68	653
chr1	16944314	16945846	CpG: 169	1532
chr1	17133596	17133811	CpG: 21	215
chr1	17674747	17675112	CpG: 26	365
chr1	17920534	17921341	CpG: 73	807
chr1	17956884	17957128	CpG: 18	244
chr1	18023861	18024389	CpG: 48	528
chr1	18135372	18137353	CpG: 178	1981
chr1	18218872	18220454	CpG: 122	1582
chr1	18313906	18314389	CpG: 45	483
chr1	18399401	18402636	CpG: 249	3235
chr1	18524667	18525750	CpG: 130	1083
chr1	18582369	18583369	CpG: 80	1000
chr1	18699389	18700773	CpG: 115	1384
chr1	18934968	18935466	CpG: 54	498
chr1	19161658	19162626	CpG: 105	968
chr1	19228765	19229594	CpG: 56	829
chr1	19255447	19255730	CpG: 23	283
chr1	19298157	19298546	CpG: 29	389
chr1	19380745	19380984	CpG: 21	239
chr1	19459548	19460526	CpG: 66	978
chr1	19514811	19516184	CpG: 110	1373
chr1	19959000	19959436	CpG: 36	436
chr1	19990376	19990591	CpG: 17	215
chr1	20022456	20023758	CpG: 159	1302
chr1	20074868	20075422	CpG: 60	554
chr1	20151816	20154223	CpG: 160	2407
chr1	20154888	20155965	CpG: 105	1077
chr1	20242439	20243593	CpG: 136	1154
chr1	20315140	20315740	CpG: 88	600
chr1	20807468	20807711	CpG: 19	243
chr1	20826207	20827894	CpG: 170	1687
chr1	21383833	21384373	CpG: 55	540
chr1	22325740	22325979	CpG: 31	239
chr1	22623164	22623777	CpG: 54	613
chr1	23167782	23168111	CpG: 34	329
chr1	23290349	23291183	CpG: 61	834
chr1	23407833	23408691	CpG: 63	858
chr1	23409633	23409982	CpG: 28	349
chr1	23410340	23412507	CpG: 187	2167
chr1	23431536	23431743	CpG: 27	207
chr1	23653530	23653740	CpG: 17	210
chr1	23695302	23696043	CpG: 60	741
chr1	23769899	23770277	CpG: 48	378
chr1	23840332	23841065	CpG: 52	733
chr1	23908670	23909974	CpG: 139	1304
chr1	24022777	24023068	CpG: 30	291
chr1	24247528	24249734	CpG: 193	2206
chr1	24792688	24793874	CpG: 98	1186
chr1	24829292	24830062	CpG: 77	770
chr1	24873732	24874499	CpG: 102	767
chr1	24900134	24900494	CpG: 36	360
chr1	24928230	24928673	CpG: 54	443
chr1	24941787	24942240	CpG: 41	453
chr1	25082729	25083019	CpG: 32	290
chr1	25087382	25087592	CpG: 15	210
chr1	25196019	25198258	CpG: 196	2239
chr1	25404364	25404725	CpG: 32	361
chr1	25420211	25421383	CpG: 109	1172
chr1	25520698	25521456	CpG: 92	758
chr1	25596089	25596311	CpG: 23	222
chr1	25680922	25681535	CpG: 55	613
chr1	25689011	25689882	CpG: 79	871
chr1	25893311	25895088	CpG: 145	1777
chr1	26095979	26096840	CpG: 82	861
chr1	26141152	26141627	CpG: 40	475
chr1	26188008	26188836	CpG: 87	828
chr1	27079751	27080849	CpG: 112	1098
chr1	27084289	27084762	CpG: 51	473
chr1	27381526	27381763	CpG: 21	237
chr1	27417011	27417244	CpG: 24	233
chr1	27437856	27438816	CpG: 94	960
chr1	27753008	27753531	CpG: 42	523
chr1	27854185	27854883	CpG: 75	698
chr1	28028244	28028630	CpG: 30	386
chr1	28607448	28607710	CpG: 24	262
chr1	28608491	28608848	CpG: 35	357
chr1	28611435	28612301	CpG: 68	866
chr1	28614186	28614387	CpG: 14	201
chr1	29268517	29268737	CpG: 21	220
chr1	29474946	29475672	CpG: 53	726
chr1	29648647	29648854	CpG: 19	207
chr1	29710204	29710800	CpG: 56	596
chr1	29746918	29747455	CpG: 56	537
chr1	29749920	29750121	CpG: 16	201
chr1	29808339	29809251	CpG: 97	912
chr1	30414037	30414471	CpG: 34	434
chr1	30508302	30508942	CpG: 65	640
chr1	31421393	31421703	CpG: 34	310
chr1	31422249	31422895	CpG: 57	646
chr1	31606003	31606386	CpG: 34	383
chr1	31751824	31752601	CpG: 64	777
chr1	31806108	31806851	CpG: 70	743
chr1	31964937	31965723	CpG: 77	786
chr1	32106590	32107382	CpG: 87	792
chr1	32812936	32813153	CpG: 22	217
chr1	32925647	32926805	CpG: 107	1158
chr1	33017942	33018340	CpG: 43	398
chr1	33057991	33058251	CpG: 36	260
chr1	33063969	33064648	CpG: 52	679
chr1	33156772	33157182	CpG: 38	410
chr1	33343722	33343952	CpG: 16	230
chr1	33360692	33360908	CpG: 15	216
chr1	33455146	33455351	CpG: 17	205
chr1	33553866	33554294	CpG: 42	428
chr1	34173268	34174454	CpG: 118	1186
chr1	35126332	35126692	CpG: 34	360
chr1	35143937	35144246	CpG: 27	309
chr1	36002208	36002660	CpG: 48	452
chr1	36054070	36055234	CpG: 84	1164
chr1	36435013	36435524	CpG: 55	511
chr1	36492105	36492913	CpG: 73	808
chr1	36683235	36684786	CpG: 129	1551
chr1	36965227	36965517	CpG: 39	290
chr1	36966008	36966571	CpG: 57	563
chr1	37022542	37023362	CpG: 84	820
chr1	37169522	37170356	CpG: 73	834
chr1	37224803	37225371	CpG: 58	568
chr1	37301210	37301527	CpG: 26	317
chr1	37534208	37534845	CpG: 79	637
chr1	37545071	37545443	CpG: 41	372
chr1	37550333	37551010	CpG: 68	677
chr1	37702381	37703918	CpG: 172	1537
chr1	37835500	37835739	CpG: 24	239
chr1	37840411	37841303	CpG: 88	892
chr1	37915771	37916227	CpG: 50	456
chr1	38117636	38118592	CpG: 94	956
chr1	38184406	38184916	CpG: 50	510
chr1	38194080	38200921	CpG: 473	6841
chr1	38462841	38463787	CpG: 77	946
chr1	38597506	38598394	CpG: 78	888
chr1	38787733	38789015	CpG: 137	1282
chr1	38811632	38812325	CpG: 67	693
chr1	38830243	38831119	CpG: 88	876
chr1	38899710	38900151	CpG: 45	441
chr1	38965562	38967250	CpG: 188	1688
chr1	38982212	38982895	CpG: 75	683
chr1	38985836	38986205	CpG: 44	369
chr1	39200347	39200604	CpG: 30	257
chr1	39201039	39201594	CpG: 50	555
chr1	39295795	39296248	CpG: 51	453
chr1	39365711	39366425	CpG: 61	714
chr1	39367033	39367434	CpG: 35	401
chr1	39369316	39369618	CpG: 29	302
chr1	39693013	39693413	CpG: 28	400
chr1	39931529	39931944	CpG: 39	415
chr1	39957642	39958510	CpG: 79	868
chr1	40311133	40312499	CpG: 137	1366
chr1	40538973	40539351	CpG: 33	378
chr1	40551654	40552022	CpG: 39	368
chr1	40723124	40723802	CpG: 73	678
chr1	40772315	40773248	CpG: 103	933
chr1	40888169	40889063	CpG: 76	894
chr1	40959663	40960651	CpG: 95	988
chr1	41362923	41364515	CpG: 101	1592
chr1	41428271	41429060	CpG: 80	789
chr1	41595549	41596772	CpG: 104	1223
chr1	42000900	42001189	CpG: 20	289
chr1	42001553	42002358	CpG: 96	805
chr1	42015894	42016361	CpG: 52	467
chr1	42344270	42345704	CpG: 110	1434
chr1	42629366	42629805	CpG: 32	439
chr1	42719010	42720177	CpG: 118	1167
chr1	42926943	42927814	CpG: 92	871
chr1	42993408	42994387	CpG: 111	979
chr1	43105220	43106092	CpG: 71	872
chr1	43256936	43258001	CpG: 106	1065
chr1	44293038	44293790	CpG: 69	752
chr1	44390232	44390657	CpG: 38	425
chr1	44623711	44624528	CpG: 62	817
chr1	50979910	50980592	CpG: 63	682
chr1	51243578	51244631	CpG: 94	1053
chr1	51288579	51289090	CpG: 58	511
chr1	51305374	51305946	CpG: 76	572
chr1	54883365	54883681	CpG: 28	316
chr1	55409883	55410567	CpG: 54	684
chr1	55469905	55470795	CpG: 68	890
chr1	56072170	56072947	CpG: 81	777
chr1	56181500	56181930	CpG: 41	430
chr1	56216129	56216584	CpG: 53	455
chr1	56225805	56227374	CpG: 103	1569
chr1	56230865	56231190	CpG: 27	325
chr1	56232648	56233573	CpG: 70	925
chr1	56234659	56234944	CpG: 28	285
chr1	56236266	56236612	CpG: 26	346
chr1	56458659	56459546	CpG: 106	887
chr1	58376972	58377465	CpG: 56	493
chr1	58377577	58377820	CpG: 17	243
chr1	58383428	58383731	CpG: 27	303
chr1	58387222	58387917	CpG: 84	695
chr1	58388679	58388906	CpG: 24	227
chr1	58389373	58389710	CpG: 26	337
chr1	58390291	58390934	CpG: 56	643
chr1	58495622	58496035	CpG: 40	413
chr1	58644797	58645018	CpG: 23	221
chr1	58751205	58751671	CpG: 42	466
chr1	58972057	58972694	CpG: 66	637
chr1	59026737	59027618	CpG: 85	881
chr1	59098688	59099359	CpG: 67	671
chr1	59228536	59229661	CpG: 120	1125
chr1	59246387	59247213	CpG: 75	826
chr1	59266655	59267332	CpG: 51	677
chr1	59357860	59358276	CpG: 32	416
chr1	59382711	59383427	CpG: 74	716
chr1	59475546	59476598	CpG: 95	1052
chr1	59515458	59515985	CpG: 47	527
chr1	59532108	59532730	CpG: 48	622
chr1	59586683	59586941	CpG: 19	258
chr1	59608726	59608945	CpG: 19	219
chr1	59635507	59636697	CpG: 85	1190
chr1	59752952	59753633	CpG: 63	681
chr1	59823118	59824244	CpG: 106	1126
chr1	59835888	59836129	CpG: 22	241
chr1	59861398	59862073	CpG: 72	675
chr1	59900092	59901035	CpG: 97	943
chr1	59901290	59901671	CpG: 28	381
chr1	60010996	60013453	CpG: 156	2457
chr1	60080247	60080631	CpG: 29	384
chr1	60100767	60101399	CpG: 51	632
chr1	60101479	60101745	CpG: 18	266
chr1	60201724	60202078	CpG: 36	354
chr1	60267715	60267969	CpG: 31	254
chr1	60339394	60339729	CpG: 29	335
chr1	60363164	60364163	CpG: 103	999
chr1	60528426	60529404	CpG: 111	978
chr1	60575518	60575863	CpG: 46	345
chr1	60594478	60594915	CpG: 37	437
chr1	60720853	60721189	CpG: 36	336
chr1	60728004	60728438	CpG: 50	434
chr1	61021608	61022804	CpG: 109	1196
chr1	61089297	61090213	CpG: 92	916
chr1	61192402	61194025	CpG: 134	1623
chr1	61196165	61197141	CpG: 68	976
chr1	61246098	61246849	CpG: 65	751
chr1	61276119	61276816	CpG: 85	697
chr1	61316841	61317152	CpG: 32	311
chr1	61351758	61352748	CpG: 99	990
chr1	61360695	61361278	CpG: 45	583
chr1	61418983	61419198	CpG: 21	215
chr1	61462063	61462788	CpG: 75	725
chr1	61482241	61482975	CpG: 65	734
chr1	61532533	61533203	CpG: 67	670
chr1	61542765	61543108	CpG: 25	343
chr1	61589330	61589654	CpG: 26	324
chr1	61742191	61742490	CpG: 22	299
chr1	61776507	61777551	CpG: 89	1044
chr1	61798065	61798736	CpG: 51	671
chr1	61962679	61962951	CpG: 21	272
chr1	62105522	62105947	CpG: 42	425
chr1	62126599	62126935	CpG: 29	336
chr1	62268734	62269017	CpG: 25	283
chr1	62343519	62343983	CpG: 32	464
chr1	62551260	62553518	CpG: 188	2258
chr1	62629338	62630519	CpG: 100	1181
chr1	62667306	62667645	CpG: 30	339
chr1	62735152	62735485	CpG: 23	333
chr1	62854141	62854640	CpG: 42	499
chr1	62890737	62891650	CpG: 92	913
chr1	62975714	62976405	CpG: 68	691
chr1	62999214	62999524	CpG: 28	310
chr1	63050698	63050956	CpG: 22	258
chr1	63110776	63111067	CpG: 24	291
chr1	63176445	63177228	CpG: 80	783
chr1	63511377	63511590	CpG: 18	213
chr1	63570608	63571012	CpG: 35	404
chr1	63714692	63715589	CpG: 80	897
chr1	63733146	63733473	CpG: 35	327
chr1	63734558	63734803	CpG: 21	245
chr1	63747415	63747693	CpG: 22	278
chr1	63774397	63774892	CpG: 39	495
chr1	63811864	63812100	CpG: 16	236
chr1	63829502	63830299	CpG: 66	797
chr1	63850828	63851923	CpG: 126	1095
chr1	63959312	63960659	CpG: 126	1347
chr1	64011043	64011337	CpG: 36	294
chr1	64038130	64038707	CpG: 46	577
chr1	64078961	64079407	CpG: 48	446
chr1	64101802	64102220	CpG: 40	418
chr1	64173522	64173789	CpG: 21	267
chr1	64191972	64192822	CpG: 99	850
chr1	64260917	64261808	CpG: 84	891
chr1	64286521	64287263	CpG: 51	742
chr1	64322524	64323455	CpG: 85	931
chr1	64360244	64360654	CpG: 33	410
chr1	64699862	64700063	CpG: 20	201
chr1	64782561	64785980	CpG: 254	3419
chr1	65077889	65079100	CpG: 124	1211
chr1	65125764	65126269	CpG: 58	505
chr1	65180934	65181172	CpG: 23	238
chr1	65203122	65203795	CpG: 78	673
chr1	65254220	65255896	CpG: 127	1676
chr1	65487005	65487487	CpG: 58	482
chr1	65629302	65629773	CpG: 47	471
chr1	65631659	65632043	CpG: 38	384
chr1	65898632	65899548	CpG: 73	916
chr1	66033618	66034301	CpG: 59	683
chr1	66078693	66079139	CpG: 42	446
chr1	66216370	66217085	CpG: 62	715
chr1	66245303	66245597	CpG: 24	294
chr1	66323529	66324314	CpG: 74	785
chr1	66434558	66435215	CpG: 77	657
chr1	66477073	66477486	CpG: 45	413
chr1	66525193	66525981	CpG: 83	788
chr1	66529386	66530026	CpG: 70	640
chr1	66811060	66812284	CpG: 121	1224
chr1	67761831	67762090	CpG: 21	259
chr1	68250804	68251354	CpG: 39	550
chr1	68360872	68361212	CpG: 32	340
chr1	68382646	68382955	CpG: 34	309
chr1	68405463	68406077	CpG: 47	614
chr1	68512757	68513344	CpG: 64	587
chr1	68796242	68797089	CpG: 85	847
chr1	68797206	68797435	CpG: 18	229
chr1	68814560	68815321	CpG: 65	761
chr1	68816193	68816426	CpG: 27	233
chr1	68856490	68856980	CpG: 49	490
chr1	68892743	68893452	CpG: 84	709
chr1	69698600	69699511	CpG: 88	911
chr1	69821322	69822048	CpG: 82	726
chr1	69823370	69824005	CpG: 50	635
chr1	69896691	69897165	CpG: 61	474
chr1	69953823	69954290	CpG: 48	467
chr1	70049031	70049651	CpG: 54	620
chr1	70088736	70089333	CpG: 67	597
chr1	70152217	70154259	CpG: 211	2042
chr1	70252461	70252829	CpG: 31	368
chr1	70410143	70410644	CpG: 63	501
chr1	70615283	70616074	CpG: 62	791
chr1	70877638	70879308	CpG: 180	1670
chr1	71002966	71003726	CpG: 80	760
chr1	71027300	71027993	CpG: 82	693
chr1	71150965	71151750	CpG: 76	785
chr1	71198359	71201299	CpG: 226	2940
chr1	71294058	71295194	CpG: 111	1136
chr1	71376642	71377150	CpG: 49	508
chr1	71438432	71439288	CpG: 92	856
chr1	71523728	71524882	CpG: 93	1154
chr1	71527210	71527454	CpG: 25	244
chr1	71592096	71592831	CpG: 58	735
chr1	71623543	71623861	CpG: 33	318
chr1	72552634	72553068	CpG: 38	434
chr1	72555373	72556234	CpG: 83	861
chr1	72558136	72558449	CpG: 35	313
chr1	72560195	72560436	CpG: 26	241
chr1	72760395	72760662	CpG: 31	267
chr1	72856092	72856684	CpG: 66	592
chr1	73125952	73127510	CpG: 142	1558
chr1	73178083	73178397	CpG: 22	314
chr1	73178624	73178851	CpG: 21	227
chr1	73679756	73679987	CpG: 25	231
chr1	73680668	73680915	CpG: 32	247
chr1	74189542	74190263	CpG: 74	721
chr1	75227105	75227449	CpG: 39	344
chr1	75731792	75732008	CpG: 31	216
chr1	75776709	75778142	CpG: 111	1433
chr1	75779715	75780129	CpG: 41	414
chr1	76279462	76279686	CpG: 20	224
chr1	76572985	76573308	CpG: 28	323
chr1	76812435	76813676	CpG: 126	1241
chr1	76935551	76935846	CpG: 28	295
chr1	76994579	76994849	CpG: 35	270
chr1	76995811	76996045	CpG: 24	234
chr1	77865017	77865222	CpG: 27	205
chr1	78631458	78632431	CpG: 106	973
chr1	78753252	78753897	CpG: 60	645
chr1	78813870	78814542	CpG: 56	672
chr1	78999097	78999383	CpG: 32	286
chr1	79009406	79009831	CpG: 34	425
chr1	79287827	79288477	CpG: 70	650
chr1	79455693	79456363	CpG: 78	670
chr1	79530308	79531088	CpG: 68	780
chr1	79570043	79570621	CpG: 50	578
chr1	79668951	79669445	CpG: 46	494
chr1	79671084	79672106	CpG: 97	1022
chr1	79674082	79674390	CpG: 28	308
chr1	79676019	79676339	CpG: 28	320
chr1	79676570	79676785	CpG: 19	215
chr1	79679382	79679685	CpG: 26	303
chr1	79683433	79684145	CpG: 58	712
chr1	79685995	79686738	CpG: 65	743
chr1	79687340	79687759	CpG: 34	419
chr1	80585967	80587363	CpG: 137	1396
chr1	81347395	81347664	CpG: 31	269
chr1	81419814	81420059	CpG: 21	245
chr1	81453399	81453654	CpG: 19	255
chr1	81453878	81454482	CpG: 65	604
chr1	81483125	81483517	CpG: 32	392
chr1	81551454	81552187	CpG: 62	733
chr1	81652277	81652568	CpG: 41	291
chr1	82000093	82000540	CpG: 55	447
chr1	82227912	82229840	CpG: 161	1928
chr1	82252330	82252956	CpG: 62	626
chr1	82497013	82497497	CpG: 62	484
chr1	82532830	82533482	CpG: 68	652
chr1	82629115	82630282	CpG: 150	1167
chr1	82748886	82749453	CpG: 42	567
chr1	82816321	82817472	CpG: 111	1151
chr1	82968282	82968976	CpG: 53	694
chr1	83003002	83003721	CpG: 74	719
chr1	83081219	83081672	CpG: 34	453
chr1	83288750	83290798	CpG: 166	2048
chr1	83665369	83666081	CpG: 78	712
chr1	84232291	84233999	CpG: 162	1708
chr1	84279127	84279418	CpG: 28	291
chr1	84455575	84456836	CpG: 106	1261
chr1	84479574	84479842	CpG: 26	268
chr1	84585541	84586028	CpG: 41	487
chr1	84613390	84614172	CpG: 89	782
chr1	84689073	84690396	CpG: 117	1323
chr1	84694021	84694260	CpG: 26	239
chr1	84694710	84694970	CpG: 33	260
chr1	84732533	84733405	CpG: 77	872
chr1	84747950	84748524	CpG: 58	574
chr1	84808652	84808870	CpG: 26	218
chr1	84876054	84877684	CpG: 138	1630
chr1	84915135	84916264	CpG: 92	1129
chr1	84939602	84940917	CpG: 110	1315
chr1	84949867	84951224	CpG: 151	1357
chr1	85023028	85023544	CpG: 54	516
chr1	85062988	85063765	CpG: 102	777
chr1	85160858	85161203	CpG: 37	345
chr1	85263919	85264533	CpG: 79	614
chr1	85409642	85410666	CpG: 108	1024
chr1	85569151	85569407	CpG: 36	256
chr1	85603240	85605237	CpG: 159	1997
chr1	85738684	85739495	CpG: 76	811
chr1	85800395	85801780	CpG: 124	1385
chr1	86176909	86178112	CpG: 110	1203
chr1	86379608	86380009	CpG: 31	401
chr1	86380236	86380506	CpG: 24	270
chr1	86381224	86382423	CpG: 88	1199
chr1	86384091	86384470	CpG: 33	379
chr1	86609600	86610328	CpG: 83	728
chr1	86662095	86662389	CpG: 25	294
chr1	86663166	86664103	CpG: 81	937
chr1	86691182	86691403	CpG: 22	221
chr1	86758343	86758714	CpG: 31	371
chr1	86800829	86801094	CpG: 25	265
chr1	86823363	86825138	CpG: 169	1775
chr1	86863189	86865494	CpG: 187	2305
chr1	86894597	86895154	CpG: 60	557
chr1	86916065	86916656	CpG: 64	591
chr1	86935941	86937701	CpG: 150	1760
chr1	86954831	86956373	CpG: 146	1542
chr1	86962002	86962451	CpG: 45	449
chr1	86994601	86995616	CpG: 110	1015
chr1	87011752	87013314	CpG: 131	1562
chr1	87019563	87020527	CpG: 102	964
chr1	87028443	87028691	CpG: 22	248
chr1	87065815	87066974	CpG: 137	1159
chr1	87067993	87068915	CpG: 89	922
chr1	87070996	87071290	CpG: 21	294
chr1	87111340	87111553	CpG: 16	213
chr1	87127898	87128405	CpG: 39	507
chr1	87129251	87129746	CpG: 49	495
chr1	87130086	87130408	CpG: 24	322
chr1	87132422	87132640	CpG: 17	218
chr1	87139719	87139927	CpG: 15	208
chr1	87169491	87170625	CpG: 83	1134
chr1	87228757	87229512	CpG: 77	755
chr1	87251703	87252169	CpG: 32	466
chr1	87262950	87263962	CpG: 119	1012
chr1	87272755	87273555	CpG: 70	800
chr1	87283135	87283575	CpG: 42	440
chr1	87309958	87311281	CpG: 114	1323
chr1	87317047	87317662	CpG: 56	615
chr1	87358459	87359658	CpG: 118	1199
chr1	87454267	87454666	CpG: 31	399
chr1	87455738	87455977	CpG: 21	239
chr1	87458287	87458739	CpG: 33	452
chr1	87459295	87459648	CpG: 26	353
chr1	87461694	87461991	CpG: 25	297
chr1	87465750	87466018	CpG: 21	268
chr1	87835643	87835975	CpG: 24	332
chr1	87836643	87836852	CpG: 16	209
chr1	87845637	87845983	CpG: 31	346
chr1	87855587	87855972	CpG: 28	385
chr1	87859608	87859947	CpG: 23	339
chr1	87877502	87877936	CpG: 31	434
chr1	87881553	87881833	CpG: 25	280
chr1	87883233	87883801	CpG: 42	568
chr1	87886437	87886933	CpG: 37	496
chr1	87889422	87889865	CpG: 33	443
chr1	88890642	88890844	CpG: 21	202
chr1	88920363	88920847	CpG: 46	484
chr1	89168692	89169585	CpG: 78	893
chr1	89237356	89237815	CpG: 52	459
chr1	89364658	89365158	CpG: 46	500
chr1	89661868	89662305	CpG: 60	437
chr1	89662835	89663138	CpG: 42	303
chr1	89711097	89711925	CpG: 80	828
chr1	89844747	89844972	CpG: 17	225
chr1	89989242	89989893	CpG: 58	651
chr1	90015516	90017197	CpG: 142	1681
chr1	90154733	90155010	CpG: 24	277
chr1	90160680	90162050	CpG: 118	1370
chr1	90211959	90212242	CpG: 25	283
chr1	90216095	90220376	CpG: 392	4281
chr1	90255892	90256393	CpG: 41	501
chr1	90265917	90266469	CpG: 50	552
chr1	90333557	90333873	CpG: 25	316
chr1	90391899	90392377	CpG: 49	478
chr1	90448595	90448995	CpG: 34	400
chr1	90474427	90474698	CpG: 25	271
chr1	90485497	90486200	CpG: 54	703
chr1	90492509	90493061	CpG: 50	552
chr1	90533476	90533905	CpG: 46	429
chr1	90552897	90553682	CpG: 72	785
chr1	90572266	90572524	CpG: 31	258
chr1	90610255	90610456	CpG: 26	201
chr1	90617116	90617569	CpG: 40	453
chr1	90634643	90635099	CpG: 42	456
chr1	90669106	90669664	CpG: 36	558
chr1	90833079	90833348	CpG: 21	269
chr1	90895940	90896145	CpG: 17	205
chr1	91246174	91246457	CpG: 27	283
chr1	91267430	91267722	CpG: 26	292
chr1	91296162	91296375	CpG: 25	213
chr1	91323915	91324326	CpG: 34	411
chr1	91401527	91402045	CpG: 42	518
chr1	91458757	91459359	CpG: 54	602
chr1	91567768	91568161	CpG: 30	393
chr1	91581934	91582892	CpG: 118	958
chr1	91596687	91597128	CpG: 34	441
chr1	91635138	91635833	CpG: 60	695
chr1	91727656	91728009	CpG: 41	353
chr1	91743601	91744018	CpG: 37	417
chr1	91748059	91749030	CpG: 74	971
chr1	91773672	91773914	CpG: 26	242
chr1	91819675	91820029	CpG: 35	354
chr1	91820437	91821286	CpG: 88	849
chr1	91894634	91895452	CpG: 82	818
chr1	93543597	93544482	CpG: 67	885
chr1	93547294	93547725	CpG: 42	431
chr1	93612544	93612887	CpG: 43	343
chr1	93733704	93734171	CpG: 45	467
chr1	94509144	94509751	CpG: 54	607
chr1	94566523	94567356	CpG: 94	833
chr1	94655916	94656860	CpG: 92	944
chr1	94772416	94773016	CpG: 60	600
chr1	94775957	94776534	CpG: 54	577
chr1	94779358	94779724	CpG: 38	366
chr1	94791123	94792167	CpG: 78	1044
chr1	94806285	94806602	CpG: 29	317
chr1	94840192	94841546	CpG: 99	1354
chr1	94847185	94847413	CpG: 21	228
chr1	94852298	94852776	CpG: 38	478
chr1	94855707	94856617	CpG: 71	910
chr1	94891331	94891820	CpG: 51	489
chr1	94937206	94938254	CpG: 74	1048
chr1	94954929	94956256	CpG: 138	1327
chr1	94978572	94979478	CpG: 83	906
chr1	95003002	95004812	CpG: 119	1810
chr1	95033028	95033744	CpG: 87	716
chr1	95053158	95053399	CpG: 23	241
chr1	95063790	95064177	CpG: 45	387
chr1	95068280	95068840	CpG: 45	560
chr1	95087461	95089536	CpG: 186	2075
chr1	95111908	95112109	CpG: 17	201
chr1	95121657	95122062	CpG: 51	405
chr1	95141497	95141918	CpG: 39	421
chr1	95207194	95207571	CpG: 28	377
chr1	95211455	95212620	CpG: 98	1165
chr1	95261082	95261895	CpG: 62	813
chr1	95285002	95286162	CpG: 129	1160
chr1	95299580	95300908	CpG: 111	1328
chr1	95320456	95320680	CpG: 18	224
chr1	95332620	95333256	CpG: 71	636
chr1	95353205	95353601	CpG: 32	396
chr1	95379840	95380631	CpG: 57	791
chr1	95431119	95431351	CpG: 24	232
chr1	95437789	95437991	CpG: 16	202
chr1	95440679	95441145	CpG: 35	466
chr1	95479688	95480255	CpG: 60	567
chr1	95540163	95540548	CpG: 38	385
chr1	95567609	95567960	CpG: 26	351
chr1	95614978	95615626	CpG: 67	648
chr1	95656370	95658022	CpG: 114	1652
chr1	95661884	95662741	CpG: 80	857
chr1	95684664	95686135	CpG: 106	1471
chr1	95687209	95687780	CpG: 48	571
chr1	95725509	95725763	CpG: 23	254
chr1	95789578	95790390	CpG: 80	812
chr1	95818261	95818508	CpG: 22	247
chr1	95839564	95839821	CpG: 29	257
chr1	95864977	95865312	CpG: 25	335
chr1	95925518	95925836	CpG: 27	318
chr1	95928317	95928584	CpG: 26	267
chr1	96036162	96036859	CpG: 76	697
chr1	96097564	96098102	CpG: 53	538
chr1	96178374	96178980	CpG: 68	606
chr1	96233838	96234407	CpG: 56	569
chr1	96239403	96240027	CpG: 44	624
chr1	96483148	96483367	CpG: 17	219
chr1	96483490	96485993	CpG: 187	2503
chr1	96487495	96487854	CpG: 29	359
chr1	96500904	96501152	CpG: 22	248
chr1	96518888	96519585	CpG: 54	697
chr1	96537641	96538305	CpG: 66	664
chr1	96542316	96542899	CpG: 63	583
chr1	96547595	96547811	CpG: 19	216
chr1	96554595	96554896	CpG: 27	301
chr1	96561397	96562175	CpG: 59	778
chr1	96566427	96566880	CpG: 38	453
chr1	96592979	96593560	CpG: 58	581
chr1	96607386	96608329	CpG: 89	943
chr1	96615458	96615685	CpG: 21	227
chr1	96625397	96626121	CpG: 52	724
chr1	96665058	96665513	CpG: 48	455
chr1	96674094	96675794	CpG: 130	1700
chr1	96717579	96717923	CpG: 38	344
chr1	96720832	96721434	CpG: 62	602
chr1	96722582	96724806	CpG: 162	2224
chr1	96733347	96733848	CpG: 50	501
chr1	96734259	96734579	CpG: 27	320
chr1	96740432	96741172	CpG: 67	740
chr1	96741582	96742235	CpG: 46	653
chr1	96753118	96754142	CpG: 101	1024
chr1	96789733	96789996	CpG: 22	263
chr1	96790932	96791206	CpG: 21	274
chr1	96804012	96804352	CpG: 24	340
chr1	96805909	96807012	CpG: 74	1103
chr1	96807955	96808377	CpG: 40	422
chr1	96831736	96832432	CpG: 54	696
chr1	96845545	96846357	CpG: 98	812
chr1	96872415	96873371	CpG: 72	956
chr1	97041690	97041968	CpG: 20	278
chr1	97053196	97053470	CpG: 30	274
chr1	97183793	97184558	CpG: 63	765
chr1	97203635	97203889	CpG: 23	254
chr1	97240455	97241350	CpG: 73	895
chr1	97244590	97244930	CpG: 38	340
chr1	97254324	97254578	CpG: 29	254
chr1	97318330	97319971	CpG: 201	1641
chr1	97414693	97415603	CpG: 75	910
chr1	97430481	97430848	CpG: 45	367
chr1	97498227	97498776	CpG: 63	549
chr1	97501226	97501588	CpG: 36	362
chr1	97503098	97503402	CpG: 29	304
chr1	97564177	97564405	CpG: 19	228
chr1	97623871	97624333	CpG: 45	462
chr1	97671242	97671902	CpG: 47	660
chr1	97873555	97873882	CpG: 27	327
chr1	97889582	97890196	CpG: 57	614
chr1	97899361	97899572	CpG: 27	211
chr1	97902101	97902595	CpG: 48	494
chr1	97907474	97907909	CpG: 43	435
chr1	97919411	97919891	CpG: 61	480
chr1	97920240	97920484	CpG: 29	244
chr1	97924570	97924805	CpG: 21	235
chr1	97943130	97943582	CpG: 33	452
chr1	98082356	98082727	CpG: 46	371
chr1	98090230	98091278	CpG: 111	1048
chr1	98142264	98142541	CpG: 26	277
chr1	98190397	98191931	CpG: 158	1534
chr1	98200513	98200725	CpG: 17	212
chr1	98212819	98213054	CpG: 32	235
chr1	98232092	98232752	CpG: 56	660
chr1	98338048	98338419	CpG: 35	371
chr1	98491015	98491231	CpG: 25	216
chr1	98621944	98622816	CpG: 90	872
chr1	99133817	99134123	CpG: 25	306
chr1	99259314	99259553	CpG: 21	239
chr1	99362650	99363095	CpG: 33	445
chr1	99727958	99728534	CpG: 51	576
chr1	99805716	99810848	CpG: 371	5132
chr1	99955975	99957219	CpG: 102	1244
chr1	100045855	100046411	CpG: 67	556
chr1	100123832	100124093	CpG: 29	261
chr1	100124675	100125901	CpG: 129	1226
chr1	100174149	100175479	CpG: 96	1330
chr1	100201650	100202248	CpG: 55	598
chr1	100248715	100248967	CpG: 32	252
chr1	100364073	100364907	CpG: 71	834
chr1	100436642	100437221	CpG: 58	579
chr1	100467052	100467555	CpG: 57	503
chr1	100527488	100527857	CpG: 30	369
chr1	100586480	100587045	CpG: 43	565
chr1	100706988	100708794	CpG: 140	1806
chr1	100743362	100743705	CpG: 25	343
chr1	100804882	100805617	CpG: 52	735
chr1	100860245	100861589	CpG: 108	1344
chr1	100873330	100875675	CpG: 209	2345
chr1	100947367	100947987	CpG: 46	620
chr1	100957776	100958375	CpG: 55	599
chr1	100969838	100970316	CpG: 48	478
chr1	101015784	101016134	CpG: 37	350
chr1	101054802	101056124	CpG: 123	1322
chr1	101110505	101110709	CpG: 19	204
chr1	101160722	101160985	CpG: 25	263
chr1	101323719	101323962	CpG: 24	243
chr1	101425119	101425594	CpG: 32	475
chr1	101485691	101486699	CpG: 101	1008
chr1	101504259	101504489	CpG: 19	230
chr1	101516208	101517134	CpG: 87	926
chr1	101556721	101557100	CpG: 38	379
chr1	101761867	101762172	CpG: 24	305
chr1	101800280	101800500	CpG: 17	220
chr1	101800773	101801178	CpG: 30	405
chr1	101813893	101814500	CpG: 51	607
chr1	101853244	101853977	CpG: 63	733
chr1	101876334	101876560	CpG: 23	226
chr1	101949725	101951316	CpG: 157	1591
chr1	102037094	102037984	CpG: 60	890
chr1	102098652	102099372	CpG: 62	720
chr1	102186182	102186459	CpG: 30	277
chr1	102214874	102215841	CpG: 74	967
chr1	102223332	102225034	CpG: 127	1702
chr1	102280421	102280990	CpG: 54	569
chr1	102281699	102282124	CpG: 39	425
chr1	102301122	102302011	CpG: 82	889
chr1	102346964	102347297	CpG: 29	333
chr1	102347807	102348202	CpG: 35	395
chr1	102395084	102395544	CpG: 33	460
chr1	102438444	102439231	CpG: 58	787
chr1	102464591	102464911	CpG: 26	320
chr1	102510423	102510634	CpG: 24	211
chr1	102516867	102517355	CpG: 36	488
chr1	102528310	102529141	CpG: 59	831
chr1	102590264	102590871	CpG: 44	607
chr1	102611518	102611734	CpG: 22	216
chr1	102618271	102618603	CpG: 26	332
chr1	102634252	102634634	CpG: 29	382
chr1	102637520	102638071	CpG: 41	551
chr1	102645193	102645562	CpG: 32	369
chr1	102651647	102651987	CpG: 24	340
chr1	102661425	102661977	CpG: 45	552
chr1	102722636	102723002	CpG: 33	366
chr1	102733827	102734174	CpG: 30	347
chr1	102736302	102736648	CpG: 23	346
chr1	102738777	102739083	CpG: 24	306
chr1	102774628	102774930	CpG: 22	302
chr1	102799253	102799504	CpG: 28	251
chr1	102799930	102800321	CpG: 35	391
chr1	102827299	102828076	CpG: 61	777
chr1	102959269	102960067	CpG: 59	798
chr1	102965738	102966039	CpG: 21	301
chr1	103006662	103007339	CpG: 70	677
chr1	103037196	103037850	CpG: 52	654
chr1	103054602	103054854	CpG: 18	252
chr1	103075151	103075529	CpG: 32	378
chr1	103083234	103083692	CpG: 38	458
chr1	103089898	103090267	CpG: 33	369
chr1	103098305	103099275	CpG: 65	970
chr1	103138191	103138847	CpG: 64	656
chr1	103158443	103158805	CpG: 29	362
chr1	103401227	103402243	CpG: 80	1016
chr1	103472385	103473333	CpG: 97	948
chr1	103966591	103967614	CpG: 90	1023
chr1	104046731	104046985	CpG: 19	254
chr1	104047494	104047913	CpG: 31	419
chr1	104048197	104049764	CpG: 105	1567
chr1	104054810	104055209	CpG: 32	399
chr1	104164195	104165086	CpG: 79	891
chr1	104209266	104209565	CpG: 24	299
chr1	104224689	104224925	CpG: 18	236
chr1	104225352	104225562	CpG: 17	210
chr1	104232251	104232700	CpG: 34	449
chr1	104252103	104252311	CpG: 22	208
chr1	104259386	104259695	CpG: 29	309
chr1	104271024	104271380	CpG: 27	356
chr1	104307194	104307491	CpG: 28	297
chr1	104332319	104332522	CpG: 19	203
chr1	104362299	104362619	CpG: 24	320
chr1	104365045	104366773	CpG: 136	1728
chr1	104410495	104410897	CpG: 34	402
chr1	104468713	104469135	CpG: 32	422
chr1	104494510	104495781	CpG: 106	1271
chr1	104508452	104508872	CpG: 45	420
chr1	104531127	104531622	CpG: 60	495
chr1	104745835	104746550	CpG: 64	715
chr1	104784070	104784464	CpG: 38	394
chr1	104795818	104796193	CpG: 34	375
chr1	104810604	104810841	CpG: 22	237
chr1	105592547	105592844	CpG: 25	297
chr1	105687844	105688062	CpG: 18	218
chr1	105704341	105704705	CpG: 31	364
chr1	106273015	106273667	CpG: 56	652
chr1	106375190	106375511	CpG: 23	321
chr1	106375723	106376332	CpG: 54	609
chr1	106483683	106484112	CpG: 41	429
chr1	106514984	106515329	CpG: 42	345
chr1	106538281	106538620	CpG: 28	339
chr1	106593702	106593939	CpG: 22	237
chr1	106644774	106645956	CpG: 104	1182
chr1	106819215	106819423	CpG: 20	208
chr1	107009550	107010105	CpG: 43	555
chr1	107081409	107082255	CpG: 73	846
chr1	107098437	107098970	CpG: 41	533
chr1	107106166	107107442	CpG: 131	1276
chr1	107446799	107447009	CpG: 18	210
chr1	107627072	107627588	CpG: 48	516
chr1	107759573	107761562	CpG: 169	1989
chr1	107766192	107766791	CpG: 44	599
chr1	107767149	107767617	CpG: 34	468
chr1	107774644	107775020	CpG: 39	376
chr1	107777655	107777910	CpG: 20	255
chr1	107778441	107778646	CpG: 18	205
chr1	107779920	107780812	CpG: 80	892
chr1	107783049	107783899	CpG: 62	850
chr1	108810564	108811506	CpG: 70	942
chr1	109135797	109137079	CpG: 107	1282
chr1	109383145	109383460	CpG: 28	315
chr1	109631058	109632010	CpG: 84	952
chr1	109695173	109696033	CpG: 67	860
chr1	109807596	109807946	CpG: 41	350
chr1	109844512	109845763	CpG: 121	1251
chr1	110013574	110014439	CpG: 71	865
chr1	110089128	110089668	CpG: 55	540
chr1	110096132	110096395	CpG: 32	263
chr1	110163443	110163776	CpG: 26	333
chr1	110192509	110193655	CpG: 115	1146
chr1	110228520	110228821	CpG: 29	301
chr1	110344735	110345036	CpG: 36	301
chr1	110389390	110390783	CpG: 125	1393
chr1	110594806	110595181	CpG: 38	375
chr1	110610818	110611103	CpG: 37	285
chr1	110782821	110783160	CpG: 38	339
chr1	110920422	110922337	CpG: 188	1915
chr1	110930774	110931041	CpG: 23	267
chr1	110931341	110931908	CpG: 62	567
chr1	111120398	111121323	CpG: 98	925
chr1	111425469	111426765	CpG: 115	1296
chr1	111678956	111679493	CpG: 43	537
chr1	111680241	111680516	CpG: 28	275
chr1	111897497	111898044	CpG: 43	547
chr1	111971662	111971983	CpG: 29	321
chr1	111994694	111994974	CpG: 23	280
chr1	112080374	112081127	CpG: 71	753
chr1	112177057	112177424	CpG: 30	367
chr1	112251850	112253276	CpG: 123	1426
chr1	112420178	112420421	CpG: 26	243
chr1	112595408	112596767	CpG: 120	1359
chr1	112614218	112614531	CpG: 24	313
chr1	112828887	112829771	CpG: 76	884
chr1	112856864	112857440	CpG: 58	576
chr1	112961596	112962524	CpG: 85	928
chr1	113015913	113016684	CpG: 70	771
chr1	113384982	113386457	CpG: 158	1475
chr1	113706240	113706880	CpG: 51	640
chr1	113839805	113840756	CpG: 94	951
chr1	113950127	113950801	CpG: 66	674
chr1	114048391	114049155	CpG: 70	764
chr1	114069193	114069405	CpG: 19	212
chr1	114073548	114073897	CpG: 40	349
chr1	114077222	114078500	CpG: 105	1278
chr1	114085562	114086406	CpG: 76	844
chr1	114117352	114118028	CpG: 77	676
chr1	114170804	114171873	CpG: 79	1069
chr1	114287978	114289480	CpG: 132	1502
chr1	114294944	114295563	CpG: 62	619
chr1	114340022	114340401	CpG: 34	379
chr1	114411875	114412180	CpG: 24	305
chr1	114786468	114787576	CpG: 95	1108
chr1	114788520	114789199	CpG: 73	679
chr1	114795378	114796291	CpG: 82	913
chr1	115025657	115026668	CpG: 96	1011
chr1	115042256	115044319	CpG: 156	2063
chr1	115162656	115162953	CpG: 37	297
chr1	115266152	115266566	CpG: 32	414
chr1	115339786	115340823	CpG: 78	1037
chr1	115489584	115490031	CpG: 37	447
chr1	115547185	115548139	CpG: 98	954
chr1	115611787	115612823	CpG: 94	1036
chr1	115779168	115780233	CpG: 83	1065
chr1	116058805	116060856	CpG: 195	2051
chr1	116128262	116129396	CpG: 96	1134
chr1	116180368	116180863	CpG: 46	495
chr1	116325317	116325981	CpG: 61	664
chr1	116390520	116392373	CpG: 151	1853
chr1	116392702	116392928	CpG: 18	226
chr1	116507150	116507511	CpG: 31	361
chr1	116518392	116520482	CpG: 204	2090
chr1	116579925	116581222	CpG: 131	1297
chr1	116648837	116649853	CpG: 101	1016
chr1	116663326	116666325	CpG: 247	2999
chr1	116699321	116700158	CpG: 71	837
chr1	116751724	116752655	CpG: 79	931
chr1	116993840	116994709	CpG: 84	869
chr1	117040919	117041277	CpG: 29	358
chr1	117079598	117079948	CpG: 28	350
chr1	117092083	117092519	CpG: 33	436
chr1	117130217	117130475	CpG: 28	258
chr1	117202887	117203438	CpG: 52	551
chr1	117243272	117243725	CpG: 71	453
chr1	117258351	117258798	CpG: 43	447
chr1	117268438	117268836	CpG: 56	398
chr1	117285603	117286513	CpG: 101	910
chr1	117327309	117328200	CpG: 67	891
chr1	117357004	117357804	CpG: 116	800
chr1	117472636	117473132	CpG: 48	496
chr1	117497485	117498131	CpG: 65	646
chr1	117544634	117545174	CpG: 52	540
chr1	117650518	117650782	CpG: 22	264
chr1	117659440	117660186	CpG: 63	746
chr1	117668282	117668992	CpG: 60	710
chr1	117759806	117760956	CpG: 105	1150
chr1	117837863	117838386	CpG: 66	523
chr1	117865163	117865669	CpG: 44	506
chr1	117934437	117935005	CpG: 72	568
chr1	118060711	118061470	CpG: 70	759
chr1	118113923	118114210	CpG: 20	287
chr1	118114468	118114808	CpG: 31	340
chr1	118142199	118142798	CpG: 85	599
chr1	118240284	118241013	CpG: 83	729
chr1	118434261	118434993	CpG: 62	732
chr1	118622840	118623570	CpG: 62	730
chr1	118698412	118699276	CpG: 90	864
chr1	118930773	118931342	CpG: 52	569
chr1	119416255	119416465	CpG: 21	210
chr1	119857464	119858404	CpG: 83	940
chr1	123340939	123341413	CpG: 40	474
chr1	123623738	123624007	CpG: 30	269
chr1	125560193	125560494	CpG: 34	301
chr1	125560876	125561389	CpG: 39	513
chr1	125776926	125777212	CpG: 29	286
chr1	125909470	125909740	CpG: 31	270
chr1	125910502	125910706	CpG: 19	204
chr1	126263802	126265223	CpG: 143	1421
chr1	126481812	126483024	CpG: 95	1212
chr1	126580884	126581597	CpG: 58	713
chr1	126712578	126713201	CpG: 46	623
chr1	126808320	126809325	CpG: 117	1005
chr1	126875361	126876129	CpG: 69	768
chr1	127004041	127004629	CpG: 61	588
chr1	127568986	127569393	CpG: 35	407
chr1	127832217	127833408	CpG: 99	1191
chr1	128171544	128172494	CpG: 105	950
chr1	128806720	128807708	CpG: 98	988
chr1	128815006	128815749	CpG: 64	743
chr1	128942502	128942766	CpG: 29	264
chr1	130168257	130168921	CpG: 57	664
chr1	130328322	130328703	CpG: 27	381
chr1	131679500	131680233	CpG: 67	733
chr1	131800822	131801090	CpG: 33	268
chr1	131839780	131840225	CpG: 33	445
chr1	131991591	131992925	CpG: 143	1334
chr1	132104719	132105045	CpG: 34	326
chr1	132105836	132106089	CpG: 22	253
chr1	132408624	132409773	CpG: 96	1149
chr1	132534718	132535509	CpG: 97	791
chr1	132705726	132706485	CpG: 81	759
chr1	132716068	132716706	CpG: 72	638
chr1	133025416	133025640	CpG: 24	224
chr1	133026045	133026569	CpG: 63	524
chr1	133055224	133055526	CpG: 32	302
chr1	133082320	133084171	CpG: 187	1851
chr1	133245900	133247124	CpG: 124	1224
chr1	133481833	133482874	CpG: 107	1041
chr1	133584204	133585161	CpG: 82	957
chr1	133779524	133780509	CpG: 85	985
chr1	133879507	133879811	CpG: 34	304
chr1	134006133	134007424	CpG: 142	1291
chr1	134137463	134138087	CpG: 57	624
chr1	134189544	134190645	CpG: 114	1101
chr1	134493150	134499958	CpG: 516	6808
chr1	134680930	134681702	CpG: 73	772
chr1	134898708	134899369	CpG: 52	661
chr1	134950598	134951040	CpG: 45	442
chr1	134951521	134951788	CpG: 37	267
chr1	135029273	135029476	CpG: 19	203
chr1	135089499	135090682	CpG: 127	1183
chr1	135423979	135424318	CpG: 26	339
chr1	135434552	135434936	CpG: 39	384
chr1	135471133	135471900	CpG: 72	767
chr1	135570636	135571211	CpG: 58	575
chr1	135810545	135810868	CpG: 26	323
chr1	135812086	135812345	CpG: 26	259
chr1	135820298	135821282	CpG: 86	984
chr1	135869147	135869682	CpG: 54	535
chr1	136261934	136262510	CpG: 65	576
chr1	136262693	136262977	CpG: 25	284
chr1	136421186	136422413	CpG: 108	1227
chr1	136436808	136437728	CpG: 87	920
chr1	136545348	136545585	CpG: 26	237
chr1	136547898	136548179	CpG: 24	281
chr1	136549168	136549406	CpG: 19	238
chr1	136554950	136558034	CpG: 213	3084
chr1	136567882	136568552	CpG: 66	670
chr1	137308762	137309587	CpG: 87	825
chr1	137310510	137310779	CpG: 24	269
chr1	137468288	137468591	CpG: 30	303
chr1	137490106	137491399	CpG: 132	1293
chr1	137678203	137679285	CpG: 129	1082
chr1	137787692	137788858	CpG: 112	1166
chr1	138272849	138273622	CpG: 57	773
chr1	138382250	138382702	CpG: 44	452
chr1	138602233	138603209	CpG: 95	976
chr1	138838119	138838571	CpG: 63	452
chr1	139984766	139985234	CpG: 49	468
chr1	139988216	139988913	CpG: 53	697
chr1	139990937	139992328	CpG: 118	1391
chr1	140170686	140170980	CpG: 22	294
chr1	140171286	140171516	CpG: 17	230
chr1	140190362	140191318	CpG: 80	956
chr1	140411731	140412176	CpG: 28	445
chr1	140412332	140412779	CpG: 50	447
chr1	140605168	140606111	CpG: 111	943
chr1	140746903	140747427	CpG: 37	524
chr1	140900192	140900736	CpG: 48	544
chr1	141135214	141136591	CpG: 87	1377
chr1	141137267	141137638	CpG: 29	371
chr1	141550023	141550251	CpG: 22	228
chr1	141635238	141635562	CpG: 38	324
chr1	141671130	141672013	CpG: 91	883
chr1	141675301	141676012	CpG: 84	711
chr1	141786973	141788154	CpG: 120	1181
chr1	141971833	141972440	CpG: 63	607
chr1	141988752	141989570	CpG: 70	818
chr1	142045751	142047258	CpG: 144	1507
chr1	142200641	142201725	CpG: 102	1084
chr1	142252937	142253273	CpG: 31	336
chr1	142253687	142254502	CpG: 80	815
chr1	142359249	142360063	CpG: 74	814
chr1	142564121	142565044	CpG: 110	923
chr1	142636037	142636564	CpG: 54	527
chr1	142683981	142684306	CpG: 32	325
chr1	142751188	142752419	CpG: 105	1231
chr1	142778438	142778927	CpG: 44	489
chr1	142956052	142956842	CpG: 79	790
chr1	143176960	143177498	CpG: 49	538
chr1	143178201	143178770	CpG: 55	569
chr1	143252356	143253363	CpG: 94	1007
chr1	143402928	143403499	CpG: 42	571
chr1	144459783	144460126	CpG: 24	343
chr1	145468735	145471516	CpG: 235	2781
chr1	148747399	148748304	CpG: 69	905
chr1	149176368	149177255	CpG: 84	887
chr1	149243268	149244256	CpG: 82	988
chr1	149336691	149337080	CpG: 40	389
chr1	149449923	149450489	CpG: 62	566
chr1	149531888	149533087	CpG: 104	1199
chr1	149956904	149957677	CpG: 77	773
chr1	150017253	150017562	CpG: 30	309
chr1	150355847	150357192	CpG: 101	1345
chr1	151164762	151165001	CpG: 22	239
chr1	151478239	151478603	CpG: 30	364
chr1	151552191	151552993	CpG: 61	802
chr1	151675254	151675688	CpG: 43	434
chr1	151678381	151678664	CpG: 25	283
chr1	151679209	151679646	CpG: 42	437
chr1	152142784	152143675	CpG: 82	891
chr1	152144127	152144572	CpG: 30	445
chr1	152148593	152148861	CpG: 24	268
chr1	152149402	152149822	CpG: 30	420
chr1	152154341	152154974	CpG: 50	633
chr1	152155302	152155515	CpG: 21	213
chr1	152535057	152535296	CpG: 19	239
chr1	153069079	153069287	CpG: 23	208
chr1	155040361	155040678	CpG: 23	317
chr1	156256243	156256465	CpG: 18	222
chr1	156293263	156294474	CpG: 112	1211
chr1	156923572	156923854	CpG: 29	282
chr1	156998045	156999022	CpG: 88	977
chr1	157127212	157127421	CpG: 24	209
chr1	157143395	157143962	CpG: 49	567
chr1	157431337	157431538	CpG: 15	201
chr1	157780792	157782325	CpG: 133	1533
chr1	158827771	158828496	CpG: 65	725
chr1	159090877	159091937	CpG: 94	1060
chr1	159276134	159276362	CpG: 24	228
chr1	159279543	159279905	CpG: 29	362
chr1	159500311	159501364	CpG: 102	1053
chr1	159501565	159501869	CpG: 22	304
chr1	159645070	159646413	CpG: 137	1343
chr1	159918867	159920542	CpG: 143	1675
chr1	160046176	160046631	CpG: 44	455
chr1	160210027	160210515	CpG: 41	488
chr1	160302783	160303764	CpG: 92	981
chr1	160430126	160430964	CpG: 82	838
chr1	160435817	160436070	CpG: 32	253
chr1	160601738	160601957	CpG: 27	219
chr1	160820364	160820644	CpG: 28	280
chr1	161574643	161575370	CpG: 74	727
chr1	161575652	161575950	CpG: 23	298
chr1	161845012	161845774	CpG: 94	762
chr1	161947012	161947825	CpG: 79	813
chr1	162055755	162056483	CpG: 70	728
chr1	162098770	162099231	CpG: 54	461
chr1	162110080	162110417	CpG: 41	337
chr1	162221197	162223161	CpG: 197	1964
chr1	162319421	162319961	CpG: 65	540
chr1	162386400	162387005	CpG: 62	605
chr1	162426894	162428256	CpG: 137	1362
chr1	162643451	162644598	CpG: 104	1147
chr1	162892622	162893127	CpG: 49	505
chr1	162927134	162928817	CpG: 148	1683
chr1	163202754	163203185	CpG: 41	431
chr1	163635583	163637058	CpG: 151	1475
chr1	163819777	163820556	CpG: 77	779
chr1	163889924	163890316	CpG: 33	392
chr1	164034638	164035343	CpG: 64	705
chr1	164066407	164067183	CpG: 60	776
chr1	164072059	164080249	CpG: 565	8190
chr1	164329221	164329600	CpG: 34	379
chr1	164621953	164622156	CpG: 19	203
chr1	164704437	164705415	CpG: 107	978
chr1	164953343	164955366	CpG: 201	2023
chr1	165070993	165071983	CpG: 101	990
chr1	165212299	165212561	CpG: 25	262
chr1	165647014	165648062	CpG: 85	1048
chr1	165733740	165734038	CpG: 29	298
chr1	166308681	166309144	CpG: 71	463
chr1	166315096	166315444	CpG: 27	348
chr1	166337918	166338537	CpG: 48	619
chr1	166341026	166341952	CpG: 96	926
chr1	166348585	166349547	CpG: 95	962
chr1	167274854	167279142	CpG: 321	4288
chr1	167299673	167300056	CpG: 28	383
chr1	167401519	167401739	CpG: 21	220
chr1	167451381	167451847	CpG: 30	466
chr1	167569920	167570793	CpG: 88	873
chr1	168071675	168072082	CpG: 48	407
chr1	168224633	168224870	CpG: 19	237
chr1	168474635	168475163	CpG: 50	528
chr1	168564811	168565223	CpG: 43	412
chr1	168565866	168566073	CpG: 20	207
chr1	168595551	168598837	CpG: 261	3286
chr1	168677286	168677654	CpG: 32	368
chr1	168797510	168798810	CpG: 144	1300
chr1	168828485	168829100	CpG: 59	615
chr1	169120266	169121061	CpG: 91	795
chr1	169937530	169937901	CpG: 25	371
chr1	169938026	169940380	CpG: 188	2354
chr1	170797185	170797899	CpG: 76	714
chr1	170901852	170902456	CpG: 55	604
chr1	170925872	170926086	CpG: 20	214
chr1	172212123	172213348	CpG: 133	1225
chr1	172373484	172373855	CpG: 30	371
chr1	172389563	172390571	CpG: 90	1008
chr1	172427483	172427820	CpG: 37	337
chr1	172445066	172445280	CpG: 23	214
chr1	172524028	172524910	CpG: 108	882
chr1	172599821	172600025	CpG: 26	204
chr1	172604813	172605679	CpG: 91	866
chr1	172626399	172626968	CpG: 68	569
chr1	172643750	172644244	CpG: 47	494
chr1	172694129	172694332	CpG: 25	203
chr1	172870569	172871051	CpG: 53	482
chr1	172913048	172913397	CpG: 32	349
chr1	172922016	172922338	CpG: 30	322
chr1	172923182	172923514	CpG: 47	332
chr1	172936508	172936848	CpG: 40	340
chr1	173001817	173003482	CpG: 151	1665
chr1	173018532	173018739	CpG: 19	207
chr1	173055382	173055684	CpG: 21	302
chr1	173211368	173211828	CpG: 44	460
chr1	173291498	173291816	CpG: 23	318
chr1	173361572	173361919	CpG: 38	347
chr1	173474377	173475827	CpG: 140	1450
chr1	173533095	173533504	CpG: 37	409
chr1	173691468	173693361	CpG: 223	1893
chr1	173968589	173968836	CpG: 25	247
chr1	173977589	173977895	CpG: 24	306
chr1	173979587	173980129	CpG: 66	542
chr1	174003110	174004276	CpG: 108	1166
chr1	174107606	174109489	CpG: 171	1883
chr1	174157236	174157784	CpG: 72	548
chr1	174195471	174196168	CpG: 64	697
chr1	174213715	174214333	CpG: 54	618
chr1	174238153	174238567	CpG: 39	414
chr1	174355578	174356142	CpG: 46	564
chr1	174364203	174364451	CpG: 19	248
chr1	174371435	174372537	CpG: 89	1102
chr1	174373008	174373232	CpG: 23	224
chr1	174515592	174516275	CpG: 57	683
chr1	174539960	174540800	CpG: 76	840
chr1	174636416	174637398	CpG: 105	982
chr1	174794409	174794883	CpG: 45	474
chr1	174862048	174862794	CpG: 80	746
chr1	174903254	174903600	CpG: 39	346
chr1	174956654	174957957	CpG: 120	1303
chr1	175111244	175112006	CpG: 63	762
chr1	175150528	175151265	CpG: 75	737
chr1	175376412	175377249	CpG: 93	837
chr1	175378205	175378508	CpG: 35	303
chr1	175466431	175466980	CpG: 49	549
chr1	175467406	175468014	CpG: 44	608
chr1	175488684	175489754	CpG: 94	1070
chr1	175537188	175537691	CpG: 56	503
chr1	175652806	175653612	CpG: 59	806
chr1	175814671	175815075	CpG: 33	404
chr1	175922968	175923865	CpG: 60	897
chr1	175946027	175946291	CpG: 22	264
chr1	176025406	176025788	CpG: 37	382
chr1	176198900	176199301	CpG: 42	401
chr1	176213629	176213839	CpG: 19	210
chr1	176308227	176308576	CpG: 35	349
chr1	176573133	176574159	CpG: 90	1026
chr1	176581745	176583515	CpG: 159	1770
chr1	176591241	176591716	CpG: 49	475
chr1	176667340	176668035	CpG: 96	695
chr1	177119468	177120249	CpG: 57	781
chr1	177121206	177124392	CpG: 212	3186
chr1	177125545	177126139	CpG: 61	594
chr1	177127277	177128394	CpG: 127	1117
chr1	177129216	177129871	CpG: 57	655
chr1	177129992	177130218	CpG: 18	226
chr1	177130492	177130759	CpG: 24	267
chr1	177131130	177131576	CpG: 33	446
chr1	177220005	177220944	CpG: 79	939
chr1	177521314	177521991	CpG: 68	677
chr1	177546956	177547486	CpG: 40	530
chr1	178744285	178744876	CpG: 61	591
chr1	179042924	179043567	CpG: 63	643
chr1	179600431	179601134	CpG: 53	703
chr1	179603223	179603472	CpG: 22	249
chr1	179613295	179613621	CpG: 43	326
chr1	179869039	179869393	CpG: 47	354
chr1	179883630	179885685	CpG: 170	2055
chr1	179997079	179997530	CpG: 43	451
chr1	180056426	180056756	CpG: 29	330
chr1	180082668	180083387	CpG: 61	719
chr1	180142511	180142851	CpG: 26	340
chr1	180147397	180148694	CpG: 95	1297
chr1	180152885	180155772	CpG: 274	2887
chr1	180158184	180158908	CpG: 56	724
chr1	180160137	180160343	CpG: 16	206
chr1	180176335	180176902	CpG: 63	567
chr1	180259241	180260106	CpG: 78	865
chr1	180280729	180281346	CpG: 58	617
chr1	180363184	180364867	CpG: 122	1683
chr1	180369765	180370424	CpG: 73	659
chr1	180590007	180590444	CpG: 38	437
chr1	180784194	180784948	CpG: 61	754
chr1	180834726	180835378	CpG: 56	652
chr1	180885981	180886272	CpG: 20	291
chr1	180889294	180889693	CpG: 36	399
chr1	180898125	180898710	CpG: 56	585
chr1	180958415	180958969	CpG: 48	554
chr1	180969126	180969844	CpG: 80	718
chr1	181011136	181012934	CpG: 141	1798
chr1	181015879	181016531	CpG: 63	652
chr1	181034929	181035483	CpG: 59	554
chr1	181053386	181053907	CpG: 56	521
chr1	181110011	181110541	CpG: 56	530
chr1	181151576	181151797	CpG: 28	221
chr1	181187026	181188624	CpG: 154	1598
chr1	181292949	181293386	CpG: 39	437
chr1	181297816	181298303	CpG: 37	487
chr1	181329487	181329708	CpG: 27	221
chr1	181364026	181365028	CpG: 84	1002
chr1	181724129	181724697	CpG: 54	568
chr1	181787721	181788178	CpG: 44	457
chr1	181843148	181844444	CpG: 112	1296
chr1	181950469	181951409	CpG: 80	940
chr1	182000647	182001243	CpG: 58	596
chr1	182023848	182024282	CpG: 35	434
chr1	182032118	182032846	CpG: 63	728
chr1	182191453	182191825	CpG: 49	372
chr1	182205713	182206629	CpG: 88	916
chr1	182311425	182312478	CpG: 138	1053
chr1	182514311	182515162	CpG: 85	851
chr1	182522088	182522312	CpG: 18	224
chr1	182537162	182537493	CpG: 35	331
chr1	182690035	182690695	CpG: 66	660
chr1	182719564	182720446	CpG: 71	882
chr1	182726908	182727550	CpG: 74	642
chr1	182731823	182733075	CpG: 122	1252
chr1	182747771	182748297	CpG: 49	526
chr1	182749721	182750262	CpG: 66	541
chr1	182757883	182758767	CpG: 78	884
chr1	182798362	182798848	CpG: 50	486
chr1	182815534	182815895	CpG: 33	361
chr1	182869534	182870350	CpG: 61	816
chr1	182919950	182920714	CpG: 86	764
chr1	182934712	182935262	CpG: 57	550
chr1	183144448	183145591	CpG: 106	1143
chr1	183154002	183154244	CpG: 21	242
chr1	183154718	183158204	CpG: 234	3486
chr1	183206596	183207052	CpG: 44	456
chr1	183310613	183310867	CpG: 19	254
chr1	183353008	183353275	CpG: 28	267
chr1	183464955	183465157	CpG: 18	202
chr1	183541102	183542586	CpG: 141	1484
chr1	183580221	183580701	CpG: 48	480
chr1	183590886	183591203	CpG: 24	317
chr1	183592522	183593300	CpG: 67	778
chr1	183596704	183597819	CpG: 119	1115
chr1	183601850	183602091	CpG: 20	241
chr1	183602238	183602538	CpG: 20	300
chr1	183625154	183625899	CpG: 74	745
chr1	183636218	183636450	CpG: 28	232
chr1	183636987	183637219	CpG: 25	232
chr1	183639473	183639882	CpG: 31	409
chr1	183904066	183905141	CpG: 112	1075
chr1	183963116	183963318	CpG: 19	202
chr1	184016795	184017078	CpG: 28	283
chr1	184023640	184024067	CpG: 40	427
chr1	184049125	184049657	CpG: 56	532
chr1	184083721	184084051	CpG: 45	330
chr1	184161761	184162414	CpG: 54	653
chr1	184227119	184227645	CpG: 44	526
chr1	184248874	184249210	CpG: 35	336
chr1	184252485	184252747	CpG: 26	262
chr1	184260495	184261412	CpG: 74	917
chr1	184270247	184271221	CpG: 86	974
chr1	184308527	184308823	CpG: 37	296
chr1	184436215	184436779	CpG: 45	564
chr1	184554139	184554440	CpG: 25	301
chr1	184606139	184606546	CpG: 39	407
chr1	184670253	184670980	CpG: 56	727
chr1	184719642	184720931	CpG: 150	1289
chr1	184754391	184755085	CpG: 64	694
chr1	184830368	184830879	CpG: 39	511
chr1	184900623	184900924	CpG: 25	301
chr1	184918329	184919375	CpG: 102	1046
chr1	185001760	185003410	CpG: 155	1650
chr1	185026140	185026957	CpG: 60	817
chr1	185223146	185223486	CpG: 34	340
chr1	185229281	185230326	CpG: 94	1045
chr1	185303280	185304180	CpG: 97	900
chr1	185352492	185353586	CpG: 109	1094
chr1	185536416	185536663	CpG: 23	247
chr1	185649804	185650899	CpG: 110	1095
chr1	185766552	185766979	CpG: 38	427
chr1	186029954	186030471	CpG: 55	517
chr1	186117066	186117475	CpG: 29	409
chr1	186190275	186190536	CpG: 22	261
chr1	186204353	186204819	CpG: 60	466
chr1	186313723	186314313	CpG: 78	590
chr1	186315415	186315969	CpG: 67	554
chr1	186330681	186331193	CpG: 49	512
chr1	186334936	186335844	CpG: 95	908
chr1	186336579	186336799	CpG: 21	220
chr1	186458653	186459991	CpG: 127	1338
chr1	186687204	186687555	CpG: 29	351
chr1	186724633	186725368	CpG: 96	735
chr1	186725964	186726372	CpG: 37	408
chr1	186828055	186828609	CpG: 66	554
chr1	186851778	186851997	CpG: 27	219
chr1	186855374	186855695	CpG: 43	321
chr1	186878857	186879936	CpG: 73	1079
chr1	186898996	186899735	CpG: 63	739
chr1	186914806	186915097	CpG: 41	291
chr1	187030057	187030871	CpG: 85	814
chr1	187052890	187053276	CpG: 43	386
chr1	187210861	187211516	CpG: 62	655
chr1	187241386	187241996	CpG: 59	610
chr1	187273814	187274262	CpG: 58	448
chr1	187349234	187349676	CpG: 43	442
chr1	187387030	187389164	CpG: 163	2134
chr1	187400382	187400713	CpG: 35	331
chr1	187400814	187401022	CpG: 17	208
chr1	187432805	187433231	CpG: 42	426
chr1	187466060	187466274	CpG: 23	214
chr1	187571711	187572385	CpG: 52	674
chr1	187614235	187615076	CpG: 69	841
chr1	187660457	187660919	CpG: 46	462
chr1	187733837	187735106	CpG: 97	1269
chr1	187809008	187809852	CpG: 70	844
chr1	187873566	187875170	CpG: 142	1604
chr1	187893759	187894046	CpG: 29	287
chr1	187980906	187982531	CpG: 203	1625
chr1	187999237	188000646	CpG: 127	1409
chr1	188033128	188033495	CpG: 38	367
chr1	188080622	188082144	CpG: 117	1522
chr1	188088722	188089380	CpG: 67	658
chr1	188101013	188101798	CpG: 62	785
chr1	188133777	188134473	CpG: 74	696
chr1	188203380	188204767	CpG: 149	1387
chr1	188286606	188288377	CpG: 188	1771
chr1	188372726	188372978	CpG: 23	252
chr1	188684722	188685797	CpG: 99	1075
chr1	188708569	188710192	CpG: 131	1623
chr1	188814828	188815065	CpG: 35	237
chr1	188952300	188953128	CpG: 77	828
chr1	188965359	188966229	CpG: 99	870
chr1	189005530	189006448	CpG: 89	918
chr1	189020186	189020552	CpG: 43	366
chr1	189244763	189245350	CpG: 65	587
chr1	189685304	189685519	CpG: 21	215
chr1	189812571	189813211	CpG: 50	640
chr1	189836890	189837143	CpG: 19	253
chr1	189949389	189949947	CpG: 48	558
chr1	189950198	189950401	CpG: 15	203
chr1	190003580	190004296	CpG: 74	716
chr1	190017944	190018731	CpG: 66	787
chr1	190048833	190050068	CpG: 85	1235
chr1	190052267	190052832	CpG: 61	565
chr1	190181744	190183335	CpG: 144	1591
chr1	190220029	190220339	CpG: 36	310
chr1	190260577	190260864	CpG: 24	287
chr1	190263293	190263701	CpG: 41	408
chr1	190305465	190306114	CpG: 86	649
chr1	190344775	190345611	CpG: 102	836
chr1	190856765	190856975	CpG: 15	210
chr1	190974337	190974569	CpG: 18	232
chr1	191362332	191362729	CpG: 45	397
chr1	191377026	191377531	CpG: 42	505
chr1	191428526	191428902	CpG: 47	376
chr1	191439982	191440270	CpG: 26	288
chr1	191443144	191443515	CpG: 43	371
chr1	191443725	191443943	CpG: 17	218
chr1	191506090	191508727	CpG: 194	2637
chr1	191520046	191520910	CpG: 97	864
chr1	191671700	191672290	CpG: 47	590
chr1	191672650	191672862	CpG: 16	212
chr1	191674279	191674983	CpG: 77	704
chr1	191697502	191698762	CpG: 126	1260
chr1	191705076	191705806	CpG: 65	730
chr1	191729726	191729934	CpG: 29	208
chr1	191774769	191775400	CpG: 68	631
chr1	191779557	191779995	CpG: 42	438
chr1	191934294	191935302	CpG: 120	1008
chr1	191982884	191983287	CpG: 31	403
chr1	192066351	192066843	CpG: 56	492
chr1	192108994	192109853	CpG: 84	859
chr1	192160701	192161351	CpG: 71	650
chr1	192172131	192172826	CpG: 70	695
chr1	192249057	192249495	CpG: 45	438
chr1	192302476	192302881	CpG: 46	405
chr1	192316374	192317345	CpG: 94	971
chr1	192319764	192320908	CpG: 132	1144
chr1	192333941	192334174	CpG: 19	233
chr1	192334476	192334706	CpG: 17	230
chr1	192336676	192338001	CpG: 113	1325
chr1	192647255	192647886	CpG: 59	631
chr1	192730210	192731552	CpG: 136	1342
chr1	192787221	192787625	CpG: 38	404
chr1	192832749	192833114	CpG: 33	365
chr1	192891652	192892131	CpG: 46	479
chr1	192943470	192943807	CpG: 33	337
chr1	192950916	192951738	CpG: 77	822
chr1	192993822	192995090	CpG: 102	1268
chr1	193037496	193038445	CpG: 83	949
chr1	193055115	193055317	CpG: 20	202
chr1	193058482	193059457	CpG: 99	975
chr1	193065188	193065554	CpG: 36	366
chr1	193132716	193132943	CpG: 30	227
chr1	193140983	193141279	CpG: 25	296
chr1	193144055	193144769	CpG: 64	714
chr1	193164488	193164891	CpG: 33	403
chr1	193754107	193754749	CpG: 63	642
chr1	193764797	193765299	CpG: 38	502
chr1	193766067	193768467	CpG: 179	2400
chr1	194296331	194296537	CpG: 18	206
chr1	194305018	194305344	CpG: 25	326
chr1	194475473	194475783	CpG: 30	310
chr1	194515800	194516746	CpG: 86	946
chr1	194602043	194603370	CpG: 98	1327
chr1	194644029	194644843	CpG: 111	814
chr1	194675720	194676022	CpG: 35	302
chr1	194696732	194697149	CpG: 44	417
chr1	194779510	194780961	CpG: 133	1451
chr1	194802007	194802246	CpG: 22	239
chr1	194828120	194828619	CpG: 35	499
chr1	194878479	194879359	CpG: 74	880
chr1	194910371	194910936	CpG: 41	565
chr1	194975610	194975954	CpG: 44	344
chr1	194985748	194986281	CpG: 62	533
chr1	194987722	194987985	CpG: 30	263
chr1	195053683	195054304	CpG: 61	621
chr1	195062534	195063104	CpG: 59	570
chr1	195069320	195069629	CpG: 34	309
chr1	195144558	195145561	CpG: 90	1003
chr1	195212323	195213486	CpG: 99	1163
chr1	195225826	195226059	CpG: 32	233
chr1	195260219	195260541	CpG: 35	322
chr1	195269212	195270053	CpG: 72	841
chr1	195321096	195321917	CpG: 106	821
chr1	195483108	195483362	CpG: 27	254
chr1	195526014	195526608	CpG: 53	594
chr1	195559063	195559359	CpG: 24	296
chr1	195584706	195585395	CpG: 49	689
chr1	195619926	195620995	CpG: 114	1069
chr1	195631137	195632200	CpG: 95	1063
chr1	195648172	195649756	CpG: 164	1584
chr1	195701127	195701734	CpG: 47	607
chr1	195755725	195756016	CpG: 25	291
chr1	195765142	195766914	CpG: 134	1772
chr1	195787612	195788453	CpG: 64	841
chr1	195806974	195808028	CpG: 95	1054
chr1	195812324	195812567	CpG: 22	243
chr1	195833411	195833690	CpG: 20	279
chr1	195833858	195834588	CpG: 71	730
chr1	195916363	195916593	CpG: 18	230
chr1	195954105	195954874	CpG: 70	769
chr1	196010158	196011753	CpG: 145	1595
chr1	196093693	196094052	CpG: 32	359
chr1	196102856	196103306	CpG: 39	450
chr1	196255242	196255554	CpG: 26	312
chr1	196271689	196272255	CpG: 60	566
chr1	196279558	196279766	CpG: 28	208
chr1	196280480	196281810	CpG: 101	1330
chr1	196283395	196283597	CpG: 18	202
chr1	196301827	196302082	CpG: 22	255
chr1	196307925	196308128	CpG: 17	203
chr1	196315758	196316023	CpG: 23	265
chr1	196341285	196341573	CpG: 22	288
chr1	196400381	196401019	CpG: 66	638
chr1	196426988	196427852	CpG: 77	864
chr1	196461164	196461593	CpG: 44	429
chr1	196463171	196463470	CpG: 31	299
chr1	196547147	196547501	CpG: 25	354
chr1	196616441	196617650	CpG: 93	1209
chr1	196738904	196739607	CpG: 50	703
chr1	196739741	196739963	CpG: 16	222
chr1	196799133	196799479	CpG: 41	346
chr1	196860286	196860802	CpG: 49	516
chr1	196980313	196980828	CpG: 57	515
chr1	197153332	197153850	CpG: 59	518
chr1	197236024	197236296	CpG: 28	272
chr1	197252822	197253253	CpG: 35	431
chr1	197345675	197346228	CpG: 54	553
chr1	197379544	197379873	CpG: 27	329
chr1	197737654	197737951	CpG: 22	297
chr1	198003767	198004016	CpG: 27	249
chr1	198341468	198341799	CpG: 43	331
chr1	198417146	198417359	CpG: 18	213
chr1	198785450	198785666	CpG: 15	216
chr1	198836497	198836838	CpG: 30	341
chr1	198837377	198838063	CpG: 63	686
chr1	198859790	198862120	CpG: 211	2330
chr1	198869300	198869696	CpG: 43	396
chr1	198920172	198920940	CpG: 83	768
chr1	198968258	198968644	CpG: 33	386
chr1	198976842	198981222	CpG: 373	4380
chr1	199196987	199197896	CpG: 81	909
chr1	199198091	199198306	CpG: 19	215
chr1	199227204	199228004	CpG: 62	800
chr1	199252555	199253247	CpG: 69	692
chr1	199304037	199304911	CpG: 109	874
chr1	199343657	199343878	CpG: 23	221
chr1	199401122	199402273	CpG: 115	1151
chr1	199510667	199511012	CpG: 37	345
chr1	199562942	199563396	CpG: 52	454
chr1	199568380	199568989	CpG: 59	609
chr1	199601934	199602236	CpG: 34	302
chr1	199634086	199634364	CpG: 27	278
chr1	199648837	199649702	CpG: 102	865
chr1	199662032	199662291	CpG: 22	259
chr1	199827437	199828211	CpG: 70	774
chr1	199875318	199875638	CpG: 27	320
chr1	199941816	199942363	CpG: 49	547
chr1	199942784	199943565	CpG: 100	781
chr1	199955756	199956075	CpG: 24	319
chr1	199969399	199969867	CpG: 37	468
chr1	199974542	199974993	CpG: 35	451
chr1	200133376	200133699	CpG: 30	323
chr1	200264288	200265113	CpG: 69	825
chr1	200265742	200266094	CpG: 24	352
chr1	200297546	200298496	CpG: 84	950
chr1	200384578	200385149	CpG: 40	571
chr1	200443495	200443898	CpG: 35	403
chr1	200491852	200492703	CpG: 82	851
chr1	200556065	200556343	CpG: 25	278
chr1	200557131	200557435	CpG: 30	304
chr1	200565469	200565897	CpG: 57	428
chr1	200589752	200590003	CpG: 26	251
chr1	200590461	200590978	CpG: 53	517
chr1	200610662	200611246	CpG: 47	584
chr1	200622571	200623963	CpG: 121	1392
chr1	200651634	200652667	CpG: 85	1033
chr1	200658913	200659393	CpG: 50	480
chr1	200677046	200678518	CpG: 98	1472
chr1	200679436	200680176	CpG: 51	740
chr1	200699769	200700283	CpG: 55	514
chr1	200742989	200743491	CpG: 55	502
chr1	200849396	200849847	CpG: 64	451
chr1	200858786	200859015	CpG: 16	229
chr1	200874637	200875278	CpG: 65	641
chr1	200880110	200880480	CpG: 37	370
chr1	200884494	200884708	CpG: 17	214
chr1	200889322	200891425	CpG: 164	2103
chr1	200916743	200917321	CpG: 65	578
chr1	201021089	201021477	CpG: 40	388
chr1	201106340	201106864	CpG: 48	524
chr1	201107544	201107774	CpG: 18	230
chr1	201149795	201150045	CpG: 19	250
chr1	201260428	201261031	CpG: 56	603
chr1	201267082	201267510	CpG: 39	428
chr1	201278997	201280236	CpG: 129	1239
chr1	201317586	201318178	CpG: 70	592
chr1	201357575	201358162	CpG: 68	587
chr1	201379117	201379640	CpG: 47	523
chr1	201391121	201391937	CpG: 84	816
chr1	201418689	201419512	CpG: 69	823
chr1	201420248	201420749	CpG: 33	501
chr1	201493621	201494409	CpG: 66	788
chr1	201587053	201588850	CpG: 184	1797
chr1	201668336	201669110	CpG: 79	774
chr1	201772256	201772650	CpG: 54	394
chr1	201778011	201778221	CpG: 36	210
chr1	201808602	201809554	CpG: 99	952
chr1	201838728	201839381	CpG: 84	653
chr1	201849420	201849850	CpG: 51	430
chr1	201894772	201895159	CpG: 31	387
chr1	201915554	201916114	CpG: 49	560
chr1	201973105	201974000	CpG: 69	895
chr1	201997890	201998459	CpG: 54	569
chr1	202033086	202033590	CpG: 40	504
chr1	202061238	202061749	CpG: 54	511
chr1	202104954	202105465	CpG: 55	511
chr1	202111246	202111895	CpG: 53	649
chr1	202166985	202167630	CpG: 70	645
chr1	202173442	202173960	CpG: 46	518
chr1	202175522	202176375	CpG: 89	853
chr1	202226696	202226929	CpG: 21	233
chr1	202227129	202228301	CpG: 137	1172
chr1	202297060	202297878	CpG: 83	818
chr1	202307718	202308708	CpG: 69	990
chr1	202434951	202435348	CpG: 47	397
chr1	202452947	202454486	CpG: 145	1539
chr1	202482652	202483382	CpG: 85	730
chr1	202502259	202503170	CpG: 75	911
chr1	202542549	202543744	CpG: 113	1195
chr1	202554533	202554757	CpG: 18	224
chr1	202597950	202598194	CpG: 20	244
chr1	202753402	202754017	CpG: 60	615
chr1	202756293	202756837	CpG: 64	544
chr1	202976678	202978475	CpG: 144	1797
chr1	203071358	203072494	CpG: 100	1136
chr1	203072775	203073155	CpG: 34	380
chr1	203093993	203095560	CpG: 166	1567
chr1	203109465	203110077	CpG: 47	612
chr1	203422744	203425102	CpG: 201	2358
chr1	203426180	203427025	CpG: 101	845
chr1	203441567	203441773	CpG: 19	206
chr1	203453448	203454018	CpG: 46	570
chr1	203505983	203506716	CpG: 82	733
chr1	203598592	203599157	CpG: 80	565
chr1	203599783	203600063	CpG: 26	280
chr1	203707370	203707741	CpG: 25	371
chr1	203707916	203709079	CpG: 126	1163
chr1	203797217	203797964	CpG: 65	747
chr1	203820835	203821112	CpG: 24	277
chr1	203857008	203857277	CpG: 37	269
chr1	203860310	203860548	CpG: 25	238
chr1	203946794	203947659	CpG: 63	865
chr1	204037774	204038786	CpG: 98	1012
chr1	204170327	204171241	CpG: 72	914
chr1	204400650	204401326	CpG: 80	676
chr1	204421897	204423045	CpG: 111	1148
chr1	204480098	204480402	CpG: 39	304
chr1	204518981	204519808	CpG: 84	827
chr1	204600377	204601321	CpG: 86	944
chr1	204610723	204610989	CpG: 27	266
chr1	204623246	204623739	CpG: 74	493
chr1	204841105	204841700	CpG: 69	595
chr1	204850459	204850990	CpG: 48	531
chr1	204851420	204851833	CpG: 33	413
chr1	204855531	204855799	CpG: 24	268
chr1	204878750	204879811	CpG: 106	1061
chr1	204927693	204928230	CpG: 43	537
chr1	204977488	204978109	CpG: 42	621
chr1	204989979	204991269	CpG: 93	1290
chr1	205047033	205048290	CpG: 103	1257
chr1	205074006	205075073	CpG: 114	1067
chr1	205210541	205211562	CpG: 102	1021
chr1	205254327	205254908	CpG: 61	581
chr1	205263504	205264721	CpG: 119	1217
chr1	205420645	205421618	CpG: 97	973
chr1	205481456	205482399	CpG: 115	943
chr1	205648011	205648674	CpG: 45	663
chr1	205756889	205757105	CpG: 21	216
chr1	205772657	205772902	CpG: 18	245
chr1	205786069	205786311	CpG: 18	242
chr1	205833984	205834385	CpG: 32	401
chr1	205848299	205848579	CpG: 26	280
chr1	205859898	205860512	CpG: 53	614
chr1	205872869	205873131	CpG: 33	262
chr1	205984961	205985556	CpG: 59	595
chr1	206093624	206093883	CpG: 20	259
chr1	206294810	206295166	CpG: 40	356
chr1	206295558	206296021	CpG: 54	463
chr1	206318507	206318927	CpG: 34	420
chr1	206407273	206407549	CpG: 24	276
chr1	206476055	206476531	CpG: 59	476
chr1	206526507	206526752	CpG: 19	245
chr1	206550917	206551154	CpG: 19	237
chr1	206586617	206586909	CpG: 24	292
chr1	206592756	206592982	CpG: 22	226
chr1	206600693	206601225	CpG: 54	532
chr1	206643955	206645089	CpG: 108	1134
chr1	206762558	206762847	CpG: 25	289
chr1	206763025	206764010	CpG: 89	985
chr1	206772898	206773277	CpG: 48	379
chr1	206780545	206780779	CpG: 29	234
chr1	206810232	206810619	CpG: 36	387
chr1	206829472	206829673	CpG: 20	201
chr1	206928125	206928973	CpG: 86	848
chr1	206974016	206974306	CpG: 22	290
chr1	207087719	207088137	CpG: 40	418
chr1	207156800	207157070	CpG: 21	270
chr1	207162082	207162368	CpG: 20	286
chr1	207210499	207211218	CpG: 81	719
chr1	207600184	207601186	CpG: 111	1002
chr1	207658177	207659492	CpG: 97	1315
chr1	207673417	207673784	CpG: 47	367
chr1	207675690	207676103	CpG: 47	413
chr1	207688843	207689204	CpG: 33	361
chr1	207696869	207697118	CpG: 20	249
chr1	207732702	207733459	CpG: 59	757
chr1	207759844	207760576	CpG: 94	732
chr1	207855419	207857004	CpG: 186	1585
chr1	207904524	207905204	CpG: 56	680
chr1	207926770	207929702	CpG: 247	2932
chr1	208050474	208051360	CpG: 106	886
chr1	208074015	208074235	CpG: 16	220
chr1	208074339	208074753	CpG: 42	414
chr1	208174550	208174981	CpG: 40	431
chr1	208230654	208230924	CpG: 28	270
chr1	208547807	208548455	CpG: 77	648
chr1	208621482	208622247	CpG: 70	765
chr1	208748658	208749013	CpG: 28	355
chr1	208761236	208762926	CpG: 184	1690
chr1	208783643	208784594	CpG: 108	951
chr1	208785509	208785773	CpG: 24	264
chr1	208837135	208837976	CpG: 76	841
chr1	208943705	208944058	CpG: 32	353
chr1	209097110	209097319	CpG: 19	209
chr1	209122824	209123991	CpG: 124	1167
chr1	209150933	209151517	CpG: 59	584
chr1	209167227	209167761	CpG: 60	534
chr1	209183505	209184179	CpG: 64	674
chr1	209221347	209222436	CpG: 98	1089
chr1	209430872	209431176	CpG: 38	304
chr1	209489619	209490492	CpG: 92	873
chr1	209492893	209493341	CpG: 57	448
chr1	209543819	209545013	CpG: 95	1194
chr1	209570736	209570980	CpG: 26	244
chr1	209593945	209594441	CpG: 39	496
chr1	209667189	209667402	CpG: 18	213
chr1	209727057	209727420	CpG: 25	363
chr1	209757620	209757821	CpG: 16	201
chr1	209803218	209803988	CpG: 54	770
chr1	209806354	209807430	CpG: 81	1076
chr1	209808864	209809724	CpG: 61	860
chr1	209812559	209812779	CpG: 18	220
chr1	209813834	209814238	CpG: 43	404
chr1	209817257	209820111	CpG: 200	2854
chr1	209970424	209971218	CpG: 76	794
chr1	210354321	210357990	CpG: 252	3669
chr1	210524045	210525405	CpG: 139	1360
chr1	210527973	210528198	CpG: 26	225
chr1	210528776	210529501	CpG: 68	725
chr1	210793651	210793991	CpG: 39	340
chr1	211056630	211057920	CpG: 126	1290
chr1	211076335	211076680	CpG: 27	345
chr1	211088970	211089220	CpG: 21	250
chr1	211201382	211201862	CpG: 41	480
chr1	211391453	211391832	CpG: 46	379
chr1	211459921	211460224	CpG: 30	303
chr1	211500360	211501097	CpG: 75	737
chr1	211516990	211517202	CpG: 15	212
chr1	211533364	211534149	CpG: 76	785
chr1	211555147	211555558	CpG: 51	411
chr1	211561674	211561909	CpG: 24	235
chr1	211571117	211571421	CpG: 24	304
chr1	211603757	211604913	CpG: 107	1156
chr1	211612029	211612427	CpG: 26	398
chr1	211618102	211618829	CpG: 53	727
chr1	211659158	211659548	CpG: 38	390
chr1	211675489	211675813	CpG: 30	324
chr1	211676500	211676796	CpG: 27	296
chr1	211677401	211678005	CpG: 49	604
chr1	211699500	211700195	CpG: 53	695
chr1	211705836	211706235	CpG: 28	399
chr1	211714640	211715039	CpG: 28	399
chr1	211742772	211743053	CpG: 26	281
chr1	211768096	211768759	CpG: 57	663
chr1	211815561	211816259	CpG: 62	698
chr1	211855845	211856805	CpG: 88	960
chr1	211863397	211863706	CpG: 29	309
chr1	211864070	211864360	CpG: 26	290
chr1	211864862	211865208	CpG: 29	346
chr1	211873943	211874500	CpG: 42	557
chr1	211931052	211931941	CpG: 87	889
chr1	211939389	211939740	CpG: 29	351
chr1	211940796	211941125	CpG: 28	329
chr1	211970230	211971012	CpG: 72	782
chr1	212063275	212063925	CpG: 59	650
chr1	212073135	212073752	CpG: 70	617
chr1	212193294	212193502	CpG: 24	208
chr1	212194182	212194647	CpG: 48	465
chr1	212202981	212203297	CpG: 23	316
chr1	212213408	212214332	CpG: 99	924
chr1	212254253	212254505	CpG: 25	252
chr1	212264070	212264319	CpG: 19	249
chr1	212264462	212265471	CpG: 84	1009
chr1	212271427	212271815	CpG: 30	388
chr1	212280668	212280883	CpG: 17	215
chr1	212335688	212336006	CpG: 41	318
chr1	212403426	212404005	CpG: 45	579
chr1	212443715	212444472	CpG: 82	757
chr1	212475092	212475993	CpG: 70	901
chr1	212476573	212476932	CpG: 27	359
chr1	212484422	212484735	CpG: 21	313
chr1	212485637	212485936	CpG: 21	299
chr1	212580813	212581102	CpG: 27	289
chr1	212581548	212583380	CpG: 177	1832
chr1	212594957	212595338	CpG: 37	381
chr1	212596168	212597848	CpG: 157	1680
chr1	212681880	212682861	CpG: 90	981
chr1	212695667	212695884	CpG: 17	217
chr1	212710544	212710886	CpG: 25	342
chr1	212716706	212717055	CpG: 27	349
chr1	212761432	212761772	CpG: 35	340
chr1	212832541	212833049	CpG: 45	508
chr1	212841882	212842301	CpG: 44	419
chr1	212860736	212861280	CpG: 58	544
chr1	212924516	212925232	CpG: 64	716
chr1	212926874	212928247	CpG: 111	1373
chr1	213108628	213109818	CpG: 116	1190
chr1	213283172	213283544	CpG: 50	372
chr1	213379259	213379676	CpG: 34	417
chr1	213389421	213390645	CpG: 84	1224
chr1	213470889	213471164	CpG: 19	275
chr1	213480058	213480275	CpG: 18	217
chr1	213608949	213609971	CpG: 110	1022
chr1	213936084	213937476	CpG: 115	1392
chr1	214656919	214657327	CpG: 48	408
chr1	214798648	214799980	CpG: 134	1332
chr1	214850653	214851355	CpG: 89	702
chr1	214971158	214971896	CpG: 63	738
chr1	214972184	214972417	CpG: 18	233
chr1	215002317	215002526	CpG: 23	209
chr1	215043992	215044278	CpG: 28	286
chr1	215045289	215045841	CpG: 58	552
chr1	215263078	215263392	CpG: 30	314
chr1	215463448	215463903	CpG: 46	455
chr1	215464691	215465106	CpG: 42	415
chr1	215487472	215487818	CpG: 37	346
chr1	215488301	215488561	CpG: 26	260
chr1	215538064	215538296	CpG: 20	232
chr1	215863690	215864820	CpG: 89	1130
chr1	215900722	215901510	CpG: 64	788
chr1	215926010	215926858	CpG: 96	848
chr1	216030053	216030702	CpG: 62	649
chr1	216079481	216080198	CpG: 61	717
chr1	216120825	216121349	CpG: 61	524
chr1	216128238	216128455	CpG: 16	217
chr1	216185884	216186795	CpG: 81	911
chr1	216189267	216189562	CpG: 24	295
chr1	216258351	216258809	CpG: 44	458
chr1	216280177	216280543	CpG: 30	366
chr1	216315428	216316536	CpG: 100	1108
chr1	216388899	216389124	CpG: 31	225
chr1	216405083	216405623	CpG: 42	540
chr1	216431734	216433815	CpG: 193	2081
chr1	216444861	216445957	CpG: 100	1096
chr1	216457313	216457552	CpG: 17	239
chr1	216459962	216460691	CpG: 83	729
chr1	216470079	216470657	CpG: 68	578
chr1	216474232	216474558	CpG: 36	326
chr1	216477752	216478272	CpG: 43	520
chr1	216592840	216593249	CpG: 37	409
chr1	216599126	216599332	CpG: 17	206
chr1	216629301	216630088	CpG: 67	787
chr1	216649566	216651267	CpG: 173	1701
chr1	216866029	216866504	CpG: 45	475
chr1	216880771	216881474	CpG: 54	703
chr1	217036041	217036647	CpG: 67	606
chr1	217073975	217075106	CpG: 109	1131
chr1	217075214	217075499	CpG: 19	285
chr1	217128103	217128976	CpG: 91	873
chr1	217332202	217332528	CpG: 27	326
chr1	217372461	217375175	CpG: 230	2714
chr1	217464023	217464484	CpG: 40	461
chr1	217471516	217471877	CpG: 28	361
chr1	217474443	217474878	CpG: 49	435
chr1	217504477	217504907	CpG: 40	430
chr1	217509221	217509495	CpG: 22	274
chr1	217514028	217514275	CpG: 23	247
chr1	217529814	217530543	CpG: 78	729
chr1	217537599	217537805	CpG: 22	206
chr1	217699059	217699313	CpG: 21	254
chr1	217701445	217701885	CpG: 40	440
chr1	217746391	217747419	CpG: 102	1028
chr1	217773217	217774686	CpG: 140	1469
chr1	217983472	217984859	CpG: 164	1387
chr1	218165263	218166120	CpG: 81	857
chr1	218202056	218203013	CpG: 121	957
chr1	218266643	218267279	CpG: 53	636
chr1	218308163	218308654	CpG: 55	491
chr1	218403796	218405574	CpG: 175	1778
chr1	218510051	218510442	CpG: 28	391
chr1	218522026	218522271	CpG: 21	245
chr1	218524883	218525358	CpG: 36	475
chr1	218592470	218593694	CpG: 128	1224
chr1	218620747	218621025	CpG: 21	278
[truncated: 24,546 more rows]

## Sheet: panTro6
chr	start	end	name	length (bp)
chr1	11933	12885	CpG:_107	952
chr1	14911	15719	CpG:_67	808
chr1	17333	17542	CpG:_16	209
chr1	19385	21273	CpG:_133	1888
chr1	23733	24382	CpG:_52	649
chr1	24682	24942	CpG:_19	260
chr1	36330	37736	CpG:_172	1406
chr1	41197	42681	CpG:_158	1484
chr1	60416	62069	CpG:_144	1653
chr1	77049	77329	CpG:_26	280
chr1	88460	90000	CpG:_143	1540
chr1	96443	97518	CpG:_121	1075
chr1	109434	110275	CpG:_113	841
chr1	115878	116105	CpG:_19	227
chr1	118754	119152	CpG:_48	398
chr1	126811	127479	CpG:_60	668
chr1	130483	131452	CpG:_102	969
chr1	133536	133860	CpG:_23	324
chr1	143842	144061	CpG:_16	219
chr1	147266	147555	CpG:_23	289
chr1	148376	148780	CpG:_33	404
chr1	162134	162357	CpG:_19	223
chr1	166292	167265	CpG:_106	973
chr1	173432	174141	CpG:_51	709
chr1	174592	174906	CpG:_22	314
chr1	176587	177302	CpG:_64	715
chr1	179771	181066	CpG:_90	1295
chr1	184920	185623	CpG:_47	703
chr1	202823	203255	CpG:_42	432
chr1	206430	207747	CpG:_149	1317
chr1	212203	212819	CpG:_44	616
chr1	214788	216039	CpG:_100	1251
chr1	225100	225573	CpG:_33	473
chr1	230790	231776	CpG:_85	986
chr1	233326	233530	CpG:_19	204
chr1	233886	234143	CpG:_21	257
chr1	235150	236560	CpG:_135	1410
chr1	243452	243768	CpG:_23	316
chr1	249888	250808	CpG:_104	920
chr1	257660	257915	CpG:_18	255
chr1	270222	271483	CpG:_138	1261
chr1	293088	294702	CpG:_178	1614
chr1	300908	301172	CpG:_25	264
chr1	309564	311126	CpG:_181	1562
chr1	317330	318452	CpG:_96	1122
chr1	321155	321504	CpG:_29	349
chr1	323896	330246	CpG:_509	6350
chr1	331247	331453	CpG:_18	206
chr1	335548	336149	CpG:_40	601
chr1	353825	354697	CpG:_83	872
chr1	364999	365249	CpG:_23	250
chr1	371899	372244	CpG:_30	345
chr1	387477	389020	CpG:_149	1543
chr1	396564	397331	CpG:_61	767
chr1	403174	403425	CpG:_20	251
chr1	413913	415106	CpG:_163	1193
chr1	418193	418695	CpG:_47	502
chr1	527097	528969	CpG:_222	1872
chr1	545693	546581	CpG:_114	888
chr1	555978	557253	CpG:_124	1275
chr1	562442	562710	CpG:_20	268
chr1	585845	586146	CpG:_25	301
chr1	597137	597684	CpG:_47	547
chr1	607300	607517	CpG:_17	217
chr1	608468	608955	CpG:_32	487
chr1	621571	626514	CpG:_394	4943
chr1	631788	632005	CpG:_17	217
chr1	632955	633442	CpG:_32	487
chr1	646037	651578	CpG:_437	5541
chr1	673122	673454	CpG:_32	332
chr1	688224	688597	CpG:_36	373
chr1	689011	689748	CpG:_91	737
chr1	695358	695700	CpG:_32	342
chr1	697755	698127	CpG:_31	372
chr1	698815	699042	CpG:_19	227
chr1	699194	699444	CpG:_21	250
chr1	699703	700146	CpG:_41	443
chr1	705780	706351	CpG:_67	571
chr1	713606	713889	CpG:_25	283
chr1	715368	715891	CpG:_64	523
chr1	720540	722454	CpG:_218	1914
chr1	738074	738375	CpG:_20	301
chr1	739641	739902	CpG:_28	261
chr1	744580	744966	CpG:_41	386
chr1	763040	763296	CpG:_23	256
chr1	781245	781550	CpG:_24	305
chr1	786745	787180	CpG:_31	435
chr1	799592	799863	CpG:_22	271
chr1	801498	801734	CpG:_18	236
chr1	805177	805447	CpG:_20	270
chr1	806023	806611	CpG:_55	588
chr1	844271	844897	CpG:_83	626
chr1	845481	845729	CpG:_27	248
chr1	846680	846916	CpG:_18	236
chr1	853231	854768	CpG:_275	1537
chr1	859032	859401	CpG:_34	369
chr1	863609	864386	CpG:_55	777
chr1	868491	869246	CpG:_81	755
chr1	878549	879914	CpG:_137	1365
chr1	886727	887025	CpG:_23	298
chr1	900718	903671	CpG:_358	2953
chr1	913396	913646	CpG:_20	250
chr1	917169	917437	CpG:_22	268
chr1	953345	954498	CpG:_86	1153
chr1	957195	959113	CpG:_152	1918
chr1	977450	977757	CpG:_23	307
chr1	980566	981116	CpG:_39	550
chr1	981701	984330	CpG:_201	2629
chr1	990944	992244	CpG:_125	1300
chr1	994563	994864	CpG:_23	301
chr1	1004144	1004352	CpG:_19	208
chr1	1011060	1011991	CpG:_61	931
chr1	1013535	1013887	CpG:_30	352
chr1	1021404	1021710	CpG:_25	306
chr1	1027087	1027351	CpG:_28	264
chr1	1063787	1064182	CpG:_42	395
chr1	1069876	1071171	CpG:_149	1295
chr1	1085733	1086002	CpG:_21	269
chr1	1092055	1092425	CpG:_31	370
chr1	1095550	1096882	CpG:_112	1332
chr1	1098062	1098327	CpG:_18	265
chr1	1112115	1112366	CpG:_24	251
chr1	1127456	1127713	CpG:_23	257
chr1	1130386	1131518	CpG:_112	1132
chr1	1137714	1137932	CpG:_18	218
chr1	1156560	1156777	CpG:_26	217
chr1	1167587	1167879	CpG:_25	292
chr1	1173022	1173522	CpG:_42	500
chr1	1182386	1182960	CpG:_40	574
chr1	1185611	1186267	CpG:_46	656
chr1	1191318	1191718	CpG:_37	400
chr1	1193302	1193557	CpG:_23	255
chr1	1197588	1198458	CpG:_61	870
chr1	1204672	1204974	CpG:_24	302
chr1	1207831	1208102	CpG:_26	271
chr1	1209053	1209979	CpG:_65	926
chr1	1212142	1214284	CpG:_137	2142
chr1	1217073	1218138	CpG:_99	1065
chr1	1220640	1221852	CpG:_131	1212
chr1	1233199	1233705	CpG:_54	506
chr1	1239000	1239882	CpG:_70	882
chr1	1255743	1256009	CpG:_19	266
chr1	1278806	1280312	CpG:_142	1506
chr1	1288751	1289015	CpG:_21	264
chr1	1299243	1299458	CpG:_19	215
chr1	1302601	1302835	CpG:_22	234
chr1	1321159	1321859	CpG:_51	700
chr1	1335678	1336511	CpG:_88	833
chr1	1348732	1348971	CpG:_19	239
chr1	1349211	1349482	CpG:_20	271
chr1	1370616	1371875	CpG:_137	1259
chr1	1391339	1391606	CpG:_18	267
chr1	1399371	1400037	CpG:_48	666
chr1	1402282	1402576	CpG:_33	294
chr1	1439521	1440060	CpG:_47	539
chr1	1444737	1444962	CpG:_17	225
chr1	1446286	1446524	CpG:_18	238
chr1	1492492	1492960	CpG:_39	468
chr1	1496464	1497019	CpG:_42	555
chr1	1502035	1502307	CpG:_20	272
chr1	1503735	1503940	CpG:_18	205
chr1	1508814	1509151	CpG:_33	337
chr1	1553258	1553611	CpG:_26	353
chr1	1596314	1596624	CpG:_23	310
chr1	1597132	1597354	CpG:_22	222
chr1	1602758	1602982	CpG:_15	224
chr1	1607348	1607758	CpG:_28	410
chr1	1616684	1616919	CpG:_16	235
chr1	1629582	1629985	CpG:_41	403
chr1	1650263	1651708	CpG:_129	1445
chr1	1654925	1658969	CpG:_421	4044
chr1	1661034	1661722	CpG:_84	688
chr1	1668302	1668869	CpG:_38	567
chr1	1670778	1671013	CpG:_17	235
chr1	1699132	1699510	CpG:_30	378
chr1	1703621	1703898	CpG:_22	277
chr1	1718748	1719046	CpG:_22	298
chr1	1722993	1723205	CpG:_19	212
chr1	1728118	1728332	CpG:_20	214
chr1	1749615	1749982	CpG:_26	367
chr1	1750604	1750809	CpG:_17	205
chr1	1752091	1752292	CpG:_21	201
chr1	1756233	1756441	CpG:_22	208
chr1	1768445	1768689	CpG:_17	244
chr1	1772871	1773474	CpG:_43	603
chr1	1775078	1775375	CpG:_32	297
chr1	1779650	1779947	CpG:_38	297
chr1	1781380	1782814	CpG:_131	1434
chr1	1792124	1792399	CpG:_20	275
chr1	1794520	1794729	CpG:_16	209
chr1	1799020	1799558	CpG:_40	538
chr1	1800001	1802909	CpG:_232	2908
chr1	1821681	1821941	CpG:_19	260
chr1	1831337	1831733	CpG:_38	396
chr1	1837776	1838450	CpG:_66	674
chr1	1857649	1858044	CpG:_31	395
chr1	1859385	1859657	CpG:_26	272
chr1	1877241	1877781	CpG:_54	540
chr1	1882041	1882459	CpG:_29	418
chr1	1902642	1902947	CpG:_25	305
chr1	1903085	1903402	CpG:_22	317
chr1	1942280	1942521	CpG:_17	241
chr1	1960247	1960533	CpG:_24	286
chr1	1987478	1988400	CpG:_82	922
chr1	1996816	1997025	CpG:_17	209
chr1	1998878	1999864	CpG:_70	986
chr1	2002787	2003487	CpG:_56	700
chr1	2005713	2007166	CpG:_107	1453
chr1	2008783	2009022	CpG:_19	239
chr1	2009729	2009970	CpG:_18	241
chr1	2019711	2020025	CpG:_27	314
chr1	2028836	2029103	CpG:_25	267
chr1	2048681	2049441	CpG:_99	760
chr1	2054908	2055211	CpG:_22	303
chr1	2057468	2057776	CpG:_26	308
chr1	2087753	2087954	CpG:_14	201
chr1	2106141	2106362	CpG:_20	221
chr1	2106926	2107135	CpG:_19	209
chr1	2108014	2108228	CpG:_18	214
chr1	2128178	2128788	CpG:_71	610
chr1	2191914	2192321	CpG:_27	407
chr1	2199210	2199429	CpG:_19	219
chr1	2207916	2208981	CpG:_102	1065
chr1	2221112	2222586	CpG:_156	1474
chr1	2237334	2237609	CpG:_22	275
chr1	2240284	2241005	CpG:_48	721
chr1	2241853	2242195	CpG:_55	342
chr1	2243329	2243610	CpG:_23	281
chr1	2246398	2249676	CpG:_307	3278
chr1	2269657	2269888	CpG:_18	231
chr1	2286627	2287419	CpG:_58	792
chr1	2302855	2303215	CpG:_28	360
chr1	2327709	2328106	CpG:_36	397
chr1	2343890	2344880	CpG:_97	990
chr1	2369455	2370585	CpG:_101	1130
chr1	2384271	2384853	CpG:_41	582
chr1	2393330	2394164	CpG:_90	834
chr1	2412563	2413168	CpG:_40	605
chr1	2456603	2457860	CpG:_126	1257
chr1	2458470	2458762	CpG:_21	292
chr1	2465810	2466012	CpG:_17	202
chr1	2469828	2470043	CpG:_15	215
chr1	2475621	2475902	CpG:_26	281
chr1	2493115	2495153	CpG:_135	2038
chr1	2502442	2504040	CpG:_128	1598
chr1	2510209	2510437	CpG:_17	228
chr1	2513415	2513632	CpG:_20	217
chr1	2514855	2515104	CpG:_20	249
chr1	2600527	2600729	CpG:_34	202
chr1	2726364	2726658	CpG:_27	294
chr1	2737731	2738425	CpG:_48	694
chr1	2769983	2770268	CpG:_22	285
chr1	2940725	2940963	CpG:_20	238
chr1	3210834	3211071	CpG:_18	237
chr1	3264865	3267427	CpG:_317	2562
chr1	3277367	3278768	CpG:_111	1401
chr1	3323265	3324156	CpG:_75	891
chr1	3384684	3384886	CpG:_17	202
chr1	4118607	4119339	CpG:_65	732
chr1	4376745	4377146	CpG:_36	401
chr1	4542602	4542824	CpG:_20	222
chr1	4555993	4556198	CpG:_16	205
chr1	4660912	4662705	CpG:_190	1793
chr1	4697561	4697811	CpG:_20	250
chr1	4710483	4710851	CpG:_28	368
chr1	4723081	4723346	CpG:_22	265
chr1	4741432	4741800	CpG:_28	368
chr1	4754038	4754303	CpG:_22	265
chr1	4772504	4772894	CpG:_32	390
chr1	4774709	4775073	CpG:_40	364
chr1	4831264	4831635	CpG:_34	371
chr1	4832273	4832520	CpG:_21	247
chr1	4845537	4845778	CpG:_20	241
chr1	4883391	4884972	CpG:_173	1581
chr1	4885189	4885409	CpG:_16	220
chr1	4903319	4904024	CpG:_58	705
chr1	4909973	4910926	CpG:_98	953
chr1	4912973	4913741	CpG:_92	768
chr1	4938905	4939624	CpG:_95	719
chr1	4945248	4946235	CpG:_107	987
chr1	4948558	4949874	CpG:_124	1316
chr1	4952575	4953504	CpG:_128	929
chr1	4957239	4957551	CpG:_30	312
chr1	4963466	4964796	CpG:_126	1330
chr1	4983433	4983647	CpG:_16	214
chr1	4984515	4984791	CpG:_20	276
chr1	5016280	5018858	CpG:_166	2578
chr1	5097575	5098747	CpG:_119	1172
chr1	5123515	5125421	CpG:_183	1906
chr1	5128962	5129797	CpG:_92	835
chr1	5134787	5135185	CpG:_27	398
chr1	5135310	5135534	CpG:_15	224
chr1	5135663	5135922	CpG:_17	259
chr1	5145791	5146754	CpG:_87	963
chr1	5152772	5154836	CpG:_170	2064
chr1	5157384	5157748	CpG:_28	364
chr1	5159757	5161606	CpG:_201	1849
chr1	5166924	5167604	CpG:_69	680
chr1	5171846	5172112	CpG:_36	266
chr1	5176358	5177423	CpG:_78	1065
chr1	5191409	5192211	CpG:_78	802
chr1	5196302	5197391	CpG:_85	1089
chr1	5203424	5204146	CpG:_89	722
chr1	5212355	5212853	CpG:_37	498
chr1	5260570	5261269	CpG:_69	699
chr1	5284331	5285266	CpG:_78	935
chr1	5293691	5294051	CpG:_26	360
chr1	5304010	5304390	CpG:_30	380
chr1	5306656	5308726	CpG:_223	2070
chr1	5320141	5323097	CpG:_305	2956
chr1	5332435	5333230	CpG:_87	795
chr1	5408595	5409462	CpG:_98	867
chr1	5494226	5496274	CpG:_244	2048
chr1	5672330	5672621	CpG:_22	291
chr1	6165110	6165332	CpG:_28	222
chr1	6370442	6371867	CpG:_92	1425
chr1	6387134	6388155	CpG:_111	1021
chr1	6391997	6392296	CpG:_33	299
chr1	6410947	6412939	CpG:_265	1992
chr1	6478842	6479647	CpG:_90	805
chr1	6491256	6492875	CpG:_156	1619
chr1	6534949	6535216	CpG:_22	267
chr1	6649351	6649632	CpG:_32	281
chr1	6659354	6660010	CpG:_62	656
chr1	6666629	6667452	CpG:_80	823
chr1	6730108	6731408	CpG:_158	1300
chr1	6918654	6919221	CpG:_59	567
chr1	7016788	7017339	CpG:_62	551
chr1	7023803	7024135	CpG:_24	332
chr1	7025312	7025541	CpG:_19	229
chr1	7029581	7030179	CpG:_48	598
chr1	7058249	7058477	CpG:_19	228
chr1	7122771	7123721	CpG:_100	950
chr1	7399807	7400382	CpG:_68	575
chr1	7515728	7516874	CpG:_113	1146
chr1	7577181	7578347	CpG:_113	1166
chr1	7723159	7723368	CpG:_16	209
chr1	7737447	7738681	CpG:_91	1234
chr1	7769155	7769423	CpG:_30	268
chr1	7826255	7827336	CpG:_124	1081
chr1	7881985	7883613	CpG:_155	1628
chr1	7898499	7898890	CpG:_39	391
chr1	7935337	7936370	CpG:_116	1033
chr1	7964214	7965028	CpG:_54	814
chr1	7967227	7967430	CpG:_15	203
chr1	7992453	7993945	CpG:_185	1492
chr1	8058047	8058325	CpG:_26	278
chr1	8069453	8069654	CpG:_17	201
chr1	8135031	8135343	CpG:_36	312
chr1	8201374	8201591	CpG:_28	217
chr1	8242241	8243335	CpG:_134	1094
chr1	8291439	8292192	CpG:_106	753
chr1	8301196	8301398	CpG:_16	202
chr1	8313491	8313742	CpG:_19	251
chr1	8336148	8336390	CpG:_30	242
chr1	8360763	8361984	CpG:_120	1221
chr1	8396311	8396849	CpG:_36	538
chr1	8397953	8398886	CpG:_107	933
chr1	8424908	8425358	CpG:_35	450
chr1	8439469	8439926	CpG:_36	457
chr1	8440401	8440712	CpG:_26	311
chr1	8453807	8454040	CpG:_20	233
chr1	8532693	8534347	CpG:_194	1654
chr1	8619020	8619864	CpG:_113	844
chr1	8654708	8655128	CpG:_40	420
chr1	8709319	8710306	CpG:_112	987
chr1	8744840	8745712	CpG:_86	872
chr1	8913859	8915125	CpG:_162	1266
chr1	9030171	9030378	CpG:_17	207
chr1	9103246	9104696	CpG:_145	1450
chr1	9123460	9123889	CpG:_41	429
chr1	9135110	9135982	CpG:_101	872
chr1	9177061	9177684	CpG:_59	623
chr1	9179805	9180060	CpG:_22	255
chr1	9343420	9344943	CpG:_156	1523
chr1	9358797	9359557	CpG:_52	760
chr1	9364708	9365422	CpG:_47	714
chr1	9370003	9370433	CpG:_39	430
chr1	9398569	9400323	CpG:_174	1754
chr1	9402685	9403046	CpG:_27	361
chr1	9409236	9409746	CpG:_44	510
chr1	9498797	9501865	CpG:_246	3068
chr1	9540634	9540896	CpG:_23	262
chr1	9572016	9572458	CpG:_45	442
chr1	9593493	9593977	CpG:_58	484
chr1	9716482	9717330	CpG:_90	848
chr1	9762971	9764577	CpG:_149	1606
chr1	9805766	9806501	CpG:_76	735
chr1	9969691	9970472	CpG:_60	781
chr1	9980743	9981031	CpG:_30	288
chr1	10188159	10190101	CpG:_198	1942
chr1	10210547	10211355	CpG:_80	808
chr1	10237628	10237834	CpG:_19	206
chr1	10243638	10243878	CpG:_22	240
chr1	10355945	10356440	CpG:_41	495
chr1	10357695	10357948	CpG:_27	253
chr1	10361371	10362462	CpG:_108	1091
chr1	10371252	10372154	CpG:_85	902
chr1	10388903	10390217	CpG:_126	1314
chr1	10399169	10401114	CpG:_191	1945
chr1	10428010	10428460	CpG:_35	450
chr1	10444447	10444730	CpG:_31	283
chr1	10470969	10471193	CpG:_25	224
chr1	10514301	10515407	CpG:_93	1106
chr1	10567883	10568321	CpG:_44	438
chr1	10620660	10621652	CpG:_92	992
chr1	10629406	10629685	CpG:_19	279
chr1	10629783	10630003	CpG:_27	220
chr1	10675467	10676131	CpG:_71	664
chr1	10714544	10715195	CpG:_61	651
chr1	10757680	10758225	CpG:_55	545
chr1	10859887	10860722	CpG:_95	835
chr1	10884137	10884767	CpG:_50	630
chr1	10922716	10923347	CpG:_77	631
chr1	10923717	10923961	CpG:_24	244
chr1	11109930	11110181	CpG:_34	251
chr1	11234920	11235191	CpG:_22	271
chr1	11243650	11243888	CpG:_20	238
chr1	11291879	11292238	CpG:_37	359
chr1	11312970	11314611	CpG:_123	1641
chr1	11617928	11618135	CpG:_18	207
chr1	11623128	11623390	CpG:_22	262
chr1	11623954	11624495	CpG:_46	541
chr1	11630883	11631597	CpG:_88	714
chr1	11643948	11645923	CpG:_270	1975
chr1	11649027	11649419	CpG:_34	392
chr1	11650495	11650818	CpG:_24	323
chr1	11651821	11652426	CpG:_42	605
chr1	11654400	11655636	CpG:_114	1236
chr1	11657720	11657994	CpG:_21	274
chr1	11658648	11658910	CpG:_22	262
chr1	11659214	11661260	CpG:_164	2046
chr1	11664350	11664728	CpG:_31	378
chr1	11667895	11668234	CpG:_29	339
chr1	11671638	11672156	CpG:_55	518
chr1	11677374	11678165	CpG:_82	791
chr1	11681256	11681689	CpG:_36	433
chr1	11703781	11704612	CpG:_59	831
chr1	11710448	11710781	CpG:_26	333
chr1	11713502	11716144	CpG:_188	2642
chr1	11718040	11718367	CpG:_24	327
chr1	11729910	11730596	CpG:_57	686
chr1	11741133	11741613	CpG:_57	480
chr1	11785746	11785960	CpG:_20	214
chr1	11786370	11788200	CpG:_176	1830
chr1	11792387	11792609	CpG:_21	222
chr1	11794281	11794919	CpG:_61	638
chr1	11817136	11817936	CpG:_57	800
chr1	11820322	11820528	CpG:_17	206
chr1	11823511	11824134	CpG:_43	623
chr1	11824462	11824800	CpG:_25	338
chr1	11825418	11825808	CpG:_25	390
chr1	11826532	11826766	CpG:_18	234
chr1	11830246	11830696	CpG:_34	450
chr1	11833168	11833582	CpG:_41	414
chr1	11835463	11838170	CpG:_231	2707
chr1	11839510	11839755	CpG:_22	245
chr1	11844146	11844960	CpG:_92	814
chr1	11847411	11847669	CpG:_20	258
chr1	11847909	11848206	CpG:_26	297
chr1	11849190	11849610	CpG:_29	420
chr1	11856279	11856717	CpG:_34	438
chr1	11858492	11858758	CpG:_22	266
chr1	11859965	11864391	CpG:_330	4426
chr1	11869680	11871709	CpG:_166	2029
chr1	11882350	11883910	CpG:_178	1560
chr1	11888986	11889370	CpG:_28	384
chr1	11889903	11890239	CpG:_25	336
chr1	11909803	11913785	CpG:_417	3982
chr1	11921983	11922345	CpG:_30	362
chr1	11925774	11926351	CpG:_47	577
chr1	11927004	11928122	CpG:_68	1118
chr1	11934053	11934338	CpG:_24	285
chr1	11937887	11946387	CpG:_655	8500
chr1	11947695	11948068	CpG:_28	373
chr1	11954513	11954759	CpG:_18	246
chr1	11962777	11965535	CpG:_260	2758
chr1	11969859	11970253	CpG:_29	394
chr1	11978906	11981616	CpG:_333	2710
chr1	11988776	11989127	CpG:_47	351
chr1	11992454	11992670	CpG:_19	216
chr1	11995126	11995757	CpG:_64	631
chr1	12161881	12162989	CpG:_126	1108
chr1	12205272	12205481	CpG:_25	209
chr1	12233287	12233572	CpG:_27	285
chr1	12233844	12234575	CpG:_58	731
chr1	12346726	12347445	CpG:_113	719
chr1	12395593	12396784	CpG:_118	1191
chr1	12537602	12538021	CpG:_51	419
chr1	13247528	13248910	CpG:_111	1382
chr1	13574317	13575482	CpG:_161	1165
chr1	13715870	13716208	CpG:_34	338
chr1	13753502	13753721	CpG:_19	219
chr1	13800294	13801867	CpG:_145	1573
chr1	13802207	13802533	CpG:_24	326
chr1	13894966	13895299	CpG:_48	333
chr1	14057790	14058969	CpG:_111	1179
chr1	14172292	14173371	CpG:_109	1079
chr1	14174864	14175419	CpG:_56	555
chr1	14232832	14233352	CpG:_62	520
chr1	14251516	14251982	CpG:_45	466
chr1	14267031	14267561	CpG:_54	530
chr1	14337094	14338049	CpG:_99	955
chr1	14411781	14412662	CpG:_100	881
chr1	14485086	14486687	CpG:_163	1601
chr1	14487555	14487926	CpG:_40	371
chr1	14497717	14499945	CpG:_213	2228
chr1	14584006	14584291	CpG:_22	285
chr1	14593011	14593370	CpG:_28	359
chr1	14593702	14594693	CpG:_82	991
chr1	14624853	14625626	CpG:_83	773
chr1	14662378	14662777	CpG:_34	399
chr1	14722437	14722974	CpG:_78	537
chr1	14785248	14785542	CpG:_22	294
chr1	14795992	14796205	CpG:_19	213
chr1	14802340	14803351	CpG:_92	1011
chr1	14814833	14815297	CpG:_46	464
chr1	14853529	14854507	CpG:_98	978
chr1	14854721	14854946	CpG:_18	225
chr1	14864329	14864953	CpG:_45	624
chr1	14873988	14874268	CpG:_33	280
chr1	14884142	14884423	CpG:_38	281
chr1	14995684	14996302	CpG:_53	618
chr1	15010705	15011375	CpG:_59	670
chr1	15084422	15085151	CpG:_65	729
chr1	15128254	15128505	CpG:_30	251
chr1	15142781	15144012	CpG:_129	1231
chr1	15151796	15152023	CpG:_18	227
chr1	15165493	15165730	CpG:_19	237
chr1	15177071	15178003	CpG:_113	932
chr1	15218562	15218800	CpG:_22	238
chr1	15224037	15224431	CpG:_31	394
chr1	15245608	15246416	CpG:_77	808
chr1	15270952	15271160	CpG:_16	208
chr1	15276946	15277699	CpG:_73	753
chr1	15319916	15320182	CpG:_30	266
chr1	15386059	15386496	CpG:_51	437
chr1	15416534	15416898	CpG:_38	364
chr1	15688528	15688984	CpG:_37	456
chr1	15706377	15707615	CpG:_167	1238
chr1	15707900	15708193	CpG:_27	293
chr1	15808485	15809099	CpG:_101	614
chr1	15891866	15892084	CpG:_16	218
chr1	15965676	15965987	CpG:_33	311
chr1	16093646	16093891	CpG:_16	245
chr1	16096524	16096988	CpG:_31	464
chr1	16383999	16387569	CpG:_256	3570
chr1	16644118	16644325	CpG:_18	207
chr1	16655449	16655650	CpG:_20	201
chr1	16762827	16763621	CpG:_78	794
chr1	16910880	16913778	CpG:_201	2898
chr1	16916722	16917388	CpG:_60	666
chr1	16918088	16918309	CpG:_20	221
chr1	16921279	16921511	CpG:_20	232
chr1	16921829	16922030	CpG:_20	201
chr1	16923465	16924678	CpG:_101	1213
chr1	16925654	16925966	CpG:_26	312
chr1	16926958	16927663	CpG:_51	705
chr1	16972124	16972356	CpG:_19	232
chr1	16997209	16997766	CpG:_60	557
chr1	17064582	17064794	CpG:_19	212
chr1	17134562	17135086	CpG:_46	524
chr1	17157566	17157810	CpG:_29	244
chr1	17163336	17163624	CpG:_22	288
chr1	17182526	17183330	CpG:_72	804
chr1	17235280	17237226	CpG:_178	1946
chr1	17490718	17491617	CpG:_80	899
chr1	17532510	17533316	CpG:_82	806
chr1	17554843	17555563	CpG:_78	720
chr1	17569649	17570311	CpG:_72	662
chr1	17592800	17593902	CpG:_120	1102
chr1	17619621	17619889	CpG:_23	268
chr1	17766264	17767215	CpG:_85	951
chr1	17874107	17874871	CpG:_68	764
chr1	17920982	17922650	CpG:_198	1668
chr1	17941787	17943487	CpG:_181	1700
chr1	17956200	17956555	CpG:_30	355
chr1	18083137	18083607	CpG:_46	470
chr1	18164164	18164818	CpG:_82	654
chr1	18468797	18469179	CpG:_33	382
chr1	18525923	18526290	CpG:_33	367
chr1	18625592	18626367	CpG:_57	775
chr1	18648593	18649545	CpG:_110	952
chr1	18758303	18758679	CpG:_29	376
chr1	18766105	18769006	CpG:_261	2901
chr1	18789923	18790388	CpG:_46	465
chr1	18832362	18833964	CpG:_188	1602
chr1	18914998	18915713	CpG:_67	715
chr1	18942724	18943450	CpG:_60	726
chr1	18984891	18985252	CpG:_34	361
chr1	18997787	18998707	CpG:_104	920
chr1	19011788	19012606	CpG:_70	818
chr1	19012777	19013147	CpG:_28	370
chr1	19070682	19072094	CpG:_171	1412
chr1	19457538	19458259	CpG:_78	721
chr1	19506008	19506379	CpG:_33	371
chr1	19571943	19572640	CpG:_63	697
chr1	19624827	19625792	CpG:_96	965
chr1	19740915	19741913	CpG:_95	998
chr1	19767964	19768236	CpG:_23	272
chr1	19770994	19771466	CpG:_41	472
chr1	19816014	19817014	CpG:_95	1000
chr1	19842193	19842472	CpG:_30	279
chr1	19850923	19851150	CpG:_17	227
chr1	19876435	19876714	CpG:_30	279
chr1	19885147	19885374	CpG:_17	227
chr1	19893858	19895280	CpG:_106	1422
chr1	19896055	19896311	CpG:_25	256
chr1	19905471	19905883	CpG:_40	412
chr1	19914189	19916347	CpG:_221	2158
chr1	19918450	19918756	CpG:_25	306
chr1	19921543	19923446	CpG:_170	1903
chr1	19929297	19930220	CpG:_83	923
chr1	19978730	19979008	CpG:_30	278
chr1	20004173	20005213	CpG:_102	1040
chr1	20024284	20024552	CpG:_20	268
chr1	20073442	20074238	CpG:_68	796
chr1	20168379	20168580	CpG:_20	201
chr1	20186872	20187456	CpG:_58	584
chr1	20216612	20217034	CpG:_54	422
chr1	20224003	20224402	CpG:_49	399
chr1	20233406	20234756	CpG:_99	1350
chr1	20350016	20351146	CpG:_110	1130
chr1	20383946	20384476	CpG:_56	530
chr1	20392267	20392571	CpG:_25	304
chr1	20433916	20434146	CpG:_22	230
chr1	20453510	20453836	CpG:_25	326
chr1	20505856	20506744	CpG:_116	888
chr1	20552995	20553202	CpG:_15	207
chr1	20594945	20595224	CpG:_22	279
chr1	20621999	20623020	CpG:_111	1021
chr1	20688978	20689401	CpG:_34	423
chr1	20698490	20698692	CpG:_17	202
chr1	20711209	20712691	CpG:_180	1482
chr1	20854359	20854564	CpG:_19	205
chr1	20910576	20910815	CpG:_20	239
chr1	21019996	21020580	CpG:_62	584
chr1	21131178	21132011	CpG:_92	833
chr1	21144255	21144866	CpG:_49	611
chr1	21170719	21171131	CpG:_32	412
chr1	21217521	21217774	CpG:_19	253
chr1	21246966	21247381	CpG:_32	415
chr1	21280172	21281715	CpG:_160	1543
chr1	21354756	21355137	CpG:_30	381
chr1	21522665	21523640	CpG:_117	975
chr1	21588800	21589663	CpG:_82	863
chr1	21737386	21738593	CpG:_91	1207
chr1	21747231	21747812	CpG:_61	581
chr1	21786611	21787471	CpG:_111	860
chr1	21918875	21919959	CpG:_128	1084
chr1	21943227	21944599	CpG:_105	1372
chr1	22000019	22000885	CpG:_84	866
chr1	22012534	22013314	CpG:_54	780
chr1	22059379	22060764	CpG:_130	1385
chr1	22104716	22105762	CpG:_107	1046
chr1	22128716	22129356	CpG:_69	640
chr1	22133374	22133904	CpG:_49	530
chr1	22142139	22142723	CpG:_65	584
chr1	22261158	22261370	CpG:_18	212
chr1	22312168	22313088	CpG:_134	920
chr1	22347351	22347786	CpG:_66	435
chr1	22359894	22360185	CpG:_30	291
chr1	22369207	22369918	CpG:_73	711
chr1	22394130	22394421	CpG:_29	291
chr1	22435672	22436408	CpG:_85	736
chr1	22472233	22473024	CpG:_83	791
chr1	22529701	22530699	CpG:_106	998
chr1	22558752	22559406	CpG:_77	654
chr1	22688867	22689184	CpG:_22	317
chr1	22763596	22764531	CpG:_84	935
chr1	22897590	22898562	CpG:_95	972
chr1	22991213	22991597	CpG:_35	384
chr1	23080260	23081276	CpG:_108	1016
chr1	23133758	23134179	CpG:_49	421
chr1	23219882	23220949	CpG:_121	1067
chr1	23322610	23323699	CpG:_137	1089
chr1	23421741	23422616	CpG:_94	875
chr1	23475698	23476333	CpG:_45	635
chr1	23481349	23481828	CpG:_67	479
chr1	23502558	23506035	CpG:_355	3477
chr1	23803045	23803660	CpG:_47	615
chr1	23810753	23811211	CpG:_39	458
chr1	23817456	23819023	CpG:_157	1567
chr1	23840219	23840591	CpG:_33	372
chr1	23840899	23841448	CpG:_41	549
chr1	23971165	23971694	CpG:_44	529
chr1	23971973	23972374	CpG:_37	401
chr1	24042319	24042785	CpG:_36	466
chr1	24043093	24043465	CpG:_33	372
chr1	24116885	24118512	CpG:_156	1627
chr1	24223758	24224803	CpG:_99	1045
chr1	24295419	24295864	CpG:_45	445
chr1	24296720	24297518	CpG:_89	798
chr1	24449752	24449955	CpG:_17	203
chr1	24478160	24478897	CpG:_78	737
chr1	24497822	24499049	CpG:_121	1227
chr1	24537491	24537915	CpG:_48	424
chr1	24553572	24554408	CpG:_87	836
chr1	24583787	24585455	CpG:_156	1668
chr1	24602187	24602595	CpG:_50	408
chr1	24677416	24677802	CpG:_33	386
chr1	24716982	24718098	CpG:_76	1116
chr1	24727666	24728698	CpG:_104	1032
chr1	24795196	24796841	CpG:_169	1645
chr1	24845829	24846682	CpG:_88	853
chr1	24848231	24848806	CpG:_48	575
chr1	24853898	24854543	CpG:_71	645
chr1	24909091	24909769	CpG:_51	678
chr1	24918045	24918593	CpG:_61	548
chr1	24963882	24964371	CpG:_64	489
chr1	24990269	24990766	CpG:_43	497
chr1	25020479	25020933	CpG:_46	454
chr1	25043976	25044741	CpG:_63	765
chr1	25095173	25095739	CpG:_50	566
chr1	25116058	25116448	CpG:_37	390
chr1	25155975	25157453	CpG:_159	1478
chr1	25183614	25184481	CpG:_94	867
chr1	25210798	25211413	CpG:_81	615
chr1	25299341	25300565	CpG:_111	1224
chr1	25372082	25374332	CpG:_223	2250
chr1	25464450	25465024	CpG:_56	574
chr1	25499151	25499589	CpG:_67	438
chr1	25535957	25536173	CpG:_17	216
chr1	25537125	25538101	CpG:_76	976
chr1	25561548	25562423	CpG:_93	875
chr1	25571894	25572411	CpG:_49	517
chr1	25593373	25594113	CpG:_83	740
chr1	25631886	25632481	CpG:_65	595
chr1	25665256	25666403	CpG:_139	1147
chr1	25677802	25678191	CpG:_36	389
chr1	25684052	25684614	CpG:_63	562
chr1	25786529	25786779	CpG:_19	250
chr1	25829130	25829573	CpG:_40	443
chr1	25850615	25851022	CpG:_32	407
chr1	25864114	25864339	CpG:_23	225
chr1	25897142	25898051	CpG:_81	909
chr1	25984673	25985240	CpG:_61	567
chr1	26012198	26014281	CpG:_169	2083
chr1	26023354	26024074	CpG:_63	720
chr1	26028748	26029578	CpG:_95	830
chr1	26046426	26046663	CpG:_20	237
chr1	26055621	26056073	CpG:_56	452
chr1	26152066	26152577	CpG:_57	511
chr1	26190336	26190797	CpG:_49	461
chr1	26210560	26211026	CpG:_34	466
chr1	26211354	26211975	CpG:_40	621
chr1	26212367	26213351	CpG:_74	984
chr1	26230600	26231221	CpG:_56	621
chr1	26237417	26238329	CpG:_100	912
chr1	26265260	26265936	CpG:_76	676
chr1	26266381	26266621	CpG:_27	240
chr1	26277545	26278004	CpG:_39	459
chr1	26296282	26296738	CpG:_61	456
chr1	26297274	26297526	CpG:_24	252
chr1	26321885	26322390	CpG:_63	505
chr1	26330298	26330602	CpG:_34	304
chr1	26387274	26388131	CpG:_81	857
chr1	26434686	26435089	CpG:_39	403
chr1	26491529	26492096	CpG:_53	567
chr1	26530673	26530899	CpG:_24	226
chr1	26573127	26574052	CpG:_75	925
chr1	26617520	26617786	CpG:_20	266
chr1	26618501	26619320	CpG:_80	819
chr1	26749420	26749715	CpG:_29	295
chr1	26894222	26894674	CpG:_37	452
chr1	26897587	26898053	CpG:_37	466
chr1	26908774	26909093	CpG:_27	319
chr1	26920583	26921886	CpG:_128	1303
chr1	26956906	26958213	CpG:_128	1307
chr1	27027081	27027383	CpG:_28	302
chr1	27074491	27075181	CpG:_58	690
chr1	27224991	27225631	CpG:_79	640
chr1	27237400	27237689	CpG:_31	289
chr1	27259443	27259759	CpG:_34	316
chr1	27290630	27291383	CpG:_80	753
chr1	27301720	27302143	CpG:_52	423
chr1	27353802	27354147	CpG:_37	345
chr1	27379750	27380023	CpG:_43	273
chr1	27447262	27448426	CpG:_113	1164
chr1	27485846	27486122	CpG:_26	276
chr1	27522825	27523603	CpG:_88	778
chr1	27573516	27574161	CpG:_65	645
chr1	27597553	27598415	CpG:_72	862
chr1	27624112	27625341	CpG:_126	1229
chr1	27830680	27834832	CpG:_387	4152
chr1	27843760	27844122	CpG:_36	362
chr1	27888478	27889187	CpG:_81	709
chr1	27938045	27938453	CpG:_36	408
chr1	27943563	27946121	CpG:_277	2558
chr1	27966709	27967410	CpG:_71	701
chr1	27967899	27968240	CpG:_30	341
chr1	29428290	29428526	CpG:_25	236
chr1	29461367	29462392	CpG:_103	1025
chr1	29464730	29464964	CpG:_19	234
chr1	29551988	29552224	CpG:_21	236
chr1	29568878	29569237	CpG:_33	359
chr1	29652715	29653830	CpG:_108	1115
chr1	29812831	29813357	CpG:_61	526
chr1	29909558	29910386	CpG:_79	828
chr1	29934436	29934819	CpG:_38	383
chr1	29990773	29991508	CpG:_79	735
chr1	30047782	30048505	CpG:_56	723
chr1	30169847	30171063	CpG:_100	1216
chr1	30346058	30346358	CpG:_37	300
chr1	30347990	30348429	CpG:_47	439
chr1	30376747	30377378	CpG:_55	631
chr1	30403616	30404369	CpG:_66	753
chr1	30473407	30473763	CpG:_29	356
chr1	30501733	30501951	CpG:_21	218
chr1	30521629	30523535	CpG:_168	1906
chr1	30531092	30531926	CpG:_74	834
chr1	30547244	30547576	CpG:_28	332
chr1	30547982	30548265	CpG:_26	283
chr1	30697524	30698570	CpG:_78	1046
chr1	30704362	30704892	CpG:_43	530
chr1	30773550	30775031	CpG:_153	1481
chr1	30832605	30833451	CpG:_79	846
chr1	30868696	30868953	CpG:_18	257
chr1	30939738	30940387	CpG:_64	649
chr1	30940586	30940851	CpG:_19	265
chr1	30960796	30961025	CpG:_21	229
chr1	30965325	30966440	CpG:_97	1115
chr1	30982356	30982875	CpG:_41	519
chr1	31000329	31001960	CpG:_133	1631
chr1	31035232	31036114	CpG:_81	882
chr1	31052164	31052784	CpG:_56	620
chr1	31095850	31097308	CpG:_147	1458
chr1	31111803	31112648	CpG:_85	845
chr1	31121878	31122947	CpG:_120	1069
chr1	31154840	31155194	CpG:_28	354
chr1	31200550	31200956	CpG:_32	406
chr1	31230126	31230687	CpG:_58	561
chr1	31264540	31265116	CpG:_82	576
chr1	31303500	31304473	CpG:_138	973
chr1	31419162	31419982	CpG:_97	820
chr1	31470800	31471646	CpG:_78	846
chr1	31480690	31480972	CpG:_34	282
chr1	31509860	31510616	CpG:_115	756
chr1	31522028	31522581	CpG:_62	553
chr1	31583054	31584054	CpG:_92	1000
chr1	31636433	31636925	CpG:_47	492
chr1	31651840	31652553	CpG:_66	713
chr1	31658777	31659614	CpG:_75	837
chr1	31666955	31667485	CpG:_79	530
chr1	31691865	31692360	CpG:_42	495
chr1	31731041	31732008	CpG:_126	967
chr1	31739941	31740462	CpG:_47	521
chr1	31798587	31799105	CpG:_39	518
chr1	31840500	31841220	CpG:_63	720
chr1	31887031	31887295	CpG:_25	264
chr1	31907154	31907499	CpG:_25	345
chr1	31940698	31941957	CpG:_110	1259
chr1	32017082	32018319	CpG:_145	1237
chr1	32037423	32038045	CpG:_60	622
chr1	32067849	32068807	CpG:_126	958
chr1	32110429	32111418	CpG:_137	989
chr1	32111589	32111832	CpG:_22	243
chr1	32191700	32192649	CpG:_114	949
chr1	32233735	32234038	CpG:_29	303
chr1	32386276	32386525	CpG:_20	249
chr1	32916871	32919069	CpG:_165	2198
chr1	32930460	32931102	CpG:_60	642
chr1	33545068	33545402	CpG:_25	334
chr1	33564865	33565573	CpG:_59	708
chr1	33568364	33568705	CpG:_27	341
chr1	33576511	33576738	CpG:_28	227
chr1	33645593	33645961	CpG:_37	368
chr1	33651881	33652635	CpG:_80	754
chr1	33654719	33654921	CpG:_24	202
chr1	33671442	33672265	CpG:_80	823
chr1	33714849	33716246	CpG:_105	1397
chr1	33761334	33761985	CpG:_62	651
chr1	33769439	33769827	CpG:_45	388
chr1	33815590	33816070	CpG:_44	480
chr1	33865349	33865630	CpG:_30	281
chr1	33906916	33907182	CpG:_25	266
chr1	33978944	33979801	CpG:_98	857
chr1	33979950	33980288	CpG:_26	338
chr1	34054876	34055500	CpG:_68	624
chr1	34343761	34345084	CpG:_102	1323
chr1	34359946	34361148	CpG:_134	1202
chr1	34363540	34364572	CpG:_108	1032
chr1	34428032	34428324	CpG:_29	292
chr1	34494274	34494846	CpG:_66	572
chr1	34505087	34505669	CpG:_64	582
chr1	34555719	34556579	CpG:_78	860
chr1	34588476	34589431	CpG:_89	955
chr1	34664715	34665256	CpG:_44	541
chr1	34665519	34665886	CpG:_28	367
chr1	34712380	34713393	CpG:_130	1013
chr1	34866130	34866583	CpG:_44	453
chr1	34870876	34871507	CpG:_68	631
chr1	34907338	34908004	CpG:_87	666
chr1	34931716	34932323	CpG:_64	607
chr1	34938321	34939175	CpG:_107	854
chr1	34959014	34959719	CpG:_73	705
chr1	34961219	34961911	CpG:_53	692
chr1	35009391	35010068	CpG:_62	677
chr1	35090397	35091261	CpG:_91	864
chr1	35105160	35108043	CpG:_224	2883
chr1	35125928	35126150	CpG:_20	222
chr1	35169610	35170373	CpG:_67	763
chr1	35181728	35182104	CpG:_43	376
chr1	35231680	35232239	CpG:_44	559
chr1	35245681	35246116	CpG:_46	435
chr1	35815076	35817323	CpG:_251	2247
chr1	36100573	36101220	CpG:_47	647
chr1	36257877	36258380	CpG:_65	503
chr1	36258591	36258864	CpG:_25	273
chr1	36298019	36298844	CpG:_85	825
chr1	36338732	36338949	CpG:_30	217
chr1	36380569	36380891	CpG:_35	322
chr1	36418693	36419880	CpG:_113	1187
chr1	36475053	36475290	CpG:_21	237
chr1	36476305	36477596	CpG:_108	1291
chr1	36537233	36539022	CpG:_155	1789
chr1	36546102	36546764	CpG:_68	662
chr1	36548856	36549906	CpG:_76	1050
chr1	36578095	36579443	CpG:_126	1348
chr1	36592446	36593440	CpG:_120	994
chr1	36645360	36645883	CpG:_45	523
chr1	36716923	36717408	CpG:_50	485
chr1	36774292	36774843	CpG:_40	551
chr1	36780673	36781089	CpG:_43	416
chr1	36789925	36790457	CpG:_75	532
chr1	36797158	36797803	CpG:_49	645
chr1	36828815	36832363	CpG:_373	3548
chr1	36918532	36918747	CpG:_21	215
chr1	37259266	37259752	CpG:_42	486
chr1	37363351	37363747	CpG:_44	396
chr1	37491926	37492484	CpG:_43	558
chr1	37587251	37587773	CpG:_73	522
chr1	37601176	37602141	CpG:_93	965
chr1	37642411	37643317	CpG:_71	906
chr1	37655729	37656599	CpG:_83	870
chr1	37781074	37781691	CpG:_65	617
chr1	37882922	37884385	CpG:_151	1463
chr1	37907112	37908289	CpG:_121	1177
chr1	38208863	38210087	CpG:_119	1224
chr1	38291041	38292720	CpG:_199	1679
chr1	38314463	38315887	CpG:_116	1424
chr1	38375383	38376740	CpG:_124	1357
chr1	38443684	38444381	CpG:_73	697
chr1	38476027	38476894	CpG:_73	867
chr1	38488312	38488894	CpG:_61	582
chr1	38495824	38497381	CpG:_113	1557
chr1	38543066	38543493	CpG:_40	427
chr1	38574561	38575983	CpG:_117	1422
chr1	38592542	38594104	CpG:_177	1562
chr1	38686202	38686549	CpG:_32	347
chr1	38703848	38705467	CpG:_175	1619
chr1	38755194	38756083	CpG:_81	889
chr1	38836466	38837816	CpG:_109	1350
chr1	38893958	38894278	CpG:_39	320
chr1	38931187	38932036	CpG:_60	849
chr1	38959890	38960589	CpG:_58	699
chr1	39055410	39056016	CpG:_46	606
chr1	39109650	39110172	CpG:_47	522
chr1	39121495	39121934	CpG:_37	439
chr1	39122168	39122457	CpG:_21	289
chr1	39122712	39123673	CpG:_101	961
chr1	39171176	39171618	CpG:_43	442
chr1	39249604	39250030	CpG:_49	426
chr1	39280309	39280912	CpG:_69	603
chr1	39310943	39311639	CpG:_67	696
chr1	39334046	39334325	CpG:_23	279
chr1	39458802	39459084	CpG:_24	282
chr1	39470094	39470471	CpG:_41	377
chr1	39496376	39497190	CpG:_81	814
chr1	39588062	39589134	CpG:_133	1072
chr1	39607153	39607666	CpG:_56	513
chr1	39623183	39623772	CpG:_59	589
chr1	39643242	39643776	CpG:_43	534
chr1	39666453	39667641	CpG:_146	1188
chr1	39688990	39689543	CpG:_67	553
chr1	39786184	39787361	CpG:_129	1177
chr1	40047522	40048893	CpG:_150	1371
chr1	40167393	40169003	CpG:_154	1610
chr1	40172683	40173248	CpG:_54	565
chr1	40187997	40189444	CpG:_196	1447
chr1	40189826	40190081	CpG:_22	255
chr1	40230207	40230605	CpG:_30	398
chr1	40303182	40303647	CpG:_63	465
chr1	40469293	40470515	CpG:_134	1222
chr1	40724460	40724880	CpG:_39	420
chr1	40841822	40842904	CpG:_115	1082
chr1	41142247	41143345	CpG:_100	1098
chr1	41187845	41188855	CpG:_136	1010
chr1	41263218	41264077	CpG:_79	859
chr1	41270316	41271026	CpG:_57	710
chr1	41465080	41465525	CpG:_38	445
chr1	41465626	41465897	CpG:_18	271
chr1	41488635	41490162	CpG:_177	1527
chr1	41572363	41573489	CpG:_118	1126
chr1	41590917	41591237	CpG:_36	320
chr1	41622459	41622975	CpG:_57	516
chr1	41652186	41652442	CpG:_26	256
chr1	41692343	41692551	CpG:_15	208
chr1	41693754	41693977	CpG:_17	223
chr1	41729746	41730461	CpG:_63	715
chr1	41763347	41764651	CpG:_157	1304
chr1	41812801	41813270	CpG:_46	469
chr1	41873882	41874326	CpG:_40	444
chr1	41953370	41953804	CpG:_41	434
chr1	41977460	41978009	CpG:_45	549
chr1	42081150	42081495	CpG:_29	345
chr1	42113142	42113500	CpG:_42	358
chr1	42156867	42157851	CpG:_84	984
chr1	42166779	42167703	CpG:_77	924
chr1	42175457	42175716	CpG:_26	259
chr1	42176189	42176781	CpG:_56	592
chr1	42197990	42198536	CpG:_47	546
chr1	42261709	42262391	CpG:_79	682
chr1	42337178	42338296	CpG:_133	1118
chr1	42372089	42372641	CpG:_56	552
chr1	42397560	42397984	CpG:_42	424
chr1	42404569	42404857	CpG:_29	288
chr1	42410486	42410810	CpG:_23	324
chr1	42412016	42412266	CpG:_17	250
chr1	42426025	42426244	CpG:_19	219
chr1	42456757	42457450	CpG:_51	693
chr1	42514213	42515308	CpG:_102	1095
chr1	42744404	42745070	CpG:_78	666
chr1	42754670	42755401	CpG:_72	731
chr1	42778026	42778731	CpG:_48	705
chr1	42782760	42783885	CpG:_111	1125
chr1	42787262	42788251	CpG:_105	989
chr1	42799787	42800408	CpG:_57	621
chr1	42838271	42839661	CpG:_145	1390
chr1	43022874	43023336	CpG:_36	462
chr1	43164700	43165156	CpG:_44	456
chr1	43214975	43217904	CpG:_246	2929
chr1	43218381	43218625	CpG:_21	244
chr1	43226998	43227766	CpG:_80	768
chr1	43419468	43419752	CpG:_21	284
chr1	43426048	43426630	CpG:_58	582
chr1	43440630	43441398	CpG:_86	768
chr1	43463592	43463805	CpG:_17	213
chr1	43483140	43483955	CpG:_59	815
chr1	43533421	43534267	CpG:_75	846
chr1	43549021	43549422	CpG:_45	401
chr1	43585084	43585981	CpG:_74	897
chr1	43593943	43594435	CpG:_55	492
chr1	43596049	43596379	CpG:_39	330
chr1	43610707	43611960	CpG:_114	1253
chr1	43616870	43617515	CpG:_73	645
chr1	43623952	43624818	CpG:_82	866
chr1	43653507	43654123	CpG:_65	616
chr1	43798826	43799233	CpG:_41	407
chr1	43823061	43823858	CpG:_83	797
chr1	44013340	44014520	CpG:_160	1180
chr1	44110430	44111134	CpG:_64	704
chr1	44133462	44134344	CpG:_94	882
chr1	44146583	44147169	CpG:_65	586
chr1	44299238	44299785	CpG:_49	547
chr1	44307783	44308246	CpG:_35	463
chr1	44329353	44330027	CpG:_65	674
chr1	44359340	44359631	CpG:_28	291
chr1	44390807	44391799	CpG:_76	992
chr1	44429280	44430228	CpG:_82	948
chr1	44491012	44492327	CpG:_115	1315
chr1	44557333	44557614	CpG:_37	281
chr1	44610370	44611091	CpG:_94	721
chr1	44941909	44942912	CpG:_86	1003
chr1	44976397	44976640	CpG:_27	243
chr1	45012600	45013037	CpG:_40	437
chr1	45054083	45054590	CpG:_43	507
chr1	45108543	45110148	CpG:_156	1605
chr1	45149892	45150393	CpG:_47	501
chr1	45206021	45206579	CpG:_70	558
chr1	45259957	45260510	CpG:_51	553
chr1	45278293	45279050	CpG:_76	757
chr1	45297330	45297954	CpG:_60	624
chr1	45300935	45303263	CpG:_173	2328
chr1	45309533	45309748	CpG:_18	215
chr1	45344759	45345376	CpG:_76	617
chr1	45355418	45356066	CpG:_58	648
chr1	45415486	45416056	CpG:_52	570
chr1	45424473	45424860	CpG:_40	387
chr1	45427912	45428469	CpG:_49	557
chr1	45479464	45480204	CpG:_73	740
chr1	45530074	45530800	CpG:_68	726
chr1	45856868	45857275	CpG:_40	407
chr1	46072482	46073208	CpG:_79	726
chr1	46077974	46079662	CpG:_132	1688
chr1	46161207	46161703	CpG:_49	496
chr1	46180916	46182005	CpG:_119	1089
chr1	46249369	46250555	CpG:_141	1186
chr1	46267103	46267826	CpG:_56	723
chr1	46270258	46272982	CpG:_291	2724
chr1	46277171	46278479	CpG:_104	1308
chr1	46283087	46283400	CpG:_25	313
chr1	46341001	46341728	CpG:_60	727
chr1	46366314	46366644	CpG:_29	330
chr1	46424274	46424739	CpG:_44	465
chr1	46539658	46541682	CpG:_171	2024
chr1	46555999	46556292	CpG:_42	293
chr1	46814899	46815174	CpG:_35	275
chr1	46824922	46825171	CpG:_20	249
chr1	46827231	46828692	CpG:_125	1461
chr1	47291832	47292599	CpG:_68	767
chr1	47593222	47593576	CpG:_44	354
chr1	47715080	47715435	CpG:_35	355
chr1	48806593	48807022	CpG:_34	429
chr1	48830896	48831572	CpG:_62	676
chr1	49117539	49118448	CpG:_91	909
chr1	49199442	49200110	CpG:_46	668
chr1	49200410	49200681	CpG:_22	271
chr1	49200959	49201186	CpG:_18	227
chr1	49201533	49201962	CpG:_35	429
chr1	49202775	49209979	CpG:_477	7204
chr1	49210989	49211751	CpG:_55	762
chr1	49211976	49212253	CpG:_22	277
chr1	49743080	49743704	CpG:_64	624
chr1	49751430	49753178	CpG:_141	1748
chr1	49760982	49761706	CpG:_80	724
chr1	50021929	50022670	CpG:_83	741
chr1	50115766	50116461	CpG:_82	695
chr1	50130203	50130563	CpG:_36	360
chr1	50308641	50309146	CpG:_56	505
chr1	50413299	50413699	CpG:_28	400
chr1	50524418	50525204	CpG:_70	786
chr1	50675009	50675392	CpG:_32	383
chr1	50786244	50786756	CpG:_45	512
chr1	50827903	50828956	CpG:_101	1053
chr1	50850221	50850600	CpG:_33	379
chr1	50851256	50851803	CpG:_48	547
chr1	50938974	50940089	CpG:_124	1115
chr1	51163955	51164740	CpG:_84	785
chr1	51166717	51167107	CpG:_45	390
chr1	51206344	51206791	CpG:_41	447
chr1	51354608	51355949	CpG:_113	1341
chr1	51404562	51405226	CpG:_76	664
chr1	51434844	51435518	CpG:_73	674
chr1	51500300	51500773	CpG:_50	473
chr1	51528110	51528515	CpG:_46	405
chr1	51644461	51645394	CpG:_117	933
chr1	51729656	51730556	CpG:_80	900
chr1	51735975	51736749	CpG:_64	774
chr1	51874846	51876155	CpG:_108	1309
chr1	51882793	51883041	CpG:_19	248
chr1	51891288	51891867	CpG:_46	579
chr1	51905347	51905801	CpG:_32	454
chr1	52009215	52009721	CpG:_53	506
chr1	52032782	52033277	CpG:_45	495
chr1	52051067	52051750	CpG:_62	683
chr1	52089670	52090218	CpG:_78	548
chr1	52138244	52140385	CpG:_195	2141
chr1	52250728	52251846	CpG:_108	1118
chr1	52272001	52272803	CpG:_70	802
chr1	52273591	52273884	CpG:_21	293
chr1	52553138	52555039	CpG:_222	1901
chr1	52652212	52652716	CpG:_51	504
chr1	52704016	52704430	CpG:_41	414
chr1	52760501	52761380	CpG:_92	879
chr1	52870617	52871315	CpG:_55	698
chr1	52939559	52939877	CpG:_24	318
chr1	53019785	53020223	CpG:_43	438
chr1	53208313	53208520	CpG:_21	207
chr1	53222765	53224911	CpG:_189	2146
chr1	53295488	53295895	CpG:_47	407
chr1	53309045	53309408	CpG:_43	363
chr1	53310241	53310450	CpG:_24	209
chr1	53320171	53320539	CpG:_38	368
chr1	53362766	53363510	CpG:_69	744
chr1	53537589	53538084	CpG:_44	495
chr1	53585577	53586084	CpG:_50	507
chr1	53602498	53603275	CpG:_88	777
chr1	53622019	53622895	CpG:_85	876
chr1	53627415	53627652	CpG:_26	237
chr1	53709175	53710054	CpG:_108	879
chr1	53809253	53810018	CpG:_82	765
chr1	53825328	53826114	CpG:_63	786
chr1	53868958	53869913	CpG:_87	955
chr1	54043793	54045040	CpG:_139	1247
chr1	55305872	55306216	CpG:_41	344
chr1	55406349	55407359	CpG:_102	1010
chr1	55472947	55473631	CpG:_89	684
chr1	56252865	56255537	CpG:_197	2672
chr1	57072824	57073647	CpG:_91	823
chr1	57355734	57356376	CpG:_67	642
chr1	57385361	57386902	CpG:_170	1541
chr1	57594326	57597807	CpG:_271	3481
chr1	57627156	57627357	CpG:_25	201
chr1	57627818	57628061	CpG:_28	243
chr1	57628756	57629102	CpG:_31	346
chr1	57715809	57716338	CpG:_47	529
chr1	57962291	57962571	CpG:_34	280
chr1	58111976	58112579	CpG:_61	603
chr1	58622972	58623936	CpG:_92	964
chr1	58735154	58735465	CpG:_24	311
chr1	58881112	58881337	CpG:_24	225
chr1	59845492	59846414	CpG:_86	922
chr1	59852845	59853837	CpG:_115	992
chr1	59856362	59856981	CpG:_50	619
chr1	59879588	59879929	CpG:_26	341
chr1	59885812	59886481	CpG:_86	669
chr1	60457274	60457513	CpG:_28	239
chr1	60528411	60528706	CpG:_29	295
chr1	60545546	60546540	CpG:_94	994
chr1	61000882	61001260	CpG:_36	378
chr1	61129764	61130759	CpG:_100	995
chr1	61247477	61249493	CpG:_204	2016
chr1	61498847	61499816	CpG:_113	969
chr1	62124349	62132418	CpG:_602	8069
chr1	62137309	62138086	CpG:_68	777
chr1	62175030	62175742	CpG:_72	712
chr1	62400501	62401477	CpG:_101	976
chr1	62580852	62582138	CpG:_146	1286
chr1	63274247	63275933	CpG:_147	1686
chr1	63548351	63549307	CpG:_103	956
chr1	63768238	63769399	CpG:_134	1161
chr1	63804969	63805530	CpG:_59	561
chr1	63867450	63869069	CpG:_166	1619
chr1	63947400	63949289	CpG:_197	1889
chr1	64054124	64054742	CpG:_85	618
chr1	64065578	64066016	CpG:_51	438
chr1	64108810	64109536	CpG:_68	726
chr1	64220450	64221299	CpG:_82	849
chr1	64325004	64325814	CpG:_81	810
chr1	64596402	64596890	CpG:_64	488
chr1	65339317	65339649	CpG:_35	332
chr1	65557938	65558152	CpG:_23	214
chr1	65734667	65734896	CpG:_29	229
chr1	65739491	65740275	CpG:_76	784
chr1	65862896	65863805	CpG:_81	909
chr1	65937970	65938296	CpG:_25	326
chr1	66110665	66110898	CpG:_31	233
chr1	66231448	66233125	CpG:_137	1677
chr1	66485750	66487092	CpG:_136	1342
chr1	66631075	66632147	CpG:_87	1072
chr1	66848681	66849043	CpG:_30	362
chr1	66852232	66852469	CpG:_24	237
chr1	66853256	66853476	CpG:_22	220
chr1	67032485	67033552	CpG:_91	1067
chr1	67297872	67298595	CpG:_71	723
chr1	68362231	68363836	CpG:_139	1605
chr1	68712054	68712281	CpG:_17	227
chr1	69000965	69001224	CpG:_27	259
chr1	69016721	69016931	CpG:_26	210
chr1	69149490	69150476	CpG:_86	986
chr1	69206546	69207015	CpG:_39	469
chr1	69820914	69822125	CpG:_121	1211
chr1	71238441	71239167	CpG:_56	726
chr1	73161944	73162153	CpG:_24	209
chr1	74080832	74081553	CpG:_50	721
chr1	74085744	74086178	CpG:_32	434
chr1	74086739	74086963	CpG:_19	224
chr1	74090673	74091184	CpG:_38	511
chr1	74091984	74092795	CpG:_81	811
chr1	74562588	74562879	CpG:_31	291
chr1	74563495	74564491	CpG:_81	996
chr1	74691984	74692798	CpG:_63	814
chr1	74765649	74766016	CpG:_30	367
chr1	75834193	75835612	CpG:_113	1419
chr1	76189334	76189590	CpG:_24	256
chr1	76251896	76252663	CpG:_91	767
chr1	76654118	76655316	CpG:_102	1198
chr1	76732585	76733391	CpG:_74	806
chr1	76857209	76857501	CpG:_33	292
chr1	76950199	76950717	CpG:_52	518
chr1	77017033	77017806	CpG:_83	773
chr1	77472352	77473244	CpG:_71	892
chr1	77968642	77968898	CpG:_34	256
chr1	80751636	80754709	CpG:_277	3073
chr1	82787851	82788423	CpG:_52	572
chr1	82926477	82927486	CpG:_93	1009
chr1	82988266	82989378	CpG:_110	1112
chr1	83210345	83211144	CpG:_77	799
chr1	83391103	83391520	CpG:_42	417
chr1	83417639	83418783	CpG:_103	1144
chr1	83485939	83486453	CpG:_45	514
chr1	83532535	83532973	CpG:_40	438
chr1	83602007	83602742	CpG:_88	735
chr1	83804020	83804853	CpG:_88	833
chr1	83911625	83912480	CpG:_89	855
chr1	83912929	83913212	CpG:_30	283
chr1	83962454	83963537	CpG:_117	1083
chr1	84117587	84118990	CpG:_150	1403
chr1	84175956	84176772	CpG:_77	816
chr1	84193199	84193868	CpG:_58	669
chr1	84380880	84382112	CpG:_147	1232
chr1	84493669	84494375	CpG:_78	706
chr1	84497816	84498694	CpG:_100	878
chr1	84533116	84533493	CpG:_41	377
chr1	84628240	84628452	CpG:_25	212
chr1	85051938	85052500	CpG:_38	562
chr1	85053130	85053461	CpG:_34	331
chr1	85441722	85442308	CpG:_39	586
chr1	85581173	85582276	CpG:_109	1103
chr1	85790202	85791254	CpG:_86	1052
chr1	86009871	86010620	CpG:_59	749
chr1	86029508	86029770	CpG:_20	262
chr1	86030045	86030339	CpG:_23	294
chr1	86205372	86206741	CpG:_110	1369
chr1	86208746	86209463	CpG:_50	717
chr1	86212418	86212835	CpG:_44	417
chr1	87333148	87333626	CpG:_60	478
chr1	87559183	87560268	CpG:_106	1085
chr1	87766182	87766610	CpG:_44	428
chr1	87867549	87868111	CpG:_62	562
chr1	88356221	88357396	CpG:_113	1175
chr1	88462716	88463778	CpG:_131	1062
chr1	88586901	88587339	CpG:_31	438
chr1	88641713	88643006	CpG:_146	1293
chr1	88664316	88665083	CpG:_60	767
chr1	88816167	88817005	CpG:_96	838
chr1	89531092	89531761	CpG:_67	669
chr1	89535369	89535666	CpG:_32	297
chr1	89541485	89541798	CpG:_24	313
chr1	89541999	89543473	CpG:_146	1474
chr1	89544086	89544501	CpG:_33	415
chr1	89548070	89548301	CpG:_18	231
chr1	89549420	89550256	CpG:_64	836
chr1	89551317	89551739	CpG:_34	422
chr1	89553985	89554211	CpG:_24	226
chr1	89555000	89555333	CpG:_33	333
chr1	89660879	89661776	CpG:_87	897
chr1	89676106	89677113	CpG:_96	1007
chr1	89850252	89850902	CpG:_79	650
chr1	90221466	90222004	CpG:_58	538
chr1	90321668	90322404	CpG:_74	736
chr1	90356597	90356800	CpG:_20	203
chr1	90367179	90367412	CpG:_21	233
chr1	90367686	90368006	CpG:_22	320
chr1	90701193	90702366	CpG:_123	1173
chr1	90849171	90849768	CpG:_77	597
chr1	90902266	90902903	CpG:_50	637
chr1	91038914	91039158	CpG:_21	244
chr1	91119730	91120488	CpG:_74	758
chr1	91301259	91308009	CpG:_493	6750
chr1	91603143	91604301	CpG:_108	1158
chr1	91650605	91651265	CpG:_56	660
chr1	91784364	91785612	CpG:_152	1248
chr1	91893104	91893578	CpG:_44	474
chr1	91994257	91995055	CpG:_77	798
chr1	92158994	92159716	CpG:_66	722
chr1	92261689	92262536	CpG:_94	847
chr1	92262763	92262988	CpG:_18	225
chr1	92494105	92495289	CpG:_116	1184
chr1	92651991	92653227	CpG:_158	1236
chr1	92653455	92653772	CpG:_25	317
chr1	92687455	92687770	CpG:_34	315
chr1	92717352	92718425	CpG:_124	1073
chr1	93044993	93045653	CpG:_82	660
chr1	93055545	93056173	CpG:_96	628
chr1	93226832	93227764	CpG:_104	932
chr1	93350299	93351513	CpG:_116	1214
chr1	93632437	93633159	CpG:_73	722
chr1	93738699	93739974	CpG:_129	1275
chr1	93886621	93887270	CpG:_47	649
chr1	93931180	93931868	CpG:_79	688
chr1	94046815	94047280	CpG:_50	465
chr1	95534303	95535030	CpG:_61	727
chr1	96728704	96729172	CpG:_43	468
chr1	96853295	96854039	CpG:_67	744
chr1	96861309	96862288	CpG:_91	979
chr1	97466227	97467066	CpG:_87	839
chr1	97812510	97813519	CpG:_84	1009
chr1	98072526	98072879	CpG:_31	353
chr1	98660191	98660781	CpG:_65	590
chr1	98779481	98780254	CpG:_70	773
chr1	98847615	98848542	CpG:_92	927
chr1	98941732	98942356	CpG:_46	624
chr1	99021763	99021988	CpG:_32	225
chr1	99074504	99074872	CpG:_34	368
chr1	99160734	99161729	CpG:_83	995
chr1	99347879	99349196	CpG:_144	1317
chr1	99703197	99703441	CpG:_21	244
chr1	99704158	99704417	CpG:_32	259
chr1	99833636	99833894	CpG:_25	258
chr1	100046353	100046704	CpG:_30	351
chr1	100047064	100047364	CpG:_35	300
chr1	102344771	102345397	CpG:_70	626
chr1	104749778	104750377	CpG:_46	599
chr1	105725403	105726319	CpG:_87	916
chr1	105809053	105809295	CpG:_18	242
chr1	105809829	105810627	CpG:_86	798
chr1	106153988	106154198	CpG:_22	210
chr1	106645554	106646345	CpG:_100	791
chr1	106646623	106646855	CpG:_19	232
chr1	106878814	106879609	CpG:_87	795
chr1	106952610	106953189	CpG:_56	579
chr1	107080997	107081671	CpG:_86	674
chr1	107178906	107179443	CpG:_74	537
chr1	107208575	107208948	CpG:_37	373
chr1	107262775	107263579	CpG:_78	804
chr1	107395947	107396513	CpG:_69	566
chr1	107482996	107483530	CpG:_71	534
chr1	107561437	107562428	CpG:_99	991
chr1	107595447	107595700	CpG:_24	253
chr1	107609617	107610061	CpG:_44	444
chr1	107619116	107619837	CpG:_65	721
chr1	107632540	107633056	CpG:_37	516
chr1	107732944	107733593	CpG:_55	649
chr1	107768461	107769204	CpG:_108	743
chr1	107777587	107778233	CpG:_67	646
chr1	107800828	107801041	CpG:_16	213
chr1	107802225	107802722	CpG:_48	497
chr1	107879048	107879869	CpG:_108	821
chr1	107907615	107908537	CpG:_70	922
chr1	107948106	107948932	CpG:_97	826
chr1	107965533	107966020	CpG:_65	487
chr1	107975667	107976065	CpG:_38	398
chr1	107991271	107991822	CpG:_88	551
chr1	108030365	108030916	CpG:_52	551
chr1	108101799	108102051	CpG:_24	252
chr1	108125312	108125601	CpG:_22	289
chr1	108137992	108138321	CpG:_30	329
chr1	108149708	108150083	CpG:_29	375
chr1	108179652	108179857	CpG:_20	205
chr1	108183107	108183379	CpG:_23	272
chr1	108340782	108341586	CpG:_116	804
chr1	108415224	108415686	CpG:_36	462
chr1	108439697	108440063	CpG:_27	366
chr1	108467290	108468269	CpG:_91	979
chr1	108639183	108639937	CpG:_81	754
chr1	108713171	108713950	CpG:_77	779
chr1	108762895	108763434	CpG:_50	539
chr1	108797832	108800875	CpG:_271	3043
chr1	108814042	108815131	CpG:_108	1089
chr1	108866810	108867339	CpG:_36	529
chr1	108887001	108888277	CpG:_138	1276
chr1	108946211	108948748	CpG:_255	2537
chr1	108959567	108959914	CpG:_30	347
chr1	109074162	109074421	CpG:_20	259
chr1	109074739	109076599	CpG:_158	1860
chr1	109143771	109144386	CpG:_64	615
chr1	109290711	109291007	CpG:_32	296
chr1	109341408	109342330	CpG:_84	922
chr1	109408446	109410499	CpG:_205	2053
chr1	109516464	109516703	CpG:_18	239
chr1	109694877	109695782	CpG:_73	905
chr1	109869093	109870142	CpG:_92	1049
chr1	109932799	109933791	CpG:_92	992
chr1	109998883	109999325	CpG:_36	442
chr1	110074933	110075334	CpG:_30	401
chr1	110193386	110194438	CpG:_74	1052
chr1	110260472	110260878	CpG:_31	406
chr1	110362593	110362890	CpG:_39	297
chr1	110482019	110484236	CpG:_165	2217
chr1	110498977	110499934	CpG:_98	957
chr1	110724759	110725676	CpG:_87	917
chr1	110731840	110734071	CpG:_209	2231
chr1	111129641	111129880	CpG:_20	239
chr1	111200479	111200855	CpG:_30	376
chr1	111236091	111236618	CpG:_56	527
chr1	111242892	111243993	CpG:_121	1101
chr1	111353326	111354442	CpG:_82	1116
chr1	111410951	111411573	CpG:_66	622
chr1	111442707	111443563	CpG:_89	856
chr1	111450235	111451851	CpG:_132	1616
chr1	111458929	111459143	CpG:_20	214
chr1	111478613	111479453	CpG:_87	840
chr1	111579212	111579893	CpG:_65	681
chr1	111683099	111683318	CpG:_16	219
chr1	111683477	111684447	CpG:_92	970
chr1	111964092	111964530	CpG:_42	438
chr1	112075281	112076419	CpG:_95	1138
chr1	112220592	112221602	CpG:_101	1010
chr1	112226976	112227257	CpG:_22	281
chr1	112229111	112229326	CpG:_18	215
chr1	112231567	112231940	CpG:_27	373
chr1	112256355	112256820	CpG:_59	465
chr1	112292734	112293495	CpG:_56	761
chr1	112311462	112312314	CpG:_88	852
chr1	112317570	112317845	CpG:_22	275
chr1	112318184	112318521	CpG:_27	337
chr1	112336245	112336512	CpG:_23	267
chr1	112342304	112342538	CpG:_20	234
chr1	112351971	112352729	CpG:_60	758
chr1	112363530	112363922	CpG:_38	392
chr1	112364582	112364795	CpG:_16	213
chr1	112569292	112569495	CpG:_19	203
chr1	112584111	112584420	CpG:_28	309
chr1	112620287	112621843	CpG:_139	1556
chr1	113600882	113601636	CpG:_87	754
chr1	113653810	113654738	CpG:_98	928
chr1	113746645	113747215	CpG:_62	570
chr1	113771136	113772070	CpG:_80	934
chr1	113994664	113996208	CpG:_149	1544
chr1	113996422	113996721	CpG:_26	299
chr1	114188744	114188962	CpG:_26	218
chr1	114354948	114356147	CpG:_116	1199
chr1	114425996	114426321	CpG:_25	325
chr1	114514415	114515160	CpG:_69	745
chr1	114625114	114625501	CpG:_33	387
chr1	114697911	114698405	CpG:_36	494
chr1	114932165	114932899	CpG:_74	734
chr1	115180092	115181257	CpG:_104	1165
chr1	115482802	115483648	CpG:_76	846
chr1	115668957	115669531	CpG:_63	574
chr1	115678500	115680493	CpG:_206	1993
chr1	115813435	115813826	CpG:_45	391
chr1	115989544	115989875	CpG:_32	331
chr1	116004823	116005212	CpG:_27	389
chr1	116005525	116005948	CpG:_42	423
chr1	116210168	116211688	CpG:_155	1520
chr1	116256014	116256374	CpG:_44	360
chr1	116375593	116375888	CpG:_34	295
chr1	116411257	116412406	CpG:_100	1149
chr1	116507481	116508341	CpG:_85	860
chr1	116749238	116750487	CpG:_126	1249
chr1	116784316	116784800	CpG:_48	484
chr1	116899441	116900323	CpG:_63	882
chr1	116961153	116962083	CpG:_92	930
chr1	117206363	117207637	CpG:_146	1274
chr1	117442720	117444430	CpG:_137	1710
chr1	117763976	117764893	CpG:_74	917
chr1	118019899	118020181	CpG:_22	282
chr1	118785768	118786010	CpG:_31	242
chr1	118790102	118790631	CpG:_44	529
chr1	118793207	118794100	CpG:_83	893
chr1	118795370	118795575	CpG:_20	205
chr1	118799009	118799330	CpG:_34	321
chr1	118806398	118806796	CpG:_32	398
chr1	118807162	118807685	CpG:_42	523
chr1	118812385	118814625	CpG:_182	2240
chr1	118946437	118946974	CpG:_47	537
chr1	119125847	119126160	CpG:_24	313
chr1	119427713	119429037	CpG:_134	1324
chr1	119436207	119436778	CpG:_42	571
chr1	119452771	119453633	CpG:_77	862
chr1	119516412	119516653	CpG:_18	241
chr1	119516850	119517212	CpG:_36	362
chr1	119677682	119677901	CpG:_17	219
chr1	119721027	119721234	CpG:_22	207
chr1	120282089	120283579	CpG:_151	1490
chr1	120568723	120568927	CpG:_20	204
chr1	120572166	120572437	CpG:_23	271
chr1	120575201	120575673	CpG:_41	472
chr1	120687939	120688638	CpG:_70	699
chr1	120708629	120708973	CpG:_31	344
chr1	120948290	120949366	CpG:_80	1076
chr1	121021719	121022415	CpG:_85	696
chr1	121394180	121395368	CpG:_115	1188
chr1	121461995	121462225	CpG:_33	230
chr1	121467361	121468387	CpG:_91	1026
chr1	121555887	121556273	CpG:_31	386
chr1	121559986	121560235	CpG:_20	249
chr1	121560798	121561087	CpG:_27	289
chr1	121561303	121562033	CpG:_58	730
chr1	121562469	121562695	CpG:_19	226
chr1	121568105	121568507	CpG:_33	402
chr1	121591206	121591431	CpG:_20	225
chr1	121675380	121676391	CpG:_101	1011
chr1	121681758	121682041	CpG:_24	283
chr1	121683894	121684109	CpG:_18	215
chr1	121684682	121685060	CpG:_29	378
chr1	121899085	121899817	CpG:_64	732
chr1	122009240	122009478	CpG:_18	238
chr1	122113023	122113757	CpG:_71	734
chr1	122134998	122135398	CpG:_42	400
chr1	122148249	122149412	CpG:_99	1163
chr1	122177086	122177592	CpG:_35	506
chr1	122209650	122210249	CpG:_49	599
chr1	122218358	122218703	CpG:_27	345
chr1	122248895	122249352	CpG:_33	457
chr1	122251673	122253395	CpG:_130	1722
chr1	122255826	122256131	CpG:_22	305
chr1	122308667	122308963	CpG:_29	296
chr1	122326982	122327250	CpG:_21	268
chr1	122338843	122339197	CpG:_30	354
chr1	122341867	122342075	CpG:_19	208
chr1	122607720	122607974	CpG:_45	254
chr1	122702091	122702363	CpG:_23	272
chr1	122705124	122705595	CpG:_42	471
chr1	122843984	122844256	CpG:_32	272
chr1	122876330	122876721	CpG:_32	391
chr1	122890656	122891028	CpG:_43	372
chr1	122933113	122934498	CpG:_115	1385
chr1	122994579	122994800	CpG:_17	221
chr1	123043658	123044011	CpG:_27	353
chr1	123075628	123076102	CpG:_35	474
chr1	123087728	123088649	CpG:_95	921
chr1	123104851	123105314	CpG:_47	463
chr1	123118712	123119714	CpG:_97	1002
chr1	123137415	123138416	CpG:_97	1001
chr1	123253949	123257614	CpG:_441	3665
chr1	123528246	123528666	CpG:_30	420
chr1	123554163	123554473	CpG:_35	310
chr1	123775702	123775957	CpG:_20	255
chr1	123807094	123807519	CpG:_32	425
chr1	123839524	123839797	CpG:_19	273
chr1	123845449	123845732	CpG:_23	283
chr1	123904263	123904464	CpG:_14	201
chr1	123914795	123915107	CpG:_29	312
chr1	123917314	123917562	CpG:_24	248
chr1	123953280	123955366	CpG:_206	2086
chr1	124066772	124068040	CpG:_120	1268
chr1	124083458	124084932	CpG:_132	1474
chr1	124129907	124130162	CpG:_29	255
chr1	124158327	124158598	CpG:_25	271
chr1	124159115	124159328	CpG:_24	213
chr1	124159626	124159858	CpG:_18	232
chr1	124160207	124160478	CpG:_26	271
chr1	124265257	124266108	CpG:_80	851
chr1	124273882	124274370	CpG:_35	488
chr1	124275150	124275400	CpG:_22	250
chr1	124275847	124276076	CpG:_21	229
chr1	124276949	124277206	CpG:_21	257
chr1	124283776	124284341	CpG:_47	565
chr1	124314602	124314888	CpG:_42	286
chr1	124352755	124353031	CpG:_19	276
chr1	124359224	124359649	CpG:_32	425
chr1	124413660	124415081	CpG:_95	1421
chr1	124460254	124460630	CpG:_33	376
chr1	124461026	124461352	CpG:_31	326
chr1	124505855	124506582	CpG:_78	727
chr1	124525226	124525651	CpG:_39	425
chr1	124526302	124526929	CpG:_57	627
chr1	124545386	124546481	CpG:_85	1095
chr1	124553267	124556640	CpG:_289	3373
chr1	124563493	124566866	CpG:_295	3373
chr1	124573652	124574748	CpG:_85	1096
chr1	124599219	124600918	CpG:_132	1699
chr1	124612546	124613413	CpG:_76	867
chr1	124641428	124641696	CpG:_29	268
chr1	124723868	124724569	CpG:_72	701
chr1	124781462	124781953	CpG:_36	491
chr1	124891237	124892649	CpG:_185	1412
chr1	124955535	124955741	CpG:_21	206
chr1	124976300	124977171	CpG:_95	871
chr1	125010321	125010927	CpG:_54	606
chr1	125023647	125023919	CpG:_22	272
chr1	125035800	125036013	CpG:_16	213
chr1	125063181	125063486	CpG:_24	305
chr1	125106279	125106504	CpG:_16	225
chr1	125257702	125258082	CpG:_34	380
chr1	125290129	125291143	CpG:_83	1014
chr1	125298457	125298706	CpG:_20	249
chr1	125302869	125303095	CpG:_19	226
chr1	125319947	125321019	CpG:_104	1072
chr1	125377314	125377805	CpG:_35	491
chr1	125624718	125624919	CpG:_19	201
chr1	125722248	125723700	CpG:_148	1452
chr1	125756647	125756981	CpG:_40	334
chr1	125795588	125796004	CpG:_38	416
chr1	125807150	125807735	CpG:_54	585
chr1	125818271	125818947	CpG:_46	676
chr1	125878870	125881300	CpG:_208	2430
chr1	125893245	125894589	CpG:_113	1344
chr1	125946067	125946895	CpG:_62	828
chr1	126002111	126002520	CpG:_28	409
chr1	126041957	126043598	CpG:_123	1641
chr1	126088501	126088703	CpG:_21	202
chr1	126104471	126104690	CpG:_18	219
chr1	126157120	126157688	CpG:_50	568
chr1	126216016	126216821	CpG:_112	805
chr1	126230596	126230867	CpG:_29	271
chr1	126268434	126268961	CpG:_57	527
chr1	126297840	126298378	CpG:_55	538
chr1	126367625	126368456	CpG:_88	831
chr1	126479452	126479761	CpG:_28	309
chr1	126520912	126521580	CpG:_62	668
chr1	126548186	126549583	CpG:_106	1397
chr1	126596031	126597255	CpG:_143	1224
chr1	126597780	126598096	CpG:_33	316
chr1	126667550	126668189	CpG:_65	639
chr1	126751523	126752760	CpG:_109	1237
chr1	126794732	126794997	CpG:_21	265
chr1	126865398	126870532	CpG:_370	5134
chr1	126946690	126947383	CpG:_57	693
chr1	126979818	126980031	CpG:_16	213
chr1	127287610	127288052	CpG:_35	442
chr1	127567322	127567702	CpG:_27	380
chr1	128071084	128072006	CpG:_103	922
chr1	128346263	128346679	CpG:_40	416
chr1	128444792	128445588	CpG:_68	796
chr1	128470408	128470707	CpG:_34	299
chr1	128482568	128482779	CpG:_21	211
chr1	128490137	128491597	CpG:_151	1460
chr1	128501434	128501670	CpG:_20	236
chr1	128539576	128539860	CpG:_29	284
chr1	128586949	128587992	CpG:_103	1043
chr1	128595236	128595685	CpG:_48	449
chr1	128611244	128611519	CpG:_21	275
chr1	128733485	128733933	CpG:_49	448
chr1	128734116	128734568	CpG:_33	452
chr1	128756974	128757936	CpG:_93	962
chr1	128769467	128770096	CpG:_65	629
chr1	128774702	128775049	CpG:_35	347
chr1	128778574	128778919	CpG:_35	345
chr1	128788613	128789423	CpG:_75	810
chr1	128802189	128802472	CpG:_26	283
chr1	128992810	128993468	CpG:_49	658
chr1	129029999	129030944	CpG:_79	945
chr1	129081879	129082441	CpG:_41	562
chr1	129137995	129138497	CpG:_43	502
chr1	129140929	129141482	CpG:_67	553
chr1	129211619	129212702	CpG:_87	1083
chr1	129307753	129309347	CpG:_195	1594
chr1	129364423	129365289	CpG:_87	866
chr1	129374073	129374293	CpG:_27	220
chr1	129377536	129378431	CpG:_76	895
chr1	129414955	129415377	CpG:_38	422
chr1	129434384	129435126	CpG:_68	742
chr1	129560274	129560888	CpG:_64	614
chr1	129572066	129572344	CpG:_21	278
chr1	129739207	129740176	CpG:_78	969
chr1	129764131	129764938	CpG:_105	807
chr1	129776481	129777728	CpG:_88	1247
chr1	129801784	129802318	CpG:_49	534
chr1	129803167	129804281	CpG:_74	1114
chr1	129805765	129806454	CpG:_50	689
chr1	129852796	129854140	CpG:_123	1344
chr1	129864743	129866389	CpG:_126	1646
chr1	129872480	129873730	CpG:_91	1250
chr1	129880955	129884878	CpG:_285	3923
chr1	129887208	129887865	CpG:_65	657
chr1	129928454	129930192	CpG:_135	1738
chr1	129938010	129938614	CpG:_60	604
chr1	129942990	129943192	CpG:_22	202
chr1	129975375	129975923	CpG:_45	548
chr1	129991013	129991776	CpG:_73	763
chr1	129993471	129993855	CpG:_30	384
chr1	129994240	129995201	CpG:_89	961
chr1	130008625	130009037	CpG:_41	412
chr1	130027128	130027547	CpG:_36	419
chr1	130044322	130044540	CpG:_22	218
chr1	130050242	130050709	CpG:_40	467
chr1	130054822	130055848	CpG:_83	1026
chr1	130061983	130062483	CpG:_40	500
chr1	130069390	130069606	CpG:_21	216
chr1	130072965	130073569	CpG:_72	604
chr1	130076771	130077528	CpG:_61	757
chr1	130094046	130095264	CpG:_91	1218
chr1	130108051	130108387	CpG:_31	336
chr1	130120271	130120666	CpG:_34	395
chr1	130122134	130125086	CpG:_223	2952
chr1	130361999	130362992	CpG:_94	993
chr1	130410779	130411375	CpG:_52	596
chr1	130479523	130480734	CpG:_113	1211
chr1	130535208	130535814	CpG:_62	606
chr1	130656055	130656377	CpG:_26	322
chr1	130657142	130657436	CpG:_22	294
chr1	130707711	130708058	CpG:_28	347
chr1	130731169	130731405	CpG:_28	236
chr1	130749546	130749793	CpG:_23	247
chr1	130776598	130777410	CpG:_88	812
chr1	130822549	130822939	CpG:_33	390
chr1	130857263	130858280	CpG:_73	1017
chr1	130858623	130858941	CpG:_28	318
chr1	130880674	130881715	CpG:_89	1041
chr1	130885580	130887136	CpG:_118	1556
chr1	130918800	130919452	CpG:_72	652
chr1	130940067	130940571	CpG:_36	504
chr1	130997526	130997905	CpG:_32	379
chr1	131018759	131019272	CpG:_54	513
chr1	131050737	131051258	CpG:_60	521
chr1	131087430	131087906	CpG:_36	476
chr1	131096330	131096625	CpG:_27	295
chr1	131141954	131142223	CpG:_25	269
chr1	131172540	131173033	CpG:_41	493
chr1	131193403	131193916	CpG:_62	513
chr1	131225406	131226722	CpG:_105	1316
chr1	131240173	131241322	CpG:_116	1149
chr1	131241477	131241737	CpG:_18	260
chr1	131261509	131262239	CpG:_54	730
chr1	131305155	131306599	CpG:_119	1444
chr1	131310479	131310878	CpG:_31	399
chr1	131375445	131375806	CpG:_35	361
chr1	131394786	131395012	CpG:_24	226
chr1	131426818	131428628	CpG:_165	1810
chr1	131444756	131445565	CpG:_67	809
chr1	131449659	131450052	CpG:_47	393
chr1	131460436	131460649	CpG:_23	213
chr1	131479334	131480302	CpG:_109	968
chr1	131507815	131509612	CpG:_125	1797
chr1	131530546	131531351	CpG:_77	805
chr1	131543595	131543943	CpG:_28	348
chr1	131553511	131554833	CpG:_148	1322
chr1	131569292	131570270	CpG:_70	978
chr1	131615714	131616082	CpG:_36	368
chr1	131646929	131647839	CpG:_74	910
chr1	131650750	131651240	CpG:_42	490
chr1	131655786	131656014	CpG:_19	228
chr1	131660812	131663114	CpG:_171	2302
chr1	131695340	131695649	CpG:_30	309
chr1	131709666	131710714	CpG:_79	1048
chr1	131721956	131722667	CpG:_69	711
chr1	131725380	131726094	CpG:_64	714
chr1	131729094	131729659	CpG:_55	565
chr1	131847054	131847998	CpG:_111	944
chr1	131939632	131940798	CpG:_113	1166
chr1	131996126	131996723	CpG:_55	597
chr1	132789483	132789816	CpG:_27	333
chr1	132804170	132804717	CpG:_53	547
chr1	132923270	132923613	CpG:_39	343
chr1	132961219	132961436	CpG:_20	217
chr1	132989154	132989573	CpG:_33	419
chr1	132992332	132993219	CpG:_71	887
chr1	133974031	133974541	CpG:_44	510
chr1	133991024	133991249	CpG:_20	225
chr1	134003351	134003552	CpG:_18	201
chr1	134786002	134786940	CpG:_88	938
chr1	134859689	134860642	CpG:_93	953
chr1	134861215	134861569	CpG:_34	354
chr1	134905694	134905936	CpG:_25	242
chr1	134930148	134931217	CpG:_79	1069
chr1	134935259	134935680	CpG:_40	421
chr1	134951258	134951663	CpG:_43	405
chr1	135039179	135039873	CpG:_60	694
chr1	135077745	135078366	CpG:_44	621
chr1	135091631	135092633	CpG:_121	1002
chr1	135105940	135106330	CpG:_29	390
chr1	135106709	135106918	CpG:_19	209
chr1	135213036	135213648	CpG:_60	612
chr1	135269743	135270439	CpG:_52	696
chr1	135351200	135351610	CpG:_38	410
chr1	135408417	135408990	CpG:_55	573
chr1	135427399	135427682	CpG:_26	283
chr1	135803075	135803421	CpG:_28	346
chr1	136010044	136010551	CpG:_45	507
chr1	136028178	136028696	CpG:_51	518
chr1	136068983	136069348	CpG:_37	365
chr1	136087629	136088368	CpG:_68	739
chr1	136107284	136107674	CpG:_42	390
chr1	136122077	136122622	CpG:_37	545
chr1	136148734	136149285	CpG:_52	551
chr1	136155599	136156284	CpG:_52	685
chr1	136166649	136167045	CpG:_38	396
chr1	136191335	136191782	CpG:_41	447
chr1	136247774	136248318	CpG:_53	544
chr1	136301299	136301977	CpG:_48	678
chr1	136377179	136378062	CpG:_77	883
chr1	136386525	136387084	CpG:_43	559
chr1	136387300	136387588	CpG:_23	288
chr1	136524226	136525481	CpG:_120	1255
chr1	136530718	136530978	CpG:_27	260
chr1	136627044	136628433	CpG:_117	1389
chr1	136633575	136633918	CpG:_31	343
chr1	136748645	136750296	CpG:_126	1651
chr1	136772332	136773024	CpG:_65	692
chr1	137012176	137012599	CpG:_29	423
chr1	137051597	137052706	CpG:_99	1109
chr1	137097777	137098611	CpG:_102	834
chr1	137390991	137391468	CpG:_45	477
chr1	137521024	137521452	CpG:_49	428
chr1	137588138	137589143	CpG:_92	1005
chr1	137816595	137817067	CpG:_45	472
chr1	137848592	137848990	CpG:_35	398
chr1	138042318	138042541	CpG:_30	223
chr1	138354247	138354749	CpG:_49	502
chr1	138455554	138455800	CpG:_21	246
chr1	139349507	139349759	CpG:_34	252
chr1	139612609	139612986	CpG:_43	377
chr1	140274114	140275003	CpG:_80	889
chr1	140390763	140391378	CpG:_47	615
chr1	140392545	140392802	CpG:_24	257
chr1	140393265	140395400	CpG:_179	2135
chr1	140619878	140620514	CpG:_46	636
chr1	140636989	140637287	CpG:_24	298
chr1	140669482	140670331	CpG:_68	849
chr1	140737348	140737625	CpG:_36	277
chr1	140807738	140808472	CpG:_52	734
chr1	140866080	140867110	CpG:_124	1030
chr1	140979900	140980328	CpG:_34	428
chr1	141199594	141201791	CpG:_202	2197
chr1	141862580	141863583	CpG:_112	1003
chr1	141901643	141902420	CpG:_82	777
chr1	141909866	141910284	CpG:_36	418
chr1	141946736	141947597	CpG:_114	861
chr1	141973850	141974208	CpG:_38	358
chr1	142001475	142002109	CpG:_73	634
chr1	142015276	142015764	CpG:_45	488
chr1	142148896	142149317	CpG:_38	421
chr1	142258510	142260718	CpG:_186	2208
chr1	142477392	142477977	CpG:_46	585
chr1	142493096	142494224	CpG:_105	1128
chr1	142591375	142591972	CpG:_82	597
chr1	142667974	142668341	CpG:_45	367
chr1	142751870	142752310	CpG:_52	440
chr1	142759394	142760262	CpG:_80	868
chr1	142856322	142856564	CpG:_31	242
chr1	142973969	142975783	CpG:_143	1814
chr1	143172865	143173707	CpG:_78	842
chr1	143173859	143174198	CpG:_24	339
chr1	143215515	143216189	CpG:_55	674
chr1	143260812	143261771	CpG:_93	959
chr1	144140703	144142382	CpG:_151	1679
chr1	144459888	144460136	CpG:_22	248
chr1	144518345	144519319	CpG:_74	974
chr1	144828211	144828584	CpG:_32	373
chr1	144929253	144930026	CpG:_81	773
chr1	145110436	145110823	CpG:_29	387
chr1	145696128	145696469	CpG:_35	341
chr1	145698984	145700053	CpG:_82	1069
chr1	145701646	145702145	CpG:_35	499
chr1	146527141	146527861	CpG:_56	720
chr1	146710343	146710619	CpG:_24	276
chr1	146779659	146780421	CpG:_68	762
chr1	146832113	146832648	CpG:_54	535
chr1	146835153	146835354	CpG:_15	201
chr1	146892344	146893201	CpG:_84	857
chr1	147493011	147493425	CpG:_33	414
chr1	147581819	147582169	CpG:_41	350
chr1	147852382	147852671	CpG:_24	289
chr1	148584144	148585299	CpG:_95	1155
chr1	148937818	148938625	CpG:_67	807
chr1	148981972	148982607	CpG:_51	635
chr1	149135093	149136112	CpG:_91	1019
chr1	149272218	149273211	CpG:_101	993
chr1	150143485	150144626	CpG:_123	1141
chr1	150167498	150167786	CpG:_24	288
chr1	150224748	150225072	CpG:_34	324
chr1	150337816	150338053	CpG:_20	237
chr1	150744725	150745157	CpG:_41	432
chr1	151363920	151365131	CpG:_113	1211
chr1	152324153	152324607	CpG:_44	454
chr1	152330868	152331071	CpG:_23	203
chr1	152341565	152341916	CpG:_29	351
chr1	153187582	153188036	CpG:_50	454
chr1	153243407	153244536	CpG:_94	1129
chr1	153625827	153626314	CpG:_50	487
chr1	153681869	153682085	CpG:_16	216
chr1	153682192	153682863	CpG:_57	671
chr1	153858604	153860119	CpG:_149	1515
chr1	154144566	154145721	CpG:_140	1155
chr1	154198864	154199587	CpG:_75	723
chr1	154345750	154346764	CpG:_81	1014
chr1	154411032	154411534	CpG:_53	502
chr1	154482898	154483443	CpG:_50	545
chr1	154695516	154696128	CpG:_72	612
chr1	154706189	154706595	CpG:_40	406
chr1	154711496	154712420	CpG:_82	924
chr1	154855065	154857069	CpG:_196	2004
chr1	154990660	154990887	CpG:_23	227
chr1	154995248	154996137	CpG:_87	889
chr1	155067472	155068175	CpG:_61	703
chr1	155266996	155267890	CpG:_103	894
chr1	155341214	155348002	CpG:_484	6788
chr1	155613954	155614907	CpG:_91	953
chr1	155743886	155744675	CpG:_79	789
chr1	156012472	156013575	CpG:_131	1103
chr1	156035390	156035785	CpG:_47	395
chr1	156053888	156054756	CpG:_86	868
chr1	156122869	156123305	CpG:_51	436
chr1	156187744	156189565	CpG:_193	1821
chr1	156204286	156205364	CpG:_105	1078
chr1	156419035	156419302	CpG:_26	267
chr1	156419738	156420309	CpG:_54	571
chr1	156516521	156517148	CpG:_60	627
chr1	156585365	156586103	CpG:_64	738
chr1	156586760	156587127	CpG:_33	367
chr1	156589027	156589314	CpG:_27	287
chr1	157140947	157141362	CpG:_52	415
chr1	157167916	157168823	CpG:_90	907
chr1	157503190	157505051	CpG:_170	1861
chr1	157732384	157732768	CpG:_35	384
chr1	157743130	157743499	CpG:_43	369
chr1	157914828	157915530	CpG:_85	702
chr1	157964773	157965583	CpG:_84	810
chr1	158078514	158079339	CpG:_79	825
chr1	158150184	158151739	CpG:_167	1555
chr1	158556467	158558057	CpG:_109	1590
chr1	158611282	158611636	CpG:_30	354
chr1	158612564	158613196	CpG:_60	632
chr1	158774790	158775731	CpG:_92	941
chr1	159174607	159176014	CpG:_140	1407
chr1	159190017	159190290	CpG:_38	273
chr1	159524467	159525857	CpG:_138	1390
chr1	159801933	159802376	CpG:_34	443
chr1	159891940	159893127	CpG:_114	1187
chr1	160107498	160108441	CpG:_87	943
chr1	160179098	160180080	CpG:_109	982
chr1	160291986	160292840	CpG:_73	854
chr1	160452757	160453778	CpG:_110	1021
chr1	161510511	161511235	CpG:_68	724
chr1	161814028	161814298	CpG:_23	270
chr1	167892201	167892968	CpG:_70	767
chr1	168137926	168138976	CpG:_93	1050
chr1	168183901	168184291	CpG:_41	390
chr1	168200481	168200977	CpG:_58	496
chr1	171714040	171714341	CpG:_23	301
chr1	172021350	172021610	CpG:_30	260
chr1	172334488	172335201	CpG:_60	713
chr1	172391499	172392212	CpG:_60	713
chr1	172960451	172961319	CpG:_104	868
chr1	173092073	173092824	CpG:_85	751
chr1	173100559	173101233	CpG:_51	674
chr1	173101821	173102176	CpG:_31	355
chr1	173105603	173105932	CpG:_31	329
chr1	173107631	173108334	CpG:_58	703
chr1	173109425	173109715	CpG:_23	290
chr1	173111030	173111376	CpG:_26	346
chr1	173346761	173347705	CpG:_113	944
chr1	173349010	173349227	CpG:_21	217
chr1	175234713	175235172	CpG:_37	459
chr1	175238608	175239263	CpG:_73	655
chr1	175240028	175240257	CpG:_23	229
chr1	175240838	175241052	CpG:_17	214
chr1	175241620	175242274	CpG:_55	654
chr1	175346721	175347210	CpG:_43	489
chr1	175609694	175610160	CpG:_42	466
chr1	175823149	175823704	CpG:_57	555
chr1	175870163	175870980	CpG:_83	817
chr1	175939287	175940391	CpG:_92	1104
chr1	176073466	176074658	CpG:_131	1192
[truncated: 25,270 more rows]

## Sheet: Asia_NLE_v1
chr	start	end	name	length (bp)
chr1a	15	469	CpG: 38	454
chr1a	30255	30815	CpG: 51	560
chr1a	45605	46758	CpG: 126	1153
chr1a	283786	284485	CpG: 57	699
chr1a	357561	358824	CpG: 126	1263
chr1a	728203	729230	CpG: 102	1027
chr1a	771263	772960	CpG: 155	1697
chr1a	774636	776209	CpG: 113	1573
chr1a	827134	827434	CpG: 32	300
chr1a	861811	862627	CpG: 101	816
chr1a	1144454	1146195	CpG: 178	1741
chr1a	1479515	1481376	CpG: 131	1861
chr1a	1604528	1606139	CpG: 104	1611
chr1a	1606491	1608278	CpG: 145	1787
chr1a	1611200	1612754	CpG: 133	1554
chr1a	1680058	1680510	CpG: 49	452
chr1a	1682670	1683191	CpG: 37	521
chr1a	1687422	1687855	CpG: 39	433
chr1a	1688764	1689520	CpG: 80	756
chr1a	1690340	1690543	CpG: 20	203
chr1a	2651038	2654114	CpG: 252	3076
chr1a	3277681	3279342	CpG: 137	1661
chr1a	3375505	3376358	CpG: 92	853
chr1a	3513973	3514436	CpG: 46	463
chr1a	3596967	3597298	CpG: 26	331
chr1a	3843943	3844904	CpG: 78	961
chr1a	4198515	4199438	CpG: 81	923
chr1a	4820309	4821103	CpG: 68	794
chr1a	4997922	5000289	CpG: 181	2367
chr1a	5209543	5210199	CpG: 75	656
chr1a	5375552	5376251	CpG: 69	699
chr1a	5392611	5393311	CpG: 61	700
chr1a	5454535	5455642	CpG: 116	1107
chr1a	5503457	5504350	CpG: 112	893
chr1a	5705667	5706760	CpG: 120	1093
chr1a	5760142	5760554	CpG: 36	412
chr1a	5760872	5761476	CpG: 43	604
chr1a	5832861	5833149	CpG: 23	288
chr1a	6020010	6020220	CpG: 17	210
chr1a	6060769	6061045	CpG: 25	276
chr1a	6137767	6138263	CpG: 44	496
chr1a	6150580	6150799	CpG: 22	219
chr1a	6337582	6338741	CpG: 120	1159
chr1a	6538264	6538690	CpG: 62	426
chr1a	6711839	6713535	CpG: 153	1696
chr1a	7114397	7116134	CpG: 179	1737
chr1a	7350077	7350744	CpG: 71	667
chr1a	7355034	7355350	CpG: 23	316
chr1a	7374477	7374791	CpG: 25	314
chr1a	7392435	7393369	CpG: 88	934
chr1a	7438238	7439949	CpG: 161	1711
chr1a	8583839	8584163	CpG: 33	324
chr1a	9653346	9654728	CpG: 121	1382
chr1a	11421248	11421881	CpG: 68	633
chr1a	12383878	12384562	CpG: 55	684
chr1a	13500255	13500582	CpG: 30	327
chr1a	13991632	13992858	CpG: 103	1226
chr1a	15038472	15041558	CpG: 236	3086
chr1a	15047908	15048498	CpG: 81	590
chr1a	15071535	15073563	CpG: 141	2028
chr1a	15422907	15423441	CpG: 55	534
chr1a	15701596	15701847	CpG: 26	251
chr1a	15719002	15719258	CpG: 31	256
chr1a	16027423	16028525	CpG: 92	1102
chr1a	16126391	16127073	CpG: 65	682
chr1a	16217036	16218090	CpG: 100	1054
chr1a	16258091	16258688	CpG: 57	597
chr1a	17430977	17431221	CpG: 30	244
chr1a	17534885	17535119	CpG: 20	234
chr1a	17577549	17579424	CpG: 161	1875
chr1a	17838627	17839506	CpG: 94	879
chr1a	18276932	18277932	CpG: 121	1000
chr1a	18609235	18610296	CpG: 94	1061
chr1a	19132871	19133105	CpG: 21	234
chr1a	19486721	19487706	CpG: 83	985
chr1a	19772229	19772853	CpG: 54	624
chr1a	19834181	19834847	CpG: 55	666
chr1a	19859525	19860116	CpG: 66	591
chr1a	19943400	19944842	CpG: 132	1442
chr1a	20091687	20092368	CpG: 56	681
chr1a	20131724	20132580	CpG: 65	856
chr1a	20188252	20188588	CpG: 37	336
chr1a	20509980	20511066	CpG: 97	1086
chr1a	20658867	20659332	CpG: 36	465
chr1a	21328238	21330076	CpG: 157	1838
chr1a	21395972	21396582	CpG: 69	610
chr1a	21751536	21751899	CpG: 31	363
chr1a	21995440	21995876	CpG: 43	436
chr1a	22044209	22044566	CpG: 38	357
chr1a	22050689	22051247	CpG: 49	558
chr1a	22197372	22198052	CpG: 82	680
chr1a	22425180	22426007	CpG: 67	827
chr1a	22597514	22598164	CpG: 50	650
chr1a	22600719	22601133	CpG: 35	414
chr1a	22603383	22603618	CpG: 32	235
chr1a	22606988	22607521	CpG: 47	533
chr1a	22626656	22628572	CpG: 167	1916
chr1a	22638689	22639031	CpG: 38	342
chr1a	22641489	22642351	CpG: 91	862
chr1a	22977000	22977708	CpG: 77	708
chr1a	23018250	23018630	CpG: 28	380
chr1a	23129261	23131012	CpG: 200	1751
chr1a	23560794	23562251	CpG: 152	1457
chr1a	24009737	24010476	CpG: 92	739
chr1a	24349748	24351382	CpG: 132	1634
chr1a	24544926	24546189	CpG: 87	1263
chr1a	24808796	24809337	CpG: 75	541
chr1a	24953925	24954832	CpG: 77	907
chr1a	25064482	25064777	CpG: 29	295
chr1a	25098524	25098831	CpG: 36	307
chr1a	25100052	25100878	CpG: 95	826
chr1a	25279094	25281095	CpG: 230	2001
chr1a	25432470	25432860	CpG: 59	390
chr1a	25479346	25480142	CpG: 95	796
chr1a	25587298	25588247	CpG: 107	949
chr1a	25666489	25667651	CpG: 107	1162
chr1a	25744937	25745949	CpG: 81	1012
chr1a	25974074	25974413	CpG: 26	339
chr1a	26942264	26942920	CpG: 52	656
chr1a	27092776	27096083	CpG: 309	3307
chr1a	27116163	27116869	CpG: 69	706
chr1a	27159122	27159598	CpG: 39	476
chr1a	27310703	27312043	CpG: 133	1340
chr1a	27727536	27728286	CpG: 53	750
chr1a	28886285	28887041	CpG: 89	756
chr1a	28925370	28925732	CpG: 37	362
chr1a	29030783	29031061	CpG: 23	278
chr1a	29127778	29128328	CpG: 55	550
chr1a	29338595	29340060	CpG: 145	1465
chr1a	29604600	29604973	CpG: 34	373
chr1a	29644364	29645664	CpG: 87	1300
chr1a	29646056	29646378	CpG: 25	322
chr1a	29815936	29816385	CpG: 49	449
chr1a	29831962	29832888	CpG: 83	926
chr1a	30492675	30493506	CpG: 61	831
chr1a	30582342	30582707	CpG: 29	365
chr1a	32764606	32766185	CpG: 127	1579
chr1a	32975086	32975449	CpG: 33	363
chr1a	33023966	33025182	CpG: 109	1216
chr1a	33070371	33071566	CpG: 110	1195
chr1a	33108045	33108438	CpG: 33	393
chr1a	33158515	33158761	CpG: 17	246
chr1a	33158880	33159169	CpG: 24	289
chr1a	33534833	33535913	CpG: 95	1080
chr1a	33967316	33967640	CpG: 27	324
chr1a	34087594	34088643	CpG: 112	1049
chr1a	34132937	34133663	CpG: 96	726
chr1a	34145555	34145785	CpG: 28	230
chr1a	34188320	34189126	CpG: 76	806
chr1a	34448952	34449957	CpG: 75	1005
chr1a	34547796	34548008	CpG: 21	212
chr1a	34639254	34639911	CpG: 73	657
chr1a	34716970	34717546	CpG: 75	576
chr1a	34717691	34717911	CpG: 16	220
chr1a	34720108	34726539	CpG: 433	6431
chr1a	35243333	35243708	CpG: 30	375
chr1a	35316817	35317286	CpG: 32	469
chr1a	35317488	35318053	CpG: 65	565
chr1a	35430957	35432255	CpG: 153	1298
chr1a	35555899	35556265	CpG: 26	366
chr1a	35597621	35598448	CpG: 90	827
chr1a	35736092	35736701	CpG: 67	609
chr1a	35747376	35748169	CpG: 76	793
chr1a	35834629	35837205	CpG: 219	2576
chr1a	36282717	36283959	CpG: 109	1242
chr1a	36338647	36338920	CpG: 19	273
chr1a	36345484	36345930	CpG: 39	446
chr1a	36419917	36420417	CpG: 64	500
chr1a	36452531	36453069	CpG: 80	538
chr1a	36481752	36482346	CpG: 59	594
chr1a	36553716	36556561	CpG: 283	2845
chr1a	36616076	36616700	CpG: 55	624
chr1a	36685353	36685578	CpG: 20	225
chr1a	36685923	36686131	CpG: 28	208
chr1a	36688634	36690878	CpG: 261	2244
chr1a	36691489	36692156	CpG: 51	667
chr1a	36694465	36694732	CpG: 20	267
chr1a	36694959	36695395	CpG: 43	436
chr1a	36695687	36695975	CpG: 23	288
chr1a	36740028	36740440	CpG: 51	412
chr1a	36805622	36806013	CpG: 39	391
chr1a	36849356	36850016	CpG: 73	660
chr1a	36916741	36917761	CpG: 110	1020
chr1a	37041879	37043117	CpG: 99	1238
chr1a	37132934	37133792	CpG: 113	858
chr1a	37231153	37231912	CpG: 49	759
chr1a	37261173	37262497	CpG: 118	1324
chr1a	37359200	37359638	CpG: 55	438
chr1a	37375070	37375501	CpG: 46	431
chr1a	37419910	37420592	CpG: 59	682
chr1a	37429588	37429840	CpG: 18	252
chr1a	37458880	37459532	CpG: 68	652
chr1a	37479941	37480472	CpG: 51	531
chr1a	37481703	37482152	CpG: 35	449
chr1a	37501930	37502467	CpG: 55	537
chr1a	37558493	37558982	CpG: 37	489
chr1a	37626236	37626875	CpG: 55	639
chr1a	37652061	37652922	CpG: 90	861
chr1a	37687817	37689292	CpG: 175	1475
chr1a	37741393	37742184	CpG: 68	791
chr1a	37811259	37812251	CpG: 79	992
chr1a	37857928	37859292	CpG: 125	1364
chr1a	37880042	37882116	CpG: 228	2074
chr1a	37913527	37913943	CpG: 47	416
chr1a	38066093	38066986	CpG: 80	893
chr1a	38067536	38067786	CpG: 27	250
chr1a	38254566	38255228	CpG: 58	662
chr1a	38256337	38256587	CpG: 24	250
chr1a	38260709	38261918	CpG: 126	1209
chr1a	38402063	38403233	CpG: 92	1170
chr1a	38491829	38492171	CpG: 30	342
chr1a	38547470	38547789	CpG: 30	319
chr1a	38718674	38718892	CpG: 22	218
chr1a	38754976	38756917	CpG: 177	1941
chr1a	38761149	38766797	CpG: 417	5648
chr1a	38825118	38825363	CpG: 21	245
chr1a	38919454	38920388	CpG: 78	934
chr1a	38952014	38953024	CpG: 99	1010
chr1a	38956494	38956813	CpG: 26	319
chr1a	38978488	38978764	CpG: 29	276
chr1a	39192867	39193241	CpG: 29	374
chr1a	39231000	39231296	CpG: 41	296
chr1a	39274198	39275501	CpG: 154	1303
chr1a	39553008	39553360	CpG: 37	352
chr1a	39650260	39651034	CpG: 78	774
chr1a	39747526	39747825	CpG: 25	299
chr1a	39757917	39758605	CpG: 60	688
chr1a	39760860	39761393	CpG: 56	533
chr1a	39771328	39772036	CpG: 60	708
chr1a	39774393	39774926	CpG: 35	533
chr1a	39775312	39776104	CpG: 62	792
chr1a	40028698	40029749	CpG: 100	1051
chr1a	40071430	40071900	CpG: 42	470
chr1a	40114516	40114761	CpG: 19	245
chr1a	40140624	40141021	CpG: 30	397
chr1a	40162837	40164832	CpG: 177	1995
chr1a	40223607	40224642	CpG: 115	1035
chr1a	40310492	40311124	CpG: 58	632
chr1a	40317566	40318232	CpG: 75	666
chr1a	40365390	40367894	CpG: 182	2504
chr1a	40370256	40375179	CpG: 381	4923
chr1a	40376785	40377696	CpG: 67	911
chr1a	40379979	40380397	CpG: 47	418
chr1a	40465432	40465767	CpG: 27	335
chr1a	40495891	40496116	CpG: 19	225
chr1a	40497210	40497483	CpG: 31	273
chr1a	40677990	40679977	CpG: 200	1987
chr1a	40688631	40688993	CpG: 49	362
chr1a	40739385	40739620	CpG: 20	235
chr1a	40803358	40804926	CpG: 188	1568
chr1a	40885378	40885830	CpG: 50	452
chr1a	40907995	40908199	CpG: 23	204
chr1a	40914400	40914617	CpG: 15	217
chr1a	40933040	40933280	CpG: 19	240
chr1a	40939733	40940001	CpG: 27	268
chr1a	41045270	41047236	CpG: 209	1966
chr1a	41092567	41093711	CpG: 104	1144
chr1a	41130843	41132305	CpG: 151	1462
chr1a	41163556	41164281	CpG: 74	725
chr1a	41275078	41275445	CpG: 30	367
chr1a	41316186	41316884	CpG: 57	698
chr1a	41376647	41378901	CpG: 190	2254
chr1a	41422821	41424192	CpG: 144	1371
chr1a	41470642	41471295	CpG: 53	653
chr1a	41474519	41474867	CpG: 27	348
chr1a	41526003	41526649	CpG: 76	646
chr1a	41877696	41878193	CpG: 58	497
chr1a	41911029	41911566	CpG: 49	537
chr1a	41994742	41995167	CpG: 32	425
chr1a	42170232	42170456	CpG: 22	224
chr1a	42189980	42190526	CpG: 53	546
chr1a	42201504	42201727	CpG: 17	223
chr1a	42323127	42325334	CpG: 225	2207
chr1a	42387282	42387596	CpG: 31	314
chr1a	42537286	42537683	CpG: 39	397
chr1a	42545833	42546568	CpG: 59	735
chr1a	42556159	42556360	CpG: 20	201
chr1a	42576045	42576413	CpG: 32	368
chr1a	42829114	42830711	CpG: 182	1597
chr1a	42832396	42832983	CpG: 71	587
chr1a	42893984	42894549	CpG: 71	565
chr1a	43058728	43059686	CpG: 78	958
chr1a	43091843	43092106	CpG: 24	263
chr1a	43114283	43114507	CpG: 22	224
chr1a	43133950	43134864	CpG: 64	914
chr1a	43461187	43461987	CpG: 82	800
chr1a	44484713	44487053	CpG: 198	2340
chr1a	44596396	44597236	CpG: 79	840
chr1a	44714066	44714267	CpG: 18	201
chr1a	44772116	44772787	CpG: 87	671
chr1a	44779388	44780641	CpG: 128	1253
chr1a	44849911	44850281	CpG: 33	370
chr1a	44911927	44912657	CpG: 72	730
chr1a	45086332	45086634	CpG: 25	302
chr1a	45095711	45096918	CpG: 111	1207
chr1a	45556661	45558148	CpG: 137	1487
chr1a	45700871	45702469	CpG: 163	1598
chr1a	45841216	45841670	CpG: 38	454
chr1a	45898685	45898914	CpG: 21	229
chr1a	45961521	45962429	CpG: 75	908
chr1a	45982597	45983174	CpG: 50	577
chr1a	46038358	46038845	CpG: 41	487
chr1a	46073265	46074059	CpG: 73	794
chr1a	46093910	46094370	CpG: 35	460
chr1a	46301589	46302894	CpG: 148	1305
chr1a	46631839	46632198	CpG: 34	359
chr1a	46760874	46761107	CpG: 19	233
chr1a	46826546	46826763	CpG: 18	217
chr1a	46827622	46829688	CpG: 244	2066
chr1a	47395731	47396628	CpG: 85	897
chr1a	47466769	47467785	CpG: 121	1016
chr1a	47643374	47644522	CpG: 149	1148
chr1a	47805890	47806827	CpG: 104	937
chr1a	47903446	47904448	CpG: 118	1002
chr1a	48122207	48122596	CpG: 44	389
chr1a	48961540	48964086	CpG: 212	2546
chr1a	49512970	49513580	CpG: 43	610
chr1a	49674556	49676341	CpG: 171	1785
chr1a	49700401	49701320	CpG: 79	919
chr1a	49732533	49733286	CpG: 91	753
chr1a	49846263	49847297	CpG: 133	1034
chr1a	49956342	49957892	CpG: 130	1550
chr1a	50040054	50040820	CpG: 87	766
chr1a	50109419	50110843	CpG: 140	1424
chr1a	50574097	50575048	CpG: 126	951
chr1a	51916363	51919255	CpG: 233	2892
chr1a	53264986	53265191	CpG: 15	205
chr1a	54082263	54085340	CpG: 281	3077
chr1a	54185680	54186098	CpG: 42	418
chr1a	55412165	55412997	CpG: 89	832
chr1a	55480050	55480586	CpG: 77	536
chr1a	55662960	55664597	CpG: 204	1637
chr1a	56053066	56053422	CpG: 25	356
chr1a	56053670	56054303	CpG: 67	633
chr1a	56538335	56539611	CpG: 135	1276
chr1a	56749277	56749570	CpG: 34	293
chr1a	56751322	56754028	CpG: 209	2706
chr1a	56755588	56756450	CpG: 74	862
chr1a	56757262	56757481	CpG: 25	219
chr1a	56757969	56758452	CpG: 38	483
chr1a	56869133	56869835	CpG: 64	702
chr1a	57334436	57335121	CpG: 63	685
chr1a	57387482	57388748	CpG: 104	1266
chr1a	57881494	57881795	CpG: 22	301
chr1a	57882026	57882233	CpG: 21	207
chr1a	57882709	57883554	CpG: 92	845
chr1a	57883674	57883928	CpG: 18	254
chr1a	58688234	58689422	CpG: 114	1188
chr1a	58750386	58751227	CpG: 117	841
chr1a	58820458	58821755	CpG: 154	1297
chr1a	58836710	58837090	CpG: 31	380
chr1a	58894187	58894405	CpG: 36	218
chr1a	59291747	59292932	CpG: 100	1185
chr1a	59293426	59293832	CpG: 40	406
chr1a	60332541	60332753	CpG: 17	212
chr1a	61459458	61461061	CpG: 171	1603
chr1a	61675897	61676559	CpG: 56	662
chr1a	61886411	61887450	CpG: 89	1039
chr1a	62051602	62053216	CpG: 134	1614
chr1a	62371464	62372080	CpG: 59	616
chr1a	62463181	62463386	CpG: 18	205
chr1a	63403591	63405064	CpG: 113	1473
chr1a	63409722	63411536	CpG: 149	1814
chr1a	63562165	63562733	CpG: 68	568
chr1a	63775166	63775887	CpG: 55	721
chr1a	64070547	64071079	CpG: 63	532
chr1a	64156470	64157749	CpG: 126	1279
chr1a	64316068	64317288	CpG: 144	1220
chr1a	64419982	64420504	CpG: 45	522
chr1a	64512133	64512939	CpG: 76	806
chr1a	64594508	64594718	CpG: 19	210
chr1a	64614188	64614398	CpG: 19	210
chr1a	64690627	64691398	CpG: 90	771
chr1a	64742832	64744102	CpG: 107	1270
chr1a	65033947	65034338	CpG: 31	391
chr1a	65307848	65308073	CpG: 17	225
chr1a	65319042	65319421	CpG: 32	379
chr1a	65381665	65382214	CpG: 41	549
chr1a	66175709	66175998	CpG: 20	289
chr1a	66203001	66203241	CpG: 31	240
chr1a	66365567	66365850	CpG: 25	283
chr1a	66378647	66379489	CpG: 78	842
chr1a	66399568	66400849	CpG: 125	1281
chr1a	66413348	66414914	CpG: 161	1566
chr1a	66469342	66469825	CpG: 42	483
chr1a	66473849	66474607	CpG: 80	758
chr1a	66558426	66559549	CpG: 118	1123
chr1a	66652627	66653219	CpG: 46	592
chr1a	66663104	66663448	CpG: 30	344
chr1a	66668156	66668758	CpG: 53	602
chr1a	66684175	66685685	CpG: 140	1510
chr1a	66790446	66790777	CpG: 44	331
chr1a	66905104	66905634	CpG: 51	530
chr1a	67020541	67021532	CpG: 129	991
chr1a	67099794	67100382	CpG: 62	588
chr1a	67185826	67186663	CpG: 81	837
chr1a	67328974	67329875	CpG: 117	901
chr1a	67357112	67357813	CpG: 55	701
chr1a	67466204	67467014	CpG: 79	810
chr1a	67655994	67657606	CpG: 164	1612
chr1a	67698636	67699080	CpG: 58	444
chr1a	67767995	67768783	CpG: 74	788
chr1a	67910408	67912731	CpG: 176	2323
chr1a	68066009	68066713	CpG: 62	704
chr1a	68484037	68485575	CpG: 165	1538
chr1a	68789737	68790234	CpG: 60	497
chr1a	68867149	68869261	CpG: 167	2112
chr1a	69067758	69069008	CpG: 102	1250
chr1a	69111192	69112501	CpG: 137	1309
chr1a	69353694	69354930	CpG: 135	1236
chr1a	69492788	69493684	CpG: 97	896
chr1a	69505272	69505632	CpG: 28	360
chr1a	69528238	69528638	CpG: 42	400
chr1a	69588667	69589590	CpG: 76	923
chr1a	69776105	69777267	CpG: 127	1162
chr1a	69997762	69999123	CpG: 154	1361
chr1a	70783538	70783998	CpG: 58	460
chr1a	70788915	70789119	CpG: 19	204
chr1a	70790387	70793210	CpG: 219	2823
chr1a	70800690	70801395	CpG: 51	705
chr1a	71052852	71053079	CpG: 18	227
chr1a	71226787	71227613	CpG: 76	826
chr1a	71271323	71271963	CpG: 88	640
chr1a	71317672	71318086	CpG: 50	414
chr1a	71341561	71342209	CpG: 53	648
chr1a	71396076	71399273	CpG: 307	3197
chr1a	71736537	71737765	CpG: 138	1228
chr1a	71865713	71866130	CpG: 45	417
chr1a	71881901	71882319	CpG: 45	418
chr1a	71906070	71906896	CpG: 87	826
chr1a	71987267	71988259	CpG: 112	992
chr1a	72049607	72049926	CpG: 28	319
chr1a	72134536	72135551	CpG: 114	1015
chr1a	72163653	72164016	CpG: 30	363
chr1a	72278493	72278734	CpG: 27	241
chr1a	72307375	72307648	CpG: 25	273
chr1a	72455355	72456676	CpG: 154	1321
chr1a	72992413	72994031	CpG: 174	1618
chr1a	73446530	73446862	CpG: 41	332
chr1a	73655632	73656783	CpG: 92	1151
chr1a	73659444	73660338	CpG: 86	894
chr1a	73669387	73671162	CpG: 143	1775
chr1a	73672844	73673061	CpG: 21	217
chr1a	73673485	73673939	CpG: 30	454
chr1a	73678154	73679077	CpG: 70	923
chr1a	74119412	74119849	CpG: 54	437
chr1a	74230398	74231247	CpG: 67	849
chr1a	74710612	74711863	CpG: 117	1251
chr1a	75004845	75005801	CpG: 72	956
chr1a	75060055	75060743	CpG: 56	688
chr1a	75105792	75106256	CpG: 39	464
chr1a	75159126	75159359	CpG: 20	233
chr1a	75159571	75160782	CpG: 102	1211
chr1a	75257970	75258632	CpG: 63	662
chr1a	75289449	75289785	CpG: 29	336
chr1a	75498202	75499474	CpG: 132	1272
chr1a	75507934	75508523	CpG: 54	589
chr1a	76086058	76087405	CpG: 103	1347
chr1a	76364735	76366405	CpG: 188	1670
chr1a	76384518	76385712	CpG: 123	1194
chr1a	76482870	76483159	CpG: 24	289
chr1a	76537442	76537787	CpG: 49	345
chr1a	76638665	76639055	CpG: 40	390
chr1a	76776317	76776892	CpG: 73	575
chr1a	76826099	76826711	CpG: 55	612
chr1a	76997658	76998493	CpG: 84	835
chr1a	77072998	77073512	CpG: 47	514
chr1a	77156605	77157829	CpG: 109	1224
chr1a	77234802	77235306	CpG: 43	504
chr1a	77387725	77388267	CpG: 49	542
chr1a	77415183	77415475	CpG: 27	292
chr1a	77417142	77419594	CpG: 173	2452
chr1a	77422919	77424040	CpG: 134	1121
chr1a	77546994	77547433	CpG: 43	439
chr1a	77551762	77552512	CpG: 57	750
chr1a	77556902	77559346	CpG: 186	2444
chr1a	77566423	77567431	CpG: 103	1008
chr1a	77630853	77633565	CpG: 208	2712
chr1a	77897436	77898046	CpG: 53	610
chr1a	78183251	78184614	CpG: 163	1363
chr1a	78224328	78225915	CpG: 140	1587
chr1a	78602349	78603641	CpG: 127	1292
chr1a	78658624	78658956	CpG: 40	332
chr1a	78668615	78668909	CpG: 35	294
chr1a	78718837	78719695	CpG: 96	858
chr1a	78770801	78771560	CpG: 58	759
chr1a	79034794	79035391	CpG: 56	597
chr1a	79962507	79963497	CpG: 100	990
chr1a	80484571	80485613	CpG: 91	1042
chr1a	80537250	80537489	CpG: 23	239
chr1a	80585734	80586368	CpG: 63	634
chr1a	80678410	80679420	CpG: 107	1010
chr1a	80793170	80794150	CpG: 118	980
chr1a	81239175	81239682	CpG: 43	507
chr1a	81275482	81276030	CpG: 41	548
chr1a	81276174	81276499	CpG: 26	325
chr1a	81322489	81323389	CpG: 75	900
chr1a	81400686	81401351	CpG: 76	665
chr1a	81440527	81442746	CpG: 203	2219
chr1a	81477532	81480014	CpG: 212	2482
chr1a	81487559	81487919	CpG: 39	360
chr1a	81541817	81542118	CpG: 35	301
chr1a	81644582	81645704	CpG: 105	1122
chr1a	81670555	81670874	CpG: 23	319
chr1a	81686280	81686574	CpG: 24	294
chr1a	81692235	81692636	CpG: 41	401
chr1a	81715911	81716255	CpG: 32	344
chr1a	81823221	81824483	CpG: 99	1262
chr1a	81854971	81855472	CpG: 46	501
chr1a	81912346	81913171	CpG: 79	825
chr1a	81923979	81924590	CpG: 56	611
chr1a	82036426	82037968	CpG: 126	1542
chr1a	82352066	82354025	CpG: 205	1959
chr1a	82738235	82738695	CpG: 36	460
chr1a	83465195	83466897	CpG: 163	1702
chr1a	84228366	84229258	CpG: 106	892
chr1a	84351646	84352828	CpG: 84	1182
chr1a	84408707	84409316	CpG: 66	609
chr1a	84471342	84471855	CpG: 40	513
chr1a	84514019	84514873	CpG: 102	854
chr1a	84532414	84533270	CpG: 90	856
chr1a	84599179	84599725	CpG: 56	546
chr1a	84619086	84619775	CpG: 52	689
chr1a	84676374	84677291	CpG: 110	917
chr1a	85634265	85634657	CpG: 42	392
chr1a	85634815	85635108	CpG: 22	293
chr1a	85795726	85796075	CpG: 34	349
chr1a	85798672	85801988	CpG: 228	3316
chr1a	85822137	85822884	CpG: 89	747
chr1a	85885871	85886264	CpG: 37	393
chr1a	85990606	85992807	CpG: 182	2201
chr1a	86077919	86078147	CpG: 17	228
chr1a	86178136	86180259	CpG: 162	2123
chr1a	86226031	86226678	CpG: 52	647
chr1a	86290572	86292419	CpG: 189	1847
chr1a	86429839	86430199	CpG: 38	360
chr1a	86517896	86519421	CpG: 140	1525
chr1a	86583008	86583420	CpG: 35	412
chr1a	86606628	86610167	CpG: 347	3539
chr1a	86646501	86647622	CpG: 114	1121
chr1a	86764192	86764695	CpG: 38	503
chr1a	86806967	86808042	CpG: 99	1075
chr1a	86811309	86811524	CpG: 18	215
chr1a	86891680	86892071	CpG: 32	391
chr1a	86920830	86921270	CpG: 53	440
chr1a	86970704	86970932	CpG: 17	228
chr1a	87081892	87082094	CpG: 16	202
chr1a	87230603	87231571	CpG: 110	968
chr1a	87276179	87276419	CpG: 32	240
chr1a	87276659	87276861	CpG: 15	202
chr1a	87409887	87410212	CpG: 26	325
chr1a	87631444	87631725	CpG: 31	281
chr1a	87671443	87672755	CpG: 132	1312
chr1a	87840133	87841439	CpG: 147	1306
chr1a	87853489	87853909	CpG: 49	420
chr1a	87941061	87942486	CpG: 136	1425
chr1a	88367201	88368580	CpG: 127	1379
chr1a	88985914	88986811	CpG: 115	897
chr1a	88987200	88987451	CpG: 18	251
chr1a	89947250	89948905	CpG: 146	1655
chr1a	89981250	89982278	CpG: 88	1028
chr1a	90080771	90081106	CpG: 28	335
chr1a	90114232	90114847	CpG: 52	615
chr1a	90194296	90195147	CpG: 74	851
chr1a	90307912	90308971	CpG: 123	1059
chr1a	90310196	90310555	CpG: 39	359
chr1a	90316588	90317225	CpG: 59	637
chr1a	90543265	90544074	CpG: 53	809
chr1a	90576029	90577357	CpG: 142	1328
chr1a	90621468	90622020	CpG: 79	552
chr1a	90657327	90657876	CpG: 59	549
chr1a	91234399	91236253	CpG: 163	1854
chr1a	91359959	91360723	CpG: 58	764
chr1a	92073889	92076032	CpG: 166	2143
chr1a	92079019	92079301	CpG: 21	282
chr1a	92079618	92080908	CpG: 111	1290
chr1a	92942657	92944158	CpG: 150	1501
chr1a	93094185	93095223	CpG: 108	1038
chr1a	93208848	93209645	CpG: 65	797
chr1a	93591832	93592240	CpG: 65	408
chr1a	93673599	93674121	CpG: 48	522
chr1a	93680539	93680859	CpG: 39	320
chr1a	93684356	93684572	CpG: 32	216
chr1a	93756977	93757956	CpG: 90	979
chr1a	93828747	93829381	CpG: 64	634
chr1a	93990435	93992114	CpG: 187	1679
chr1a	94098525	94099425	CpG: 65	900
chr1a	94156050	94156481	CpG: 50	431
chr1a	94233777	94234659	CpG: 67	882
chr1a	94397161	94397461	CpG: 22	300
chr1a	94451875	94452263	CpG: 35	388
chr1a	94485088	94485371	CpG: 20	283
chr1a	94485585	94485792	CpG: 25	207
chr1a	94497367	94498298	CpG: 113	931
chr1a	94634393	94636842	CpG: 247	2449
chr1a	94919287	94919994	CpG: 63	707
chr1a	95408433	95408879	CpG: 31	446
chr1a	95591942	95592446	CpG: 54	504
chr1a	95593193	95594069	CpG: 66	876
chr1a	95596174	95596685	CpG: 49	511
chr1a	95601839	95602069	CpG: 19	230
chr1a	95604832	95608974	CpG: 306	4142
chr1a	95609311	95609629	CpG: 27	318
chr1a	95610131	95610898	CpG: 55	767
chr1a	95611896	95612898	CpG: 73	1002
chr1a	95670178	95670450	CpG: 21	272
chr1a	95670662	95675032	CpG: 303	4370
chr1a	95737663	95739245	CpG: 133	1582
chr1a	95747052	95747493	CpG: 35	441
chr1a	95748608	95750083	CpG: 106	1475
chr1a	95752756	95754583	CpG: 139	1827
chr1a	95757286	95758115	CpG: 80	829
chr1a	96169716	96170228	CpG: 37	512
chr1a	96278592	96279283	CpG: 64	691
chr1a	96303584	96304400	CpG: 75	816
chr1a	96704290	96706305	CpG: 160	2015
chr1a	96708673	96709330	CpG: 62	657
chr1a	96712499	96713483	CpG: 97	984
chr1a	96715518	96717534	CpG: 167	2016
chr1a	96719285	96719594	CpG: 28	309
chr1a	96720584	96721038	CpG: 43	454
chr1a	96732073	96732512	CpG: 38	439
chr1a	96743151	96743909	CpG: 79	758
chr1a	97316057	97316416	CpG: 30	359
chr1a	97316496	97316766	CpG: 18	270
chr1a	97317146	97319807	CpG: 192	2661
chr1a	97364367	97365649	CpG: 118	1282
chr1a	98173741	98174503	CpG: 67	762
chr1a	98185307	98185667	CpG: 27	360
chr1a	98246695	98247562	CpG: 70	867
chr1a	98317652	98318831	CpG: 102	1179
chr1a	98459665	98461264	CpG: 136	1599
chr1a	99903936	99904448	CpG: 50	512
chr1a	99905558	99905819	CpG: 29	261
chr1a	103101983	103102218	CpG: 19	235
chr1a	103102491	103102788	CpG: 25	297
chr1a	103111375	103112237	CpG: 76	862
chr1a	103172819	103173262	CpG: 30	443
chr1a	103293574	103293905	CpG: 30	331
chr1a	103344963	103345455	CpG: 47	492
chr1a	103346719	103347077	CpG: 32	358
chr1a	103470464	103471148	CpG: 66	684
chr1a	104655320	104655537	CpG: 26	217
chr1a	105173303	105173731	CpG: 30	428
chr1a	105665263	105667385	CpG: 222	2122
chr1a	106587514	106587960	CpG: 43	446
chr2	2875	4097	CpG: 130	1222
chr2	85468	85750	CpG: 36	282
chr2	246879	247477	CpG: 65	598
chr2	282747	282988	CpG: 23	241
chr2	283672	284131	CpG: 34	459
chr2	286000	286302	CpG: 22	302
chr2	290909	291355	CpG: 36	446
chr2	293584	293786	CpG: 15	202
chr2	294522	294759	CpG: 19	237
chr2	295677	295922	CpG: 17	245
chr2	305817	306680	CpG: 106	863
chr2	311293	311575	CpG: 23	282
chr2	365924	366781	CpG: 69	857
chr2	374881	375275	CpG: 34	394
chr2	385958	387588	CpG: 116	1630
chr2	390014	390557	CpG: 41	543
chr2	392588	393128	CpG: 45	540
chr2	402391	404015	CpG: 163	1624
chr2	412332	412812	CpG: 49	480
chr2	415728	418878	CpG: 233	3150
chr2	443008	443896	CpG: 87	888
chr2	448451	448733	CpG: 34	282
chr2	453287	453569	CpG: 33	282
chr2	458033	458380	CpG: 38	347
chr2	464079	464866	CpG: 75	787
chr2	467288	467807	CpG: 42	519
chr2	496699	497474	CpG: 87	775
chr2	502785	504055	CpG: 128	1270
chr2	589903	590196	CpG: 29	293
chr2	677001	677956	CpG: 90	955
chr2	707958	708159	CpG: 20	201
chr2	727203	728487	CpG: 117	1284
chr2	735112	736060	CpG: 98	948
chr2	745557	746387	CpG: 67	830
chr2	834649	834891	CpG: 19	242
chr2	835144	835388	CpG: 29	244
chr2	844496	845568	CpG: 137	1072
chr2	863240	863473	CpG: 20	233
chr2	871673	874806	CpG: 214	3133
chr2	876978	877295	CpG: 34	317
chr2	900334	902205	CpG: 154	1871
chr2	1004601	1005674	CpG: 118	1073
chr2	1114830	1115049	CpG: 19	219
chr2	1115546	1116693	CpG: 133	1147
chr2	1155486	1155896	CpG: 41	410
chr2	1177820	1179070	CpG: 141	1250
chr2	1251932	1252809	CpG: 138	877
chr2	1253690	1254026	CpG: 25	336
chr2	1318041	1318475	CpG: 40	434
chr2	1328222	1328675	CpG: 50	453
chr2	1345813	1347691	CpG: 133	1878
chr2	1384969	1385912	CpG: 136	943
chr2	1547802	1548547	CpG: 111	745
chr2	1595575	1596758	CpG: 120	1183
chr2	1630676	1631645	CpG: 114	969
chr2	1633213	1633427	CpG: 20	214
chr2	1635032	1635555	CpG: 58	523
chr2	1647906	1650000	CpG: 198	2094
chr2	1653542	1654324	CpG: 73	782
chr2	1657601	1657845	CpG: 25	244
chr2	1658812	1659972	CpG: 145	1160
chr2	1727273	1728360	CpG: 129	1087
chr2	1762285	1763284	CpG: 115	999
chr2	1781803	1782794	CpG: 97	991
chr2	1789184	1789406	CpG: 17	222
chr2	1794451	1794924	CpG: 43	473
chr2	1797837	1798260	CpG: 37	423
chr2	1804607	1806447	CpG: 180	1840
chr2	1869315	1869539	CpG: 22	224
chr2	1877854	1878845	CpG: 86	991
chr2	2052745	2054812	CpG: 181	2067
chr2	2185047	2185275	CpG: 17	228
chr2	2229487	2229938	CpG: 43	451
chr2	2230057	2230384	CpG: 23	327
chr2	2247753	2248074	CpG: 26	321
chr2	2255090	2255335	CpG: 24	245
chr2	2282312	2283498	CpG: 91	1186
chr2	2337115	2337890	CpG: 72	775
chr2	2378640	2379234	CpG: 71	594
chr2	2401512	2402270	CpG: 109	758
chr2	2409906	2410250	CpG: 26	344
chr2	2452919	2454196	CpG: 101	1277
chr2	2498453	2499265	CpG: 75	812
chr2	2534402	2535544	CpG: 100	1142
chr2	2599384	2599986	CpG: 81	602
chr2	2600795	2601150	CpG: 30	355
chr2	2630853	2631748	CpG: 91	895
chr2	2652774	2653625	CpG: 80	851
chr2	2657819	2658255	CpG: 38	436
chr2	2696040	2696562	CpG: 53	522
chr2	2799006	2800117	CpG: 102	1111
chr2	2874398	2875408	CpG: 110	1010
chr2	3011439	3011731	CpG: 47	292
chr2	3189738	3190245	CpG: 58	507
chr2	3224299	3225892	CpG: 139	1593
chr2	3443889	3444884	CpG: 62	995
chr2	3894617	3895451	CpG: 91	834
chr2	3910077	3910563	CpG: 52	486
chr2	3913294	3914328	CpG: 82	1034
chr2	3920594	3921486	CpG: 98	892
chr2	3924469	3924798	CpG: 34	329
chr2	4352256	4352981	CpG: 63	725
chr2	4674597	4675341	CpG: 62	744
chr2	4775669	4776719	CpG: 68	1050
chr2	5091670	5091878	CpG: 24	208
chr2	5331447	5334421	CpG: 219	2974
chr2	5376615	5376912	CpG: 35	297
chr2	5416373	5417058	CpG: 48	685
chr2	5417544	5418528	CpG: 84	984
chr2	5423304	5424071	CpG: 66	767
chr2	5424798	5425762	CpG: 64	964
chr2	5427218	5427784	CpG: 51	566
chr2	5428232	5428629	CpG: 32	397
chr2	5429063	5430132	CpG: 97	1069
chr2	5433507	5433921	CpG: 37	414
chr2	5612932	5614226	CpG: 115	1294
chr2	5678747	5679088	CpG: 32	341
chr2	5701479	5701749	CpG: 22	270
chr2	5702038	5702282	CpG: 21	244
chr2	5826957	5827475	CpG: 52	518
chr2	5886827	5887377	CpG: 44	550
chr2	5887774	5888943	CpG: 125	1169
chr2	5970767	5971044	CpG: 23	277
chr2	5973441	5974388	CpG: 153	947
chr2	5987373	5988028	CpG: 89	655
chr2	6014713	6015870	CpG: 111	1157
chr2	6039520	6039737	CpG: 21	217
chr2	6192101	6192697	CpG: 40	596
chr2	6208941	6209569	CpG: 85	628
chr2	6323780	6324171	CpG: 27	391
chr2	6375515	6376896	CpG: 112	1381
chr2	6473631	6475134	CpG: 163	1503
chr2	6657097	6657805	CpG: 87	708
chr2	6660687	6661761	CpG: 96	1074
chr2	7033134	7033468	CpG: 28	334
chr2	7209812	7210048	CpG: 21	236
chr2	7215232	7215859	CpG: 50	627
chr2	7245623	7247959	CpG: 208	2336
chr2	7275134	7276303	CpG: 109	1169
chr2	7342530	7343474	CpG: 72	944
chr2	7343828	7345037	CpG: 95	1209
chr2	7345957	7346178	CpG: 21	221
chr2	7346746	7351452	CpG: 422	4706
chr2	7790338	7791318	CpG: 125	980
chr2	7887443	7888037	CpG: 48	594
chr2	7949857	7950266	CpG: 30	409
chr2	8133099	8133569	CpG: 58	470
chr2	8433756	8434155	CpG: 28	399
chr2	8564194	8564643	CpG: 32	449
chr2	9041995	9042290	CpG: 34	295
chr2	9097404	9097981	CpG: 50	577
chr2	9383046	9383886	CpG: 96	840
chr2	10012971	10013225	CpG: 19	254
chr2	10102162	10102982	CpG: 70	820
chr2	10160811	10161406	CpG: 66	595
chr2	10161684	10161954	CpG: 30	270
chr2	10210345	10210677	CpG: 31	332
chr2	10255052	10255383	CpG: 30	331
chr2	10449782	10450939	CpG: 109	1157
chr2	10480606	10480982	CpG: 25	376
chr2	10498621	10498887	CpG: 20	266
chr2	11773387	11773779	CpG: 29	392
chr2	15281928	15282396	CpG: 58	468
chr2	15326862	15327252	CpG: 43	390
chr2	15348892	15349521	CpG: 51	629
chr2	17163209	17163436	CpG: 26	227
chr2	17163864	17164544	CpG: 69	680
chr2	18242154	18242376	CpG: 17	222
chr2	18294701	18294974	CpG: 31	273
chr2	18297500	18297762	CpG: 26	262
chr2	18316659	18316962	CpG: 28	303
chr2	18344189	18344482	CpG: 34	293
chr2	18404911	18406042	CpG: 114	1131
chr2	18588434	18589210	CpG: 85	776
chr2	18727471	18728068	CpG: 50	597
chr2	18742972	18743700	CpG: 84	728
chr2	18797932	18798189	CpG: 18	257
chr2	18798448	18799107	CpG: 64	659
chr2	18945523	18945938	CpG: 54	415
chr2	19391517	19391918	CpG: 42	401
chr2	19510665	19511193	CpG: 50	528
chr2	19565968	19567009	CpG: 122	1041
chr2	19667178	19667663	CpG: 40	485
chr2	19668451	19668889	CpG: 31	438
chr2	19669280	19669722	CpG: 35	442
chr2	19672950	19673559	CpG: 60	609
chr2	19676005	19677011	CpG: 76	1006
chr2	19722070	19722311	CpG: 26	241
chr2	20922571	20923067	CpG: 56	496
chr2	21041923	21042704	CpG: 98	781
chr2	21054647	21055152	CpG: 40	505
chr2	21085691	21086892	CpG: 97	1201
chr2	21106500	21107749	CpG: 101	1249
chr2	21147196	21148341	CpG: 102	1145
chr2	21225659	21226602	CpG: 90	943
chr2	21226966	21227307	CpG: 26	341
chr2	21341120	21341591	CpG: 52	471
chr2	21545346	21546283	CpG: 100	937
chr2	21668101	21668553	CpG: 35	452
chr2	21954948	21955354	CpG: 36	406
chr2	23055437	23056466	CpG: 104	1029
chr2	23829274	23829808	CpG: 58	534
chr2	23914533	23915893	CpG: 122	1360
chr2	24014039	24016848	CpG: 302	2809
chr2	24082529	24082735	CpG: 26	206
chr2	24127697	24128071	CpG: 28	374
chr2	24136349	24136632	CpG: 28	283
chr2	24155920	24156165	CpG: 21	245
chr2	24273046	24273444	CpG: 30	398
chr2	24282988	24283291	CpG: 22	303
chr2	24284183	24284492	CpG: 30	309
chr2	24287515	24289706	CpG: 147	2191
chr2	24290473	24291426	CpG: 66	953
chr2	24293041	24293530	CpG: 37	489
chr2	24320337	24321576	CpG: 123	1239
chr2	24364258	24364776	CpG: 37	518
chr2	24579226	24580207	CpG: 122	981
chr2	24728558	24728969	CpG: 42	411
chr2	26775160	26775452	CpG: 20	292
chr2	26936122	26938466	CpG: 215	2344
chr2	26949300	26949714	CpG: 48	414
chr2	27177790	27178261	CpG: 41	471
chr2	27273027	27273406	CpG: 33	379
chr2	27414038	27414284	CpG: 24	246
chr2	27441978	27442224	CpG: 26	246
chr2	27470620	27471160	CpG: 52	540
chr2	27536731	27537132	CpG: 40	401
chr2	27612430	27613207	CpG: 94	777
chr2	27673134	27673624	CpG: 42	490
chr2	27764544	27764805	CpG: 24	261
chr2	27903428	27903819	CpG: 36	391
chr2	27921171	27921607	CpG: 43	436
chr2	27973395	27973970	CpG: 55	575
chr2	28001884	28002639	CpG: 55	755
chr2	28023062	28023702	CpG: 81	640
chr2	28030596	28030912	CpG: 23	316
chr2	28055018	28055559	CpG: 38	541
chr2	28151154	28151455	CpG: 25	301
chr2	28193279	28194792	CpG: 141	1513
chr2	28221854	28222070	CpG: 21	216
chr2	28231661	28232313	CpG: 56	652
chr2	28324938	28325737	CpG: 77	799
chr2	28380367	28381264	CpG: 77	897
chr2	28385397	28385627	CpG: 17	230
chr2	28492870	28493297	CpG: 52	427
chr2	28515946	28516866	CpG: 96	920
chr2	28682172	28683006	CpG: 101	834
chr2	28723023	28724064	CpG: 107	1041
chr2	28956413	28958669	CpG: 211	2256
chr2	29099296	29099739	CpG: 52	443
chr2	29128494	29129488	CpG: 90	994
chr2	29322112	29322318	CpG: 25	206
chr2	29334303	29334701	CpG: 41	398
chr2	29408230	29408886	CpG: 75	656
chr2	29538595	29539069	CpG: 47	474
chr2	29855084	29855631	CpG: 47	547
chr2	30028719	30029249	CpG: 53	530
chr2	30296338	30296791	CpG: 39	453
chr2	31149243	31150296	CpG: 103	1053
chr2	31200186	31201869	CpG: 131	1683
chr2	31418930	31419205	CpG: 29	275
chr2	31774348	31775573	CpG: 97	1225
chr2	32208451	32209299	CpG: 69	848
chr2	32278906	32279219	CpG: 23	313
chr2	32312296	32312908	CpG: 73	612
chr2	32313589	32313846	CpG: 21	257
chr2	32315219	32315705	CpG: 37	486
chr2	32318230	32319744	CpG: 123	1514
chr2	32320787	32321149	CpG: 26	362
chr2	32455847	32456707	CpG: 62	860
chr2	32477038	32477239	CpG: 17	201
chr2	32834556	32835158	CpG: 60	602
chr2	34056320	34056577	CpG: 21	257
chr2	34501931	34502415	CpG: 35	484
chr2	35282648	35285575	CpG: 282	2927
chr2	35933415	35934795	CpG: 146	1380
chr2	36356185	36357017	CpG: 77	832
chr2	36386326	36386626	CpG: 21	300
chr2	36386994	36388257	CpG: 106	1263
chr2	36607687	36608593	CpG: 96	906
chr2	36695756	36696146	CpG: 51	390
chr2	36742197	36742770	CpG: 59	573
chr2	36789812	36790503	CpG: 59	691
chr2	36799226	36799599	CpG: 41	373
chr2	36829689	36830010	CpG: 25	321
chr2	36835023	36837429	CpG: 178	2406
chr2	36862593	36863759	CpG: 94	1166
chr2	36901432	36901693	CpG: 19	261
chr2	36960021	36960602	CpG: 43	581
chr2	37010804	37011543	CpG: 59	739
chr2	37021449	37021758	CpG: 24	309
chr2	37064138	37064562	CpG: 40	424
chr2	37077670	37078924	CpG: 108	1254
chr2	37096641	37097425	CpG: 92	784
chr2	37204162	37205110	CpG: 65	948
chr2	37225260	37226539	CpG: 118	1279
chr2	37232856	37233077	CpG: 22	221
chr2	37241238	37242471	CpG: 94	1233
chr2	37273539	37273966	CpG: 42	427
chr2	37282765	37284634	CpG: 138	1869
chr2	37287617	37288238	CpG: 60	621
chr2	37292812	37293307	CpG: 41	495
chr2	37294670	37294943	CpG: 24	273
chr2	37296350	37296952	CpG: 69	602
chr2	37298008	37298549	CpG: 46	541
chr2	37300648	37301335	CpG: 63	687
chr2	37305901	37306612	CpG: 72	711
chr2	37307659	37308230	CpG: 49	571
chr2	37316678	37317306	CpG: 64	628
chr2	37318378	37318614	CpG: 21	236
chr2	37321822	37322472	CpG: 55	650
chr2	37323645	37323942	CpG: 27	297
chr2	37326830	37327336	CpG: 60	506
chr2	37328618	37328854	CpG: 21	236
chr2	37331542	37332158	CpG: 46	616
chr2	37333531	37333869	CpG: 29	338
chr2	37339984	37340671	CpG: 52	687
chr2	37341973	37342253	CpG: 28	280
chr2	37343794	37344627	CpG: 76	833
chr2	37345655	37345876	CpG: 18	221
chr2	37350050	37350322	CpG: 26	272
chr2	37351188	37351985	CpG: 58	797
chr2	37354183	37354706	CpG: 61	523
chr2	37360831	37361152	CpG: 27	321
chr2	37363840	37364592	CpG: 72	752
chr2	37369918	37370758	CpG: 75	840
chr2	37371909	37372261	CpG: 28	352
chr2	37374987	37375941	CpG: 70	954
chr2	37383278	37384043	CpG: 68	765
chr2	37395318	37395909	CpG: 55	591
chr2	37412233	37412812	CpG: 51	579
chr2	37469528	37470457	CpG: 90	929
chr2	37475396	37476269	CpG: 81	873
chr2	37481028	37481990	CpG: 88	962
chr2	37491227	37492114	CpG: 91	887
chr2	37500368	37501288	CpG: 86	920
chr2	37505580	37506509	CpG: 95	929
chr2	37514725	37515627	CpG: 88	902
chr2	37522253	37523182	CpG: 92	929
chr2	37527481	37528383	CpG: 84	902
chr2	37532224	37533075	CpG: 86	851
chr2	37536822	37537644	CpG: 75	822
chr2	37542260	37543174	CpG: 88	914
chr2	37559829	37560716	CpG: 91	887
chr2	37565592	37566464	CpG: 87	872
chr2	37579934	37580923	CpG: 92	989
chr2	37593810	37594724	CpG: 89	914
chr2	37614245	37615174	CpG: 96	929
chr2	37620071	37621079	CpG: 96	1008
chr2	37788883	37789709	CpG: 82	826
chr2	37841457	37842818	CpG: 127	1361
chr2	37879608	37880630	CpG: 119	1022
chr2	37881572	37881841	CpG: 23	269
chr2	37886770	37887787	CpG: 129	1017
chr2	37888610	37888896	CpG: 26	286
chr2	37893085	37894133	CpG: 113	1048
chr2	37894894	37895224	CpG: 26	330
chr2	37900525	37901652	CpG: 98	1127
chr2	37905708	37906769	CpG: 126	1061
chr2	37907534	37907888	CpG: 30	354
chr2	37913210	37914270	CpG: 126	1060
chr2	37915016	37915463	CpG: 36	447
chr2	37920584	37921625	CpG: 115	1041
chr2	37922227	37922601	CpG: 32	374
chr2	37927501	37928452	CpG: 115	951
chr2	37929198	37929594	CpG: 35	396
chr2	37934054	37935258	CpG: 137	1204
chr2	37935933	37936234	CpG: 26	301
chr2	37940253	37941290	CpG: 114	1037
chr2	37942206	37942444	CpG: 24	238
chr2	37949937	37950925	CpG: 112	988
chr2	37951671	37952163	CpG: 43	492
chr2	37955928	37957054	CpG: 121	1126
chr2	37962119	37963284	CpG: 124	1165
chr2	37963931	37964359	CpG: 34	428
chr2	37971110	37972142	CpG: 101	1032
chr2	37973074	37973325	CpG: 20	251
chr2	38058722	38059246	CpG: 45	524
chr2	38077268	38078666	CpG: 117	1398
chr2	38086028	38086459	CpG: 40	431
chr2	38103205	38103613	CpG: 41	408
chr2	38110876	38111533	CpG: 65	657
chr2	38117924	38118951	CpG: 81	1027
chr2	38171274	38171873	CpG: 65	599
chr2	38178624	38179118	CpG: 49	494
chr2	38188309	38188643	CpG: 37	334
chr2	38327937	38329699	CpG: 138	1762
chr2	38369158	38369407	CpG: 22	249
chr2	38386084	38387027	CpG: 104	943
chr2	38558808	38559841	CpG: 107	1033
chr2	38588217	38588987	CpG: 72	770
chr2	38620036	38620644	CpG: 60	608
chr2	38626422	38626637	CpG: 15	215
chr2	38626720	38627653	CpG: 86	933
chr2	38689894	38690965	CpG: 77	1071
chr2	38829243	38830188	CpG: 93	945
chr2	38885224	38886029	CpG: 98	805
chr2	38937665	38938698	CpG: 85	1033
chr2	38946247	38946818	CpG: 48	571
chr2	38968398	38968748	CpG: 34	350
chr2	38974693	38975061	CpG: 32	368
chr2	38977940	38978384	CpG: 43	444
chr2	38986250	38988051	CpG: 125	1801
chr2	38993723	38993933	CpG: 16	210
chr2	39022479	39024885	CpG: 188	2406
chr2	39033689	39033890	CpG: 14	201
chr2	39037688	39038327	CpG: 57	639
chr2	39053935	39054594	CpG: 43	659
chr2	39067129	39067485	CpG: 36	356
chr2	39074390	39074642	CpG: 19	252
chr2	39085181	39087948	CpG: 226	2767
chr2	39098050	39098573	CpG: 49	523
chr2	39172500	39173799	CpG: 113	1299
chr2	39184874	39185142	CpG: 25	268
chr2	39203567	39204093	CpG: 48	526
chr2	39268087	39268527	CpG: 36	440
chr2	39303957	39304377	CpG: 36	420
chr2	39312966	39315993	CpG: 307	3027
chr2	39329537	39330063	CpG: 39	526
chr2	39366453	39367368	CpG: 88	915
chr2	39415603	39416739	CpG: 120	1136
chr2	39508907	39509329	CpG: 45	422
chr2	39942977	39944179	CpG: 120	1202
chr2	39949829	39950201	CpG: 29	372
chr2	40126911	40127756	CpG: 78	845
chr2	40159628	40160754	CpG: 96	1126
chr2	40211139	40211939	CpG: 94	800
chr2	40235959	40236197	CpG: 22	238
chr2	40237039	40239695	CpG: 194	2656
chr2	40264258	40264720	CpG: 49	462
chr2	40346572	40347480	CpG: 111	908
chr2	40361254	40362157	CpG: 72	903
chr2	40367788	40368405	CpG: 43	617
chr2	40427943	40428235	CpG: 40	292
chr2	40445191	40445440	CpG: 23	249
chr2	40461136	40461578	CpG: 54	442
chr2	40530550	40530837	CpG: 24	287
chr2	40673484	40674143	CpG: 70	659
chr2	40812914	40813427	CpG: 50	513
chr2	40949418	40951159	CpG: 161	1741
chr2	41200642	41201918	CpG: 145	1276
chr2	42326681	42327333	CpG: 53	652
chr2	42535511	42537063	CpG: 154	1552
chr2	42595021	42595834	CpG: 97	813
chr2	42647814	42648085	CpG: 24	271
chr2	42648309	42648597	CpG: 21	288
chr2	42698102	42698686	CpG: 50	584
chr2	42796772	42797488	CpG: 78	716
chr2	42870541	42870892	CpG: 29	351
chr2	42887917	42888810	CpG: 71	893
chr2	43107264	43108066	CpG: 79	802
chr2	43143289	43144279	CpG: 85	990
chr2	43151590	43152798	CpG: 136	1208
chr2	43194541	43194879	CpG: 32	338
chr2	43195659	43196412	CpG: 64	753
chr2	43196970	43197263	CpG: 22	293
chr2	43197415	43197655	CpG: 19	240
chr2	43221535	43221739	CpG: 22	204
chr2	43291359	43292524	CpG: 120	1165
chr2	43363300	43363606	CpG: 33	306
chr2	43501184	43501525	CpG: 39	341
chr2	43640307	43640712	CpG: 41	405
chr2	43649933	43652247	CpG: 180	2314
chr2	43656852	43658070	CpG: 135	1218
chr2	43659226	43659744	CpG: 48	518
chr2	43661492	43663563	CpG: 173	2071
chr2	43780379	43781509	CpG: 136	1130
chr2	43809689	43810191	CpG: 60	502
chr2	43838586	43839354	CpG: 76	768
chr2	43930759	43931280	CpG: 62	521
chr2	43952507	43952912	CpG: 46	405
chr2	44039452	44040181	CpG: 73	729
chr2	44056315	44056853	CpG: 43	538
chr2	44128787	44129074	CpG: 21	287
chr2	44166064	44169533	CpG: 272	3469
chr2	44226638	44226879	CpG: 27	241
chr2	44283729	44284365	CpG: 64	636
chr2	44323508	44324673	CpG: 89	1165
chr2	44328453	44328730	CpG: 26	277
chr2	44469697	44471139	CpG: 150	1442
chr2	44518256	44519053	CpG: 85	797
chr2	44580236	44582379	CpG: 209	2143
chr2	44692463	44694227	CpG: 192	1764
chr2	44730697	44731114	CpG: 38	417
chr2	45098560	45100285	CpG: 183	1725
chr2	45645057	45645719	CpG: 82	662
chr2	45731068	45731351	CpG: 29	283
chr2	45765017	45766190	CpG: 86	1173
chr2	45824218	45824975	CpG: 70	757
chr2	46016729	46017810	CpG: 109	1081
chr2	46090830	46091576	CpG: 78	746
chr2	46119641	46120776	CpG: 149	1135
chr2	46158470	46159002	CpG: 51	532
chr2	46170286	46170698	CpG: 38	412
chr2	46220703	46221063	CpG: 38	360
chr2	46255196	46256546	CpG: 107	1350
chr2	46315438	46316486	CpG: 88	1048
chr2	46335865	46336238	CpG: 41	373
chr2	46353199	46353409	CpG: 20	210
chr2	46400010	46400233	CpG: 21	223
chr2	46537206	46537974	CpG: 55	768
chr2	46551021	46551925	CpG: 68	904
chr2	46556682	46557991	CpG: 167	1309
chr2	46672330	46672943	CpG: 65	613
chr2	47121122	47121341	CpG: 27	219
chr2	47180337	47180721	CpG: 43	384
chr2	47254089	47254303	CpG: 26	214
chr2	47321665	47322233	CpG: 56	568
chr2	47337221	47337909	CpG: 64	688
chr2	47358564	47358887	CpG: 29	323
chr2	47380947	47381303	CpG: 28	356
chr2	47473164	47473366	CpG: 22	202
chr2	47519674	47520559	CpG: 102	885
chr2	47612151	47613375	CpG: 147	1224
chr2	47699422	47700356	CpG: 78	934
chr2	47735007	47735532	CpG: 57	525
chr2	47749276	47749563	CpG: 30	287
chr2	47773190	47773864	CpG: 59	674
chr2	47784223	47785319	CpG: 101	1096
chr2	47907585	47908191	CpG: 60	606
chr2	47992156	47992367	CpG: 17	211
chr2	48550590	48551111	CpG: 45	521
chr2	48684175	48684624	CpG: 33	449
chr2	48846709	48846944	CpG: 17	235
chr2	48855184	48855948	CpG: 59	764
chr2	48943669	48944643	CpG: 104	974
chr2	48953435	48954970	CpG: 205	1535
chr2	48958926	48959195	CpG: 32	269
chr2	48961851	48962848	CpG: 74	997
chr2	50204241	50205070	CpG: 73	829
chr2	50420535	50420941	CpG: 58	406
chr2	50437361	50437844	CpG: 49	483
chr2	50449745	50450098	CpG: 28	353
chr2	50467733	50468008	CpG: 22	275
chr2	50617857	50619126	CpG: 127	1269
chr2	50757958	50758319	CpG: 27	361
chr2	50797890	50798448	CpG: 56	558
chr2	50848880	50849713	CpG: 90	833
chr2	50858592	50859726	CpG: 139	1134
chr2	50869051	50869303	CpG: 21	252
chr2	50878596	50879516	CpG: 101	920
chr2	51009494	51010377	CpG: 120	883
chr2	51067593	51068575	CpG: 123	982
chr2	51091500	51091920	CpG: 33	420
chr2	51093655	51095730	CpG: 189	2075
chr2	51367207	51367615	CpG: 38	408
chr2	51467148	51468092	CpG: 75	944
chr2	51500114	51500334	CpG: 18	220
chr2	51512769	51512985	CpG: 21	216
chr2	51534738	51534956	CpG: 23	218
chr2	51553914	51554967	CpG: 87	1053
chr2	51557163	51557539	CpG: 39	376
chr2	51662836	51663685	CpG: 86	849
chr2	51672508	51673059	CpG: 48	551
chr2	51690530	51690892	CpG: 39	362
chr2	51748957	51750887	CpG: 153	1930
chr2	51826761	51828118	CpG: 90	1357
chr2	51855313	51855530	CpG: 20	217
chr2	51894751	51895767	CpG: 94	1016
chr2	51943542	51944655	CpG: 115	1113
chr2	51962911	51963477	CpG: 58	566
chr2	51968239	51968868	CpG: 48	629
chr2	51970471	51973613	CpG: 253	3142
chr2	52127978	52129391	CpG: 118	1413
chr2	52149781	52150320	CpG: 45	539
chr2	52194447	52195309	CpG: 91	862
chr2	52217433	52217966	CpG: 44	533
chr2	52231010	52231603	CpG: 63	593
chr2	52236636	52236890	CpG: 22	254
chr2	52239970	52240325	CpG: 28	355
chr2	52241011	52241809	CpG: 99	798
chr2	52272552	52273960	CpG: 114	1408
chr2	52300419	52300724	CpG: 22	305
chr2	52316626	52317393	CpG: 73	767
chr2	52337485	52337949	CpG: 61	464
chr2	52364083	52365302	CpG: 105	1219
chr2	52368221	52369894	CpG: 155	1673
chr2	52378522	52378762	CpG: 33	240
chr2	52408153	52408981	CpG: 68	828
chr2	52498298	52498895	CpG: 65	597
chr2	52559625	52560667	CpG: 107	1042
chr2	52565153	52567168	CpG: 184	2015
chr2	52573074	52573933	CpG: 87	859
chr2	52576887	52578820	CpG: 141	1933
chr2	52581519	52582050	CpG: 48	531
chr2	52663632	52665410	CpG: 199	1778
chr2	52689152	52690469	CpG: 129	1317
chr2	52697057	52697318	CpG: 30	261
chr2	52697998	52698626	CpG: 58	628
chr2	52747614	52748211	CpG: 63	597
chr2	52797779	52798773	CpG: 104	994
chr2	52812977	52813501	CpG: 53	524
chr2	52829668	52830198	CpG: 47	530
chr2	52834388	52836058	CpG: 139	1670
chr2	52949382	52950234	CpG: 109	852
chr2	52977469	52980602	CpG: 210	3133
chr2	52989675	52990119	CpG: 38	444
chr2	52999788	53000197	CpG: 33	409
chr2	53026879	53027914	CpG: 79	1035
chr2	53034403	53034745	CpG: 32	342
chr2	53041252	53041551	CpG: 21	299
chr2	53041670	53043101	CpG: 122	1431
chr2	53048275	53048877	CpG: 65	602
chr2	53052408	53053011	CpG: 64	603
chr2	53056489	53057035	CpG: 47	546
chr2	53061422	53064758	CpG: 290	3336
chr2	53067515	53068537	CpG: 81	1022
chr2	53071910	53072946	CpG: 115	1036
chr2	53076729	53078493	CpG: 193	1764
chr2	53116171	53116453	CpG: 21	282
chr2	53200176	53201540	CpG: 163	1364
chr2	53218345	53218962	CpG: 68	617
chr2	53232238	53233090	CpG: 78	852
chr2	53290365	53290733	CpG: 30	368
chr2	53305882	53306254	CpG: 30	372
chr2	53321230	53321615	CpG: 35	385
chr2	53322194	53323088	CpG: 87	894
chr2	53331927	53332848	CpG: 94	921
chr2	53335423	53335731	CpG: 28	308
chr2	53378270	53378642	CpG: 41	372
chr2	53387150	53387433	CpG: 26	283
chr2	53415801	53416700	CpG: 69	899
chr2	53429813	53430450	CpG: 78	637
chr2	53459269	53459589	CpG: 33	320
chr2	53508901	53509736	CpG: 107	835
chr2	53566510	53567822	CpG: 151	1312
chr2	53659580	53661194	CpG: 162	1614
chr2	53684707	53685270	CpG: 60	563
chr2	53711908	53712386	CpG: 37	478
chr2	53714604	53715231	CpG: 73	627
chr2	53838528	53840248	CpG: 167	1720
chr2	53863122	53863784	CpG: 69	662
chr2	53993854	53994312	CpG: 45	458
chr2	55175333	55178351	CpG: 231	3018
chr2	55348550	55348823	CpG: 23	273
chr2	58205427	58205970	CpG: 50	543
chr2	58288796	58290429	CpG: 128	1633
chr2	59929243	59929743	CpG: 35	500
chr2	61533562	61534521	CpG: 89	959
chr2	61583311	61583699	CpG: 32	388
chr2	61632323	61633386	CpG: 88	1063
chr2	61747166	61748212	CpG: 106	1046
chr2	61751638	61752022	CpG: 28	384
chr2	61761760	61762083	CpG: 27	323
chr2	61775083	61775352	CpG: 27	269
chr2	61798193	61799755	CpG: 177	1562
chr2	61868958	61869644	CpG: 64	686
chr2	62018286	62018611	CpG: 37	325
chr2	62068214	62069206	CpG: 132	992
chr2	62141141	62142071	CpG: 79	930
chr2	62229043	62229247	CpG: 15	204
chr2	62241781	62243678	CpG: 195	1897
chr2	62267559	62269163	CpG: 173	1604
chr2	62271451	62272755	CpG: 113	1304
chr2	62283654	62284711	CpG: 82	1057
chr2	62384939	62385499	CpG: 49	560
chr2	62468475	62469380	CpG: 106	905
chr2	62473287	62473506	CpG: 19	219
chr2	62509853	62510205	CpG: 28	352
chr2	62535349	62535999	CpG: 43	650
chr2	62536188	62536540	CpG: 25	352
chr2	62733893	62734889	CpG: 112	996
chr2	62741480	62742354	CpG: 102	874
chr2	62781470	62781740	CpG: 34	270
chr2	62804816	62805388	CpG: 53	572
chr2	62820161	62820832	CpG: 74	671
chr2	62976322	62977225	CpG: 100	903
chr2	63018210	63019057	CpG: 86	847
chr2	63074826	63075892	CpG: 84	1066
chr2	63168374	63169536	CpG: 137	1162
chr2	63272087	63272558	CpG: 43	471
chr2	63329653	63330339	CpG: 78	686
chr2	63527290	63527774	CpG: 47	484
chr2	63576626	63577047	CpG: 37	421
chr2	63583062	63583306	CpG: 25	244
chr2	63593155	63593643	CpG: 37	488
chr2	63612527	63612831	CpG: 28	304
chr2	63617964	63618480	CpG: 44	516
chr2	63620711	63621401	CpG: 75	690
chr2	63627308	63627951	CpG: 63	643
chr2	63634017	63634627	CpG: 62	610
chr2	63641992	63642543	CpG: 47	551
chr2	63650982	63651448	CpG: 50	466
chr2	63669664	63670526	CpG: 66	862
chr2	63740579	63741098	CpG: 50	519
chr2	63818323	63819173	CpG: 66	850
chr2	63844645	63845730	CpG: 121	1085
chr2	64080643	64080967	CpG: 33	324
chr2	64082942	64084654	CpG: 152	1712
chr2	64449732	64450066	CpG: 30	334
chr2	64613874	64615280	CpG: 135	1406
chr2	64755585	64755939	CpG: 44	354
chr2	64785802	64786106	CpG: 38	304
chr2	64936592	64937051	CpG: 44	459
chr2	64940749	64942256	CpG: 109	1507
chr2	65210761	65211091	CpG: 34	330
chr2	65248147	65248353	CpG: 16	206
chr2	65327214	65329873	CpG: 180	2659
chr2	65332384	65337872	CpG: 472	5488
chr2	65967386	65967888	CpG: 40	502
chr2	65968487	65977534	CpG: 609	9047
chr2	66550680	66551201	CpG: 45	521
chr2	66744330	66745567	CpG: 103	1237
chr2	66812619	66813360	CpG: 73	741
chr2	67087610	67089408	CpG: 223	1798
chr2	67164656	67165216	CpG: 51	560
chr2	67193227	67193729	CpG: 40	502
chr2	67674853	67675182	CpG: 28	329
chr2	67675398	67676829	CpG: 134	1431
chr2	69069854	69076380	CpG: 466	6526
chr2	69090969	69091809	CpG: 70	840
chr2	69112214	69112664	CpG: 40	450
chr2	69385931	69386190	CpG: 30	259
chr2	69484508	69485534	CpG: 107	1026
chr2	69515372	69515643	CpG: 19	271
chr2	69553171	69553938	CpG: 75	767
chr2	69676263	69678258	CpG: 164	1995
chr2	69757079	69757678	CpG: 56	599
chr2	69852144	69852882	CpG: 103	738
chr2	69974749	69975442	CpG: 82	693
chr2	70071206	70073015	CpG: 177	1809
chr2	70158139	70159129	CpG: 98	990
chr2	70199675	70200234	CpG: 66	559
chr2	70352885	70353604	CpG: 62	719
chr2	70361900	70362102	CpG: 19	202
chr2	70371353	70376241	CpG: 420	4888
chr2	70391791	70392255	CpG: 52	464
chr2	70566627	70566998	CpG: 30	371
chr2	70592040	70592317	CpG: 22	277
chr2	70594851	70595194	CpG: 28	343
chr2	70629430	70629641	CpG: 17	211
chr2	70737323	70737727	CpG: 43	404
chr2	70945213	70948570	CpG: 280	3357
chr2	70949031	70949280	CpG: 19	249
chr2	70950291	70950647	CpG: 29	356
chr2	70953260	70953466	CpG: 20	206
chr2	71406420	71407153	CpG: 87	733
chr2	71604784	71605251	CpG: 56	467
chr2	71718465	71718886	CpG: 32	421
chr2	71846100	71847383	CpG: 184	1283
chr2	71865758	71866076	CpG: 32	318
chr2	71989093	71989705	CpG: 64	612
chr2	72880574	72881085	CpG: 60	511
chr2	73191202	73192888	CpG: 164	1686
chr2	73299875	73300665	CpG: 86	790
chr2	73323632	73323862	CpG: 21	230
chr2	73342314	73343412	CpG: 131	1098
chr2	73435737	73436795	CpG: 105	1058
chr2	73479375	73479971	CpG: 69	596
chr2	73491669	73492758	CpG: 124	1089
chr2	73534477	73534838	CpG: 35	361
chr2	73637024	73638595	CpG: 131	1571
chr2	73694205	73694552	CpG: 43	347
chr2	73733468	73734017	CpG: 41	549
chr2	73801649	73801876	CpG: 16	227
chr2	73841151	73841379	CpG: 21	228
chr2	73878294	73878503	CpG: 16	209
chr2	73890125	73890499	CpG: 31	374
chr2	73897485	73898008	CpG: 38	523
chr2	73922835	73923603	CpG: 61	768
chr2	74059151	74059389	CpG: 20	238
chr2	74069334	74069568	CpG: 19	234
chr2	74095173	74095416	CpG: 23	243
chr2	74141896	74142164	CpG: 26	268
chr2	74171667	74171889	CpG: 35	222
chr2	74216005	74216251	CpG: 18	246
chr2	74216429	74216676	CpG: 24	247
chr2	74304168	74304431	CpG: 30	263
chr2	74368814	74369119	CpG: 39	305
chr2	74381530	74381840	CpG: 38	310
chr2	74514978	74515526	CpG: 53	548
chr2	74522468	74522738	CpG: 35	270
chr2	74543950	74544605	CpG: 67	655
chr2	74563243	74565192	CpG: 167	1949
chr2	74574883	74576705	CpG: 136	1822
chr2	74587146	74587694	CpG: 52	548
chr2	74592182	74593359	CpG: 142	1177
chr2	74610487	74611105	CpG: 68	618
chr2	74611400	74611686	CpG: 31	286
chr2	74624931	74625682	CpG: 82	751
chr2	74722225	74722494	CpG: 23	269
chr2	74840069	74840636	CpG: 72	567
chr2	74847675	74849968	CpG: 181	2293
chr2	74862730	74863402	CpG: 64	672
chr2	74884761	74886242	CpG: 150	1481
chr2	74916978	74917243	CpG: 21	265
chr2	74917539	74917933	CpG: 40	394
chr2	74923360	74924268	CpG: 75	908
chr2	74950020	74950439	CpG: 51	419
chr2	74959460	74960696	CpG: 110	1236
chr2	74971727	74972597	CpG: 83	870
chr2	74986318	74986725	CpG: 36	407
chr2	74992065	74993769	CpG: 150	1704
chr2	75002685	75003340	CpG: 58	655
chr2	75004807	75005856	CpG: 88	1049
chr2	75024923	75025366	CpG: 35	443
chr2	75033604	75034670	CpG: 92	1066
chr2	75056845	75057143	CpG: 21	298
chr2	75070876	75071502	CpG: 54	626
chr2	75079528	75079760	CpG: 19	232
chr2	75088538	75088853	CpG: 26	315
chr2	75089929	75090153	CpG: 20	224
chr2	75111301	75112736	CpG: 122	1435
chr2	75120664	75121761	CpG: 85	1097
chr2	75138119	75138623	CpG: 43	504
chr2	75144287	75146621	CpG: 156	2334
chr2	75167374	75167961	CpG: 83	587
chr2	75176014	75176695	CpG: 79	681
chr2	75191825	75192675	CpG: 92	850
chr2	75231594	75232127	CpG: 53	533
chr2	75252779	75253237	CpG: 40	458
chr2	75262376	75262869	CpG: 39	493
chr2	75280095	75280740	CpG: 58	645
chr2	75283201	75284566	CpG: 110	1365
chr2	75290953	75291847	CpG: 85	894
chr2	75304421	75305902	CpG: 131	1481
chr2	75318691	75319586	CpG: 83	895
chr2	75368630	75369700	CpG: 106	1070
chr2	75409582	75411623	CpG: 217	2041
chr2	75417825	75419218	CpG: 110	1393
chr2	75436696	75437114	CpG: 44	418
chr2	75460747	75461583	CpG: 78	836
chr2	75465891	75466484	CpG: 55	593
chr2	75485605	75486023	CpG: 42	418
chr2	75488025	75488596	CpG: 50	571
chr2	75499636	75500732	CpG: 85	1096
chr2	75502655	75503061	CpG: 38	406
chr2	75509814	75510158	CpG: 36	344
chr2	75513578	75514416	CpG: 77	838
chr2	75516286	75517164	CpG: 82	878
chr2	75537234	75538123	CpG: 85	889
chr2	75539318	75539785	CpG: 45	467
chr2	75544709	75546067	CpG: 130	1358
chr2	75547116	75547775	CpG: 54	659
chr2	75598112	75598455	CpG: 39	343
chr2	75627087	75627417	CpG: 37	330
chr2	75640472	75641258	CpG: 59	786
chr2	75651559	75652489	CpG: 150	930
chr2	75662324	75663077	CpG: 67	753
chr2	75669445	75670142	CpG: 59	697
chr2	75674211	75675291	CpG: 114	1080
chr2	75691533	75693019	CpG: 116	1486
chr2	75700200	75701064	CpG: 94	864
chr2	75715366	75715921	CpG: 51	555
chr2	75804261	75804463	CpG: 17	202
chr2	75916715	75917334	CpG: 67	619
chr2	75931240	75934224	CpG: 267	2984
chr2	75937781	75938910	CpG: 80	1129
chr2	75941665	75943258	CpG: 125	1593
chr2	75989013	75989608	CpG: 50	595
chr2	76003168	76003416	CpG: 17	248
chr2	76003576	76003784	CpG: 18	208
chr2	76027169	76027443	CpG: 34	274
chr2	76028706	76029013	CpG: 23	307
chr2	76053395	76054194	CpG: 88	799
chr2	76092532	76093254	CpG: 74	722
chr2	76104456	76105569	CpG: 92	1113
chr2	76116648	76116874	CpG: 17	226
chr2	76117631	76117844	CpG: 19	213
chr2	76122203	76122460	CpG: 19	257
chr2	76126586	76127897	CpG: 116	1311
chr2	76141441	76142190	CpG: 72	749
chr2	76151939	76152190	CpG: 22	251
chr2	76183626	76184091	CpG: 45	465
chr2	76196161	76197777	CpG: 152	1616
chr2	76206967	76207563	CpG: 58	596
chr2	76222822	76223148	CpG: 39	326
chr2	76226938	76227571	CpG: 76	633
chr2	76253795	76254407	CpG: 71	612
chr2	76317518	76318254	CpG: 56	736
chr2	76326969	76327191	CpG: 16	222
chr2	76327296	76329086	CpG: 167	1790
chr2	76339840	76340843	CpG: 75	1003
chr2	76353027	76353531	CpG: 54	504
chr2	76365909	76366390	CpG: 50	481
chr2	76380394	76381235	CpG: 62	841
chr2	76427848	76428441	CpG: 73	593
chr2	76488321	76489012	CpG: 51	691
chr2	76524964	76525477	CpG: 51	513
chr2	76595228	76597168	CpG: 196	1940
chr2	76620443	76621411	CpG: 90	968
chr2	76637557	76638365	CpG: 77	808
chr2	76653761	76654672	CpG: 68	911
chr2	76674939	76675178	CpG: 21	239
chr2	76700008	76700684	CpG: 69	676
chr2	76720306	76720523	CpG: 17	217
chr2	76725268	76726056	CpG: 81	788
chr2	76750702	76751484	CpG: 79	782
chr2	76831660	76832833	CpG: 131	1173
chr2	76859226	76860365	CpG: 88	1139
chr2	76938765	76939881	CpG: 112	1116
chr2	77085545	77086964	CpG: 185	1419
chr2	77138069	77139482	CpG: 164	1413
chr2	77651518	77652098	CpG: 54	580
chr2	77713396	77713597	CpG: 18	201
chr2	77891030	77891848	CpG: 97	818
chr2	77940611	77940974	CpG: 38	363
chr2	78009143	78009464	CpG: 24	321
chr2	78009662	78010210	CpG: 54	548
chr2	78096264	78096618	CpG: 37	354
chr2	79517725	79519403	CpG: 156	1678
chr2	79964773	79965780	CpG: 115	1007
chr2	80116167	80116590	CpG: 39	423
chr2	80121026	80121395	CpG: 42	369
chr2	80146888	80147330	CpG: 43	442
chr2	80180522	80181093	CpG: 48	571
chr2	80196783	80197468	CpG: 68	685
chr2	80482325	80483568	CpG: 104	1243
chr2	80662947	80664046	CpG: 103	1099
chr2	80950240	80950814	CpG: 43	574
chr2	81371162	81372280	CpG: 121	1118
chr2	81460109	81460642	CpG: 61	533
chr2	81514128	81514505	CpG: 37	377
chr2	81549154	81549909	CpG: 69	755
chr2	81586969	81587563	CpG: 52	594
chr2	81628307	81628903	CpG: 57	596
chr2	81667221	81668310	CpG: 116	1089
chr2	81715270	81715960	CpG: 62	690
chr2	81773603	81774247	CpG: 55	644
chr2	81847277	81847485	CpG: 16	208
chr2	81931636	81932473	CpG: 74	837
chr2	82048838	82049103	CpG: 23	265
chr2	82051888	82053053	CpG: 105	1165
chr2	82086059	82087100	CpG: 111	1041
chr2	82302995	82303236	CpG: 19	241
chr2	82335665	82336019	CpG: 28	354
chr2	82441614	82443492	CpG: 200	1878
chr2	82683938	82684164	CpG: 24	226
chr2	82782878	82783096	CpG: 30	218
chr2	82847759	82848778	CpG: 114	1019
chr2	82934760	82936143	CpG: 144	1383
chr2	82985596	82985844	CpG: 19	248
chr2	83013954	83014763	CpG: 90	809
chr2	83105588	83106546	CpG: 84	958
chr2	83106653	83106897	CpG: 19	244
chr2	83121199	83121877	CpG: 65	678
chr2	83150418	83150705	CpG: 29	287
chr2	83302427	83303503	CpG: 121	1076
chr2	83409743	83410333	CpG: 49	590
chr2	83462925	83464142	CpG: 105	1217
chr2	83471786	83472064	CpG: 29	278
chr2	83588834	83589373	CpG: 58	539
chr2	83628984	83629553	CpG: 74	569
chr2	83661761	83662224	CpG: 47	463
chr2	83918883	83919846	CpG: 81	963
chr2	84014304	84015279	CpG: 88	975
chr2	84091369	84091994	CpG: 57	625
chr2	84366451	84367242	CpG: 79	791
chr2	84641531	84642337	CpG: 67	806
chr2	84957730	84958473	CpG: 86	743
chr2	85123234	85123693	CpG: 35	459
chr2	85155210	85155771	CpG: 43	561
chr2	85157321	85157948	CpG: 51	627
chr2	85209188	85210586	CpG: 132	1398
chr2	85524754	85525929	CpG: 98	1175
chr2	85627311	85629049	CpG: 125	1738
chr2	85766767	85767902	CpG: 105	1135
chr2	85843321	85844055	CpG: 71	734
chr2	85888145	85888835	CpG: 98	690
chr2	85897823	85898269	CpG: 47	446
chr2	85990092	85990712	CpG: 56	620
chr2	86020169	86021329	CpG: 154	1160
chr2	86304173	86304873	CpG: 79	700
chr2	86440932	86441662	CpG: 71	730
chr2	86442794	86444093	CpG: 133	1299
chr2	86449540	86450747	CpG: 83	1207
chr2	86452142	86452523	CpG: 37	381
chr2	86453388	86454197	CpG: 63	809
chr2	86458276	86459118	CpG: 82	842
chr2	86525194	86525477	CpG: 24	283
chr2	86577857	86578529	CpG: 75	672
chr2	86646435	86646792	CpG: 36	357
chr2	86652902	86653698	CpG: 66	796
chr2	86760902	86761339	CpG: 51	437
chr2	86902486	86902761	CpG: 21	275
chr2	87084854	87085436	CpG: 47	582
chr2	87161737	87162916	CpG: 127	1179
chr2	87324581	87325141	CpG: 55	560
chr2	87459702	87461064	CpG: 132	1362
chr2	87788038	87789034	CpG: 111	996
chr2	87870404	87870816	CpG: 47	412
chr2	87913393	87913599	CpG: 30	206
chr2	88040047	88041995	CpG: 196	1948
chr2	88321220	88322341	CpG: 114	1121
chr2	88419834	88420384	CpG: 46	550
chr2	88496054	88496419	CpG: 39	365
chr2	88793993	88794552	CpG: 52	559
chr2	88841020	88841580	CpG: 69	560
chr2	89066051	89066830	CpG: 88	779
chr2	89223322	89224247	CpG: 82	925
chr2	89306348	89307089	CpG: 79	741
chr2	89394795	89396320	CpG: 168	1525
chr2	89474969	89475817	CpG: 85	848
chr2	89789075	89790125	CpG: 139	1050
chr2	90125998	90126523	CpG: 45	525
chr2	90217724	90218310	CpG: 55	586
chr2	90569107	90571181	CpG: 229	2074
chr2	90784893	90785666	CpG: 85	773
chr2	91098501	91098947	CpG: 46	446
chr2	91627307	91627574	CpG: 22	267
chr2	91894727	91894936	CpG: 25	209
chr2	92294978	92297211	CpG: 148	2233
chr2	92542700	92543166	CpG: 56	466
chr2	93197260	93197516	CpG: 24	256
chr2	93198109	93198355	CpG: 20	246
chr2	93198684	93199699	CpG: 103	1015
chr2	95264220	95264532	CpG: 24	312
chr2	95937174	95937431	CpG: 32	257
chr2	95937931	95938199	CpG: 22	268
chr2	96080154	96080403	CpG: 18	249
chr2	96080516	96080727	CpG: 30	211
chr2	96785732	96786130	CpG: 29	398
chr2	96914857	96915079	CpG: 22	222
chr2	97283792	97284088	CpG: 26	296
chr2	97284589	97285368	CpG: 78	779
chr2	97296796	97297068	CpG: 29	272
chr2	97298281	97300251	CpG: 149	1970
chr2	97302118	97302465	CpG: 35	347
chr2	97304317	97304777	CpG: 42	460
chr2	97308378	97308666	CpG: 21	288
chr2	97309059	97309637	CpG: 52	578
chr2	97313607	97313947	CpG: 29	340
chr2	97315910	97316468	CpG: 38	558
chr2	97507125	97507517	CpG: 37	392
chr2	97512561	97513022	CpG: 33	461
chr2	98794974	98795224	CpG: 20	250
chr2	99015382	99015619	CpG: 16	237
chr2	99090485	99091717	CpG: 113	1232
chr2	99147691	99148347	CpG: 61	656
chr2	99176772	99177442	CpG: 60	670
chr2	99882734	99883016	CpG: 36	282
chr2	99982137	99983149	CpG: 92	1012
chr2	102130633	102133377	CpG: 195	2744
chr2	102139279	102141847	CpG: 198	2568
chr2	102143819	102145691	CpG: 167	1872
chr2	102147742	102148751	CpG: 115	1009
chr2	102153522	102153751	CpG: 20	229
chr2	102162404	102162656	CpG: 21	252
chr2	102180556	102181622	CpG: 99	1066
chr2	102654181	102654831	CpG: 54	650
chr2	103156527	103157487	CpG: 71	960
chr2	103834527	103836214	CpG: 164	1687
chr2	104097487	104098248	CpG: 58	761
chr2	104165214	104166918	CpG: 168	1704
chr2	104192258	104192620	CpG: 42	362
chr2	104281480	104282552	CpG: 113	1072
chr2	104385490	104385744	CpG: 22	254
chr2	104518011	104519591	CpG: 138	1580
chr2	104537324	104537696	CpG: 29	372
chr2	104997426	104997632	CpG: 18	206
chr2	105215666	105217062	CpG: 108	1396
chr2	105255801	105256541	CpG: 65	740
chr2	105367007	105367841	CpG: 76	834
chr2	105508198	105509922	CpG: 140	1724
chr2	105762242	105762498	CpG: 21	256
chr2	107259000	107260671	CpG: 127	1671
chr2	107263091	107264785	CpG: 142	1694
chr2	107424092	107425723	CpG: 171	1631
chr2	108763350	108764089	CpG: 57	739
chr2	109149803	109150192	CpG: 33	389
chr2	109152066	109152368	CpG: 26	302
chr2	110427751	110427984	CpG: 25	233
chr2	110621437	110621706	CpG: 26	269
chr2	110866341	110867580	CpG: 100	1239
chr2	110974592	110974921	CpG: 50	329
chr2	111220570	111221008	CpG: 32	438
chr2	111354247	111355320	CpG: 109	1073
chr2	114475609	114475829	CpG: 21	220
chr2	115723514	115726571	CpG: 248	3057
chr2	115726849	115727114	CpG: 20	265
chr2	116445432	116447428	CpG: 219	1996
chr2	116753455	116753957	CpG: 49	502
chr2	116773793	116774998	CpG: 112	1205
chr2	117431337	117431990	CpG: 52	653
chr2	117713745	117715487	CpG: 164	1742
chr2	117907975	117908197	CpG: 27	222
chr2	118727989	118728618	CpG: 56	629
chr2	119044107	119044445	CpG: 28	338
chr2	119057491	119057940	CpG: 38	449
chr2	119198954	119199766	CpG: 86	812
chr2	119493007	119493637	CpG: 56	630
chr2	119743931	119744649	CpG: 75	718
chr2	120148308	120148703	CpG: 40	395
chr2	120412912	120414545	CpG: 177	1633
chr2	120667347	120668191	CpG: 63	844
chr2	120819348	120819867	CpG: 43	519
chr2	120879966	120881096	CpG: 115	1130
chr2	120935972	120936173	CpG: 15	201
chr2	120936305	120936924	CpG: 62	619
chr2	121260919	121261305	CpG: 41	386
chr2	121443279	121444544	CpG: 107	1265
chr2	121469016	121469710	CpG: 57	694
chr2	122015047	122016187	CpG: 85	1140
chr2	122318562	122320921	CpG: 180	2359
chr2	123153850	123155648	CpG: 155	1798
chr2	123163939	123165387	CpG: 127	1448
chr2	123248124	123248593	CpG: 43	469
chr2	123279739	123280398	CpG: 60	659
chr2	123519296	123519906	CpG: 63	610
chr2	123583139	123583653	CpG: 67	514
chr2	123604020	123604572	CpG: 60	552
chr2	123802594	123803856	CpG: 122	1262
chr2	123828367	123829401	CpG: 101	1034
chr2	123952762	123954005	CpG: 106	1243
chr2	124072081	124072682	CpG: 61	601
chr2	124332025	124332474	CpG: 41	449
chr2	124418113	124418463	CpG: 28	350
chr2	124544922	124547173	CpG: 182	2251
chr2	124548338	124548754	CpG: 43	416
chr2	126985210	126985706	CpG: 68	496
chr2	127067450	127068342	CpG: 84	892
chr2	127260869	127261347	CpG: 57	478
chr2	127344832	127345165	CpG: 38	333
chr2	127446241	127446544	CpG: 34	303
chr2	128452452	128452689	CpG: 25	237
chr2	129568057	129568425	CpG: 27	368
chr2	129818026	129818721	CpG: 66	695
chr2	129834146	129834413	CpG: 21	267
chr2	129933539	129933931	CpG: 33	392
chr2	130041546	130042525	CpG: 90	979
chr2	130042662	130043135	CpG: 32	473
chr2	130285831	130286539	CpG: 67	708
chr2	130738942	130739513	CpG: 50	571
chr2	130811681	130812400	CpG: 82	719
chr2	131007598	131008956	CpG: 142	1358
chr2	131060693	131063133	CpG: 220	2440
chr2	131066997	131067689	CpG: 59	692
chr2	131070294	131071186	CpG: 70	892
chr2	131071564	131071970	CpG: 32	406
chr2	131394493	131394829	CpG: 36	336
chr2	131479262	131480232	CpG: 88	970
chr2	132587729	132588079	CpG: 49	350
chr2	134370519	134370774	CpG: 32	255
chr2	134547642	134548091	CpG: 38	449
chr2	134553164	134553914	CpG: 71	750
chr2	134702454	134704466	CpG: 202	2012
chr2	134954222	134956011	CpG: 177	1789
chr2	134997290	134997570	CpG: 30	280
chr2	135121849	135122424	CpG: 54	575
chr2	135180179	135180998	CpG: 61	819
chr2	135416641	135417277	CpG: 58	636
chr2	135986735	135988616	CpG: 204	1881
chr2	136454726	136457104	CpG: 191	2378
chr2	136887478	136887943	CpG: 40	465
chr2	137032364	137033425	CpG: 110	1061
chr2	137331691	137333613	CpG: 174	1922
chr2	137757111	137759174	CpG: 197	2063
chr2	138816819	138817133	CpG: 22	314
chr2	138829411	138829641	CpG: 25	230
chr2	138956784	138957664	CpG: 100	880
chr2	138962841	138963295	CpG: 34	454
chr2	139059583	139060798	CpG: 122	1215
chr2	139432814	139433567	CpG: 68	753
chr2	139598856	139600237	CpG: 122	1381
chr2	139756985	139757565	CpG: 48	580
chr2	139822548	139823552	CpG: 94	1004
chr2	140026879	140027710	CpG: 93	831
chr2	140057165	140057552	CpG: 37	387
chr2	140070828	140071699	CpG: 73	871
chr2	140072051	140072293	CpG: 22	242
chr2	140087661	140088976	CpG: 125	1315
chr2	140163120	140163847	CpG: 93	727
chr2	140202531	140203156	CpG: 74	625
chr2	140282255	140283302	CpG: 138	1047
chr2	140287863	140288362	CpG: 37	499
chr2	140288775	140289290	CpG: 52	515
chr2	140343161	140343640	CpG: 54	479
chr2	140444427	140445080	CpG: 70	653
chr2	140525511	140526245	CpG: 71	734
chr2	140534747	140535948	CpG: 124	1201
chr2	140564710	140565862	CpG: 121	1152
chr2	140602147	140604003	CpG: 217	1856
chr2	140608833	140609111	CpG: 23	278
chr2	140612061	140612687	CpG: 62	626
chr2	140614635	140615329	CpG: 79	694
chr2	140618936	140620238	CpG: 126	1302
chr2	140655774	140656645	CpG: 70	871
chr2	140750084	140751041	CpG: 98	957
chr2	140799956	140800548	CpG: 56	592
chr2	140826243	140827774	CpG: 119	1531
chr2	141050224	141051000	CpG: 74	776
chr2	141065481	141066943	CpG: 142	1462
chr2	141181969	141183089	CpG: 78	1120
chr2	141215026	141215674	CpG: 83	648
chr2	141302800	141303703	CpG: 65	903
chr2	141318463	141319757	CpG: 122	1294
chr2	141332875	141334094	CpG: 97	1219
chr2	141493982	141494660	CpG: 83	678
chr2	141525404	141526355	CpG: 109	951
chr2	141538852	141540054	CpG: 115	1202
chr2	141558075	141558319	CpG: 30	244
chr2	141579809	141580629	CpG: 80	820
chr2	141597269	141598331	CpG: 108	1062
chr2	141624065	141624715	CpG: 76	650
chr2	141634816	141635656	CpG: 82	840
chr2	141692638	141693195	CpG: 57	557
chr2	141716834	141718063	CpG: 128	1229
chr2	142712499	142712754	CpG: 32	255
chr2	143318783	143320628	CpG: 129	1845
chr2	143323819	143324086	CpG: 21	267
chr2	143328640	143328847	CpG: 19	207
chr2	143561733	143562500	CpG: 91	767
chr2	143860341	143860604	CpG: 23	263
chr2	143924908	143925730	CpG: 71	822
chr2	144184209	144184568	CpG: 37	359
chr2	144234276	144235157	CpG: 87	881
chr2	145735822	145736456	CpG: 50	634
chr2	145745014	145746707	CpG: 169	1693
chr2	145747531	145747919	CpG: 32	388
chr2	145904465	145904968	CpG: 47	503
chr2	145918385	145918862	CpG: 31	477
chr2	146688626	146689000	CpG: 42	374
chr2	146968534	146970156	CpG: 164	1622
chr2	147090332	147090846	CpG: 53	514
chr2	147146192	147146612	CpG: 35	420
chr2	147167503	147168895	CpG: 129	1392
chr2	147198596	147199449	CpG: 105	853
chr2	147240783	147241404	CpG: 58	621
chr2	147260331	147261202	CpG: 97	871
chr2	147481909	147482999	CpG: 147	1090
chr2	147569130	147569388	CpG: 22	258
chr2	147609262	147610842	CpG: 189	1580
chr2	147842739	147843101	CpG: 29	362
chr2	147861290	147861511	CpG: 17	221
chr2	147941281	147942091	CpG: 105	810
chr2	148159392	148159812	CpG: 37	420
chr2	148307102	148307843	CpG: 76	741
chr2	148768015	148769152	CpG: 104	1137
chr2	149951191	149951770	CpG: 60	579
chr2	149972889	149973233	CpG: 27	344
chr2	150041281	150042235	CpG: 117	954
chr2	150095222	150095428	CpG: 16	206
chr2	150107316	150107590	CpG: 28	274
chr2	150110260	150111447	CpG: 159	1187
chr2	150137783	150138027	CpG: 19	244
chr2	150257510	150258712	CpG: 128	1202
chr2	150284341	150285318	CpG: 89	977
chr2	150319212	150319488	CpG: 22	276
chr2	150326163	150326785	CpG: 51	622
chr2	150330497	150330779	CpG: 32	282
chr2	150334295	150334504	CpG: 19	209
chr2	150359856	150360129	CpG: 26	273
chr2	150432633	150432850	CpG: 15	217
chr2	150450683	150450982	CpG: 42	299
chr2	150505396	150506228	CpG: 77	832
chr2	150630576	150630872	CpG: 23	296
chr2	150746846	150747740	CpG: 88	894
chr2	150777240	150778265	CpG: 110	1025
chr2	150786258	150787275	CpG: 80	1017
chr2	150789084	150789297	CpG: 16	213
chr2	150790991	150791501	CpG: 48	510
chr2	150830176	150831115	CpG: 119	939
chr2	150952692	150953056	CpG: 45	364
chr2	151117961	151118208	CpG: 19	247
chr2	151146786	151147484	CpG: 68	698
chr2	151166310	151166938	CpG: 68	628
chr2	151226876	151227094	CpG: 16	218
chr2	151308963	151309192	CpG: 20	229
chr2	151309361	151310487	CpG: 170	1126
chr2	151311668	151311873	CpG: 15	205
chr2	151349371	151350200	CpG: 56	829
chr2	151374991	151375208	CpG: 20	217
chr2	151375819	151376201	CpG: 35	382
chr2	151429177	151429388	CpG: 16	211
chr2	151506211	151506428	CpG: 17	217
chr2	151539205	151539563	CpG: 29	358
chr2	151574030	151574270	CpG: 22	240
chr2	151599630	151600388	CpG: 76	758
chr2	151622994	151623244	CpG: 25	250
chr2	151690272	151694153	CpG: 283	3881
chr2	151746257	151746491	CpG: 23	234
chr2	151747027	151751211	CpG: 340	4184
chr2	151769468	151769753	CpG: 33	285
chr2	151772832	151773061	CpG: 19	229
chr2	151785453	151785704	CpG: 19	251
chr2	151824524	151825257	CpG: 80	733
chr2	151846104	151846496	CpG: 31	392
chr2	151885416	151886682	CpG: 135	1266
chr2	151933059	151934471	CpG: 143	1412
chr2	152043785	152044533	CpG: 90	748
chr2	152378962	152379188	CpG: 31	226
chr2	152406882	152407954	CpG: 83	1072
chr2	152494796	152495051	CpG: 20	255
chr2	152630370	152631110	CpG: 63	740
chr2	152632840	152634892	CpG: 166	2052
chr2	152640255	152640459	CpG: 19	204
chr2	152641192	152641546	CpG: 49	354
chr2	152643479	152647306	CpG: 356	3827
chr2	152648389	152648708	CpG: 30	319
chr2	152649276	152649674	CpG: 31	398
chr2	152651152	152652627	CpG: 117	1475
chr2	152692798	152693935	CpG: 99	1137
chr2	152703783	152704255	CpG: 44	472
chr2	152704691	152706507	CpG: 176	1816
chr2	152706673	152706926	CpG: 19	253
chr2	152713792	152714842	CpG: 82	1050
chr2	152716550	152718183	CpG: 147	1633
chr2	152834296	152834514	CpG: 17	218
chr2	153051996	153052244	CpG: 19	248
chr2	153089776	153089996	CpG: 17	220
chr2	153217132	153217420	CpG: 21	288
chr2	153388202	153389030	CpG: 58	828
chr2	153490338	153491265	CpG: 66	927
chr2	153511718	153512145	CpG: 37	427
chr2	153513135	153513375	CpG: 21	240
chr2	153561868	153563534	CpG: 181	1666
chr2	153573576	153575117	CpG: 170	1541
chr2	153593971	153594187	CpG: 22	216
chr2	153595241	153595569	CpG: 24	328
chr2	153596300	153596609	CpG: 24	309
chr2	153671621	153674173	CpG: 236	2552
chr2	153740749	153740995	CpG: 18	246
chr2	153760971	153761307	CpG: 24	336
chr2	153780695	153782795	CpG: 205	2100
chr2	153793281	153793537	CpG: 21	256
chr2	153822982	153823730	CpG: 76	748
chr2	153827063	153827328	CpG: 22	265
chr2	153870194	153871072	CpG: 72	878
chr2	153883756	153884229	CpG: 45	473
chr2	153889798	153890108	CpG: 23	310
chr2	153896781	153897158	CpG: 25	377
chr2	153899759	153900069	CpG: 24	310
chr2	153905110	153905314	CpG: 15	204
chr2	153945048	153945685	CpG: 76	637
chr2	154033517	154033865	CpG: 25	348
chr2	154041196	154041437	CpG: 18	241
chr2	154056862	154057856	CpG: 113	994
chr2	154113749	154114491	CpG: 54	742
chr2	154138758	154140114	CpG: 127	1356
chr2	154145945	154146157	CpG: 19	212
chr2	154182391	154182769	CpG: 29	378
chr2	154186892	154187145	CpG: 21	253
chr2	154201193	154201417	CpG: 18	224
chr2	154208961	154209226	CpG: 21	265
chr2	154212908	154213263	CpG: 27	355
chr2	154218188	154218424	CpG: 17	236
chr2	154255962	154256204	CpG: 23	242
chr2	154260130	154260775	CpG: 51	645
chr2	154282428	154282918	CpG: 34	490
chr2	154283965	154284278	CpG: 28	313
chr2	154290823	154291030	CpG: 16	207
chr2	154302908	154303188	CpG: 23	280
chr2	154304441	154304874	CpG: 53	433
chr2	154332950	154333160	CpG: 20	210
chr2	154366991	154368068	CpG: 118	1077
chr2	154368951	154369199	CpG: 25	248
chr2	154370841	154371188	CpG: 25	347
chr2	154388011	154388254	CpG: 17	243
chr2	154447763	154448103	CpG: 27	340
chr2	154466865	154467108	CpG: 16	243
chr2	154483535	154483894	CpG: 24	359
chr2	154517197	154517421	CpG: 18	224
chr2	154521942	154522149	CpG: 17	207
[truncated: 23,167 more rows]

## Sheet: mm39
chr	start	end	name	length (bp)
chr1	91225617	91226516	CpG:_68	899
chr1	38665874	38667165	CpG:_153	1291
chr1	57016263	57016551	CpG:_25	288
chr1	85721048	85722212	CpG:_99	1164
chr1	88997698	88998967	CpG:_112	1269
chr1	162397922	162399171	CpG:_104	1249
chr1	3601847	3602066	CpG:_27	219
chr1	3741152	3742379	CpG:_131	1227
chr1	4561924	4563896	CpG:_158	1972
chr1	4567170	4567831	CpG:_47	661
chr1	4641864	4642298	CpG:_44	434
chr1	4759407	4759620	CpG:_24	213
chr1	4855599	4856037	CpG:_49	438
chr1	4877782	4878326	CpG:_74	544
chr1	4927688	4928595	CpG:_76	907
chr1	5088780	5089934	CpG:_77	1154
chr1	5153262	5153581	CpG:_35	319
chr1	5986647	5987693	CpG:_82	1046
chr1	6284654	6285556	CpG:_107	902
chr1	6453040	6453321	CpG:_35	281
chr1	6511424	6511836	CpG:_44	412
chr1	7158715	7159495	CpG:_85	780
chr1	7467970	7468818	CpG:_59	848
chr1	9369440	9370245	CpG:_61	805
chr1	9615494	9616493	CpG:_97	999
chr1	9770010	9771106	CpG:_97	1096
chr1	9817785	9818870	CpG:_87	1085
chr1	9868046	9868877	CpG:_112	831
chr1	9918466	9918755	CpG:_34	289
chr1	10014010	10014421	CpG:_46	411
chr1	10037343	10038555	CpG:_114	1212
chr1	10108175	10108440	CpG:_31	265
chr1	10109872	10110504	CpG:_74	632
chr1	10302368	10303653	CpG:_143	1285
chr1	10875523	10876109	CpG:_45	586
chr1	11063710	11064229	CpG:_61	519
chr1	11484284	11484689	CpG:_44	405
chr1	13060942	13061424	CpG:_34	482
chr1	13061709	13063008	CpG:_99	1299
chr1	13066446	13066659	CpG:_16	213
chr1	13196522	13196893	CpG:_30	371
chr1	13442970	13445018	CpG:_214	2048
chr1	13659386	13660401	CpG:_103	1015
chr1	13730455	13730956	CpG:_49	501
chr1	14379971	14380260	CpG:_35	289
chr1	14576765	14577372	CpG:_46	607
chr1	14825375	14826027	CpG:_68	652
chr1	15356642	15357402	CpG:_87	760
chr1	15875815	15876332	CpG:_60	517
chr1	15962644	15963276	CpG:_52	632
chr1	16163180	16163595	CpG:_41	415
chr1	16174989	16176515	CpG:_179	1526
chr1	16588823	16590317	CpG:_146	1494
chr1	16688782	16689625	CpG:_107	843
chr1	16726988	16727267	CpG:_25	279
chr1	16735370	16735850	CpG:_56	480
chr1	17161741	17162079	CpG:_26	338
chr1	17166988	17167964	CpG:_90	976
chr1	17168112	17168363	CpG:_21	251
chr1	17215691	17216019	CpG:_23	328
chr1	18128259	18129120	CpG:_91	861
chr1	19279979	19280291	CpG:_30	312
chr1	19284153	19284628	CpG:_36	475
chr1	19306836	19307074	CpG:_19	238
chr1	20890112	20890521	CpG:_45	409
chr1	20960658	20961035	CpG:_33	377
chr1	21005509	21005726	CpG:_15	217
chr1	21021764	21022114	CpG:_28	350
chr1	21149093	21149918	CpG:_72	825
chr1	22031227	22032348	CpG:_123	1121
chr1	22572258	22573266	CpG:_120	1008
chr1	22844763	22845445	CpG:_51	682
chr1	23140968	23141343	CpG:_27	375
chr1	23295099	23296135	CpG:_99	1036
chr1	23421762	23422481	CpG:_70	719
chr1	23800903	23802285	CpG:_131	1382
chr1	23960800	23961635	CpG:_76	835
chr1	24044452	24044795	CpG:_38	343
chr1	24138722	24139637	CpG:_119	915
chr1	24625602	24626258	CpG:_71	656
chr1	24717597	24718164	CpG:_54	567
chr1	25868926	25869761	CpG:_84	835
chr1	30912189	30913107	CpG:_134	918
chr1	30987907	30989297	CpG:_139	1390
chr1	32211621	32212127	CpG:_50	506
chr1	33708634	33709650	CpG:_73	1016
chr1	33758906	33759531	CpG:_91	625
chr1	33796532	33797030	CpG:_62	498
chr1	33853211	33853771	CpG:_56	560
chr1	33946069	33946323	CpG:_20	254
chr1	33946538	33947549	CpG:_121	1011
chr1	34045127	34045329	CpG:_18	202
chr1	34050611	34050942	CpG:_44	331
chr1	34217023	34217274	CpG:_25	251
chr1	34478322	34479219	CpG:_64	897
chr1	34498488	34499045	CpG:_43	557
chr1	34511835	34512047	CpG:_23	212
chr1	34618685	34618921	CpG:_32	236
chr1	34717151	34717500	CpG:_37	349
chr1	34789339	34790166	CpG:_107	827
chr1	34840782	34841140	CpG:_40	358
chr1	34881615	34882246	CpG:_79	631
chr1	34888976	34889259	CpG:_33	283
chr1	34969115	34969720	CpG:_47	605
chr1	36107175	36108297	CpG:_146	1122
chr1	36142618	36143267	CpG:_46	649
chr1	36282972	36283493	CpG:_53	521
chr1	36308312	36308778	CpG:_48	466
chr1	36346697	36347294	CpG:_61	597
chr1	36407765	36408411	CpG:_75	646
chr1	36483956	36484389	CpG:_44	433
chr1	36510347	36511236	CpG:_104	889
chr1	36550844	36552087	CpG:_166	1243
chr1	36585991	36586371	CpG:_38	380
chr1	36595888	36597501	CpG:_132	1613
chr1	36722165	36722519	CpG:_32	354
chr1	36730403	36730950	CpG:_58	547
chr1	36748702	36749229	CpG:_50	527
chr1	36809889	36810274	CpG:_44	385
chr1	36818165	36818401	CpG:_18	236
chr1	36977922	36979203	CpG:_143	1281
chr1	37068328	37068567	CpG:_17	239
chr1	37338940	37339588	CpG:_69	648
chr1	37468999	37469556	CpG:_63	557
chr1	37579396	37580365	CpG:_105	969
chr1	37758394	37759209	CpG:_94	815
chr1	37903693	37904405	CpG:_82	712
chr1	37914412	37914905	CpG:_32	493
chr1	37929443	37929863	CpG:_38	420
chr1	38036027	38036540	CpG:_41	513
chr1	38036904	38037756	CpG:_91	852
chr1	38168129	38169289	CpG:_188	1160
chr1	38249146	38249426	CpG:_26	280
chr1	38874882	38875857	CpG:_125	975
chr1	38937039	38937283	CpG:_34	244
chr1	39232499	39233516	CpG:_107	1017
chr1	39406515	39407698	CpG:_100	1183
chr1	39517204	39518078	CpG:_90	874
chr1	39574668	39575446	CpG:_105	778
chr1	39615606	39616608	CpG:_98	1002
chr1	39689609	39690369	CpG:_71	760
chr1	39759978	39760182	CpG:_23	204
chr1	39939632	39940619	CpG:_130	987
chr1	40305716	40306036	CpG:_30	320
chr1	40364969	40365179	CpG:_17	210
chr1	40720166	40721244	CpG:_104	1078
chr1	40829678	40829971	CpG:_28	293
chr1	42530844	42531098	CpG:_26	254
chr1	42723751	42724171	CpG:_32	420
chr1	42725765	42726088	CpG:_31	323
chr1	42733234	42733644	CpG:_28	410
chr1	42733893	42734421	CpG:_44	528
chr1	42735734	42736071	CpG:_31	337
chr1	42736354	42737817	CpG:_122	1463
chr1	42890299	42890842	CpG:_36	543
chr1	42991952	42992703	CpG:_76	751
chr1	43131407	43131976	CpG:_89	569
chr1	43137640	43138114	CpG:_46	474
chr1	43202888	43203240	CpG:_42	352
chr1	43484630	43485728	CpG:_128	1098
chr1	43593024	43593345	CpG:_22	321
chr1	43866474	43867295	CpG:_95	821
chr1	43972812	43973436	CpG:_65	624
chr1	44141095	44141829	CpG:_89	734
chr1	44186770	44187373	CpG:_58	603
chr1	44590738	44591651	CpG:_63	913
chr1	45834535	45834917	CpG:_47	382
chr1	46464620	46464866	CpG:_17	246
chr1	46891856	46893213	CpG:_163	1357
chr1	50966206	50967129	CpG:_64	923
chr1	51517318	51517780	CpG:_48	462
chr1	51954342	51955353	CpG:_110	1011
chr1	52152867	52153154	CpG:_31	287
chr1	52158452	52158896	CpG:_39	444
chr1	52271366	52272662	CpG:_123	1296
chr1	52539190	52539986	CpG:_97	796
chr1	52669700	52670101	CpG:_44	401
chr1	52765876	52766688	CpG:_94	812
chr1	52856365	52857021	CpG:_56	656
chr1	52991785	52992116	CpG:_28	331
chr1	53335947	53336538	CpG:_63	591
chr1	53391623	53391936	CpG:_38	313
chr1	53745682	53746038	CpG:_29	356
chr1	53823928	53824423	CpG:_66	495
chr1	54233501	54234401	CpG:_119	900
chr1	54289728	54289959	CpG:_19	231
chr1	54477916	54478218	CpG:_28	302
chr1	54596486	54596964	CpG:_42	478
chr1	54964884	54965776	CpG:_105	892
chr1	54996389	54996656	CpG:_17	267
chr1	55066032	55066764	CpG:_87	732
chr1	55091666	55092456	CpG:_90	790
chr1	55126569	55127799	CpG:_130	1230
chr1	55170216	55170932	CpG:_57	716
chr1	55276144	55276975	CpG:_93	831
chr1	55401640	55402816	CpG:_137	1176
chr1	55444741	55445807	CpG:_88	1066
chr1	57008778	57009032	CpG:_28	254
chr1	57010017	57010278	CpG:_24	261
chr1	57010668	57012660	CpG:_176	1992
chr1	57416633	57417178	CpG:_66	545
chr1	57445296	57446226	CpG:_74	930
chr1	57813857	57814791	CpG:_122	934
chr1	58008892	58009404	CpG:_56	512
chr1	58035022	58035412	CpG:_46	390
chr1	58431907	58433056	CpG:_133	1149
chr1	58462502	58463289	CpG:_80	787
chr1	58484240	58484704	CpG:_31	464
chr1	58543702	58544321	CpG:_65	619
chr1	58625078	58625324	CpG:_20	246
chr1	58750601	58750923	CpG:_40	322
chr1	58752543	58752816	CpG:_21	273
chr1	58834741	58835011	CpG:_28	270
chr1	59012369	59013276	CpG:_83	907
chr1	59158989	59159639	CpG:_66	650
chr1	59276078	59276652	CpG:_61	574
chr1	59521110	59523096	CpG:_184	1986
chr1	59709494	59710059	CpG:_62	565
chr1	59724015	59724374	CpG:_35	359
chr1	59801944	59803372	CpG:_132	1428
chr1	59951707	59953049	CpG:_131	1342
chr1	60081805	60082658	CpG:_104	853
chr1	60137315	60137936	CpG:_67	621
chr1	60219373	60220144	CpG:_83	771
chr1	60382414	60382816	CpG:_51	402
chr1	60448437	60449242	CpG:_84	805
chr1	60605341	60606419	CpG:_121	1078
chr1	61677895	61678565	CpG:_78	670
chr1	62741997	62742907	CpG:_86	910
chr1	62745009	62746191	CpG:_88	1182
chr1	63152737	63153423	CpG:_94	686
chr1	63215706	63216586	CpG:_78	880
chr1	63287448	63287774	CpG:_44	326
chr1	63312492	63313072	CpG:_78	580
chr1	63348316	63348870	CpG:_83	554
chr1	63404443	63404648	CpG:_17	205
chr1	63485073	63485688	CpG:_73	615
chr1	64160765	64161553	CpG:_80	788
chr1	64571526	64572573	CpG:_114	1047
chr1	64656104	64656951	CpG:_83	847
chr1	64729693	64730744	CpG:_102	1051
chr1	64774006	64777138	CpG:_245	3132
chr1	64995657	64996029	CpG:_41	372
chr1	65033564	65033786	CpG:_21	222
chr1	65218063	65218532	CpG:_38	469
chr1	65225538	65226212	CpG:_61	674
chr1	66214275	66214804	CpG:_58	529
chr1	66507181	66507782	CpG:_57	601
chr1	66716560	66716798	CpG:_17	238
chr1	66739911	66740510	CpG:_60	599
chr1	66855595	66857026	CpG:_146	1431
chr1	66901998	66902645	CpG:_78	647
chr1	67077679	67078096	CpG:_42	417
chr1	69146193	69147214	CpG:_91	1021
chr1	69416154	69416377	CpG:_16	223
chr1	69416962	69417204	CpG:_20	242
chr1	69726666	69726989	CpG:_44	323
chr1	69866022	69866361	CpG:_35	339
chr1	71141563	71142379	CpG:_72	816
chr1	71596107	71596526	CpG:_40	419
chr1	71691926	71692517	CpG:_40	591
chr1	72250908	72251581	CpG:_71	673
chr1	72265093	72265377	CpG:_31	284
chr1	72275562	72276083	CpG:_48	521
chr1	72282981	72283356	CpG:_39	375
chr1	72293904	72294145	CpG:_25	241
chr1	72576120	72576376	CpG:_22	256
chr1	72679952	72680539	CpG:_46	587
chr1	72750020	72750877	CpG:_72	857
chr1	72863666	72864096	CpG:_50	430
chr1	72864521	72864812	CpG:_20	291
chr1	72912857	72913125	CpG:_27	268
chr1	73946430	73946662	CpG:_27	232
chr1	74076111	74076407	CpG:_29	296
chr1	74107651	74108134	CpG:_34	483
chr1	74137372	74137945	CpG:_48	573
chr1	74163403	74164082	CpG:_71	679
chr1	74275437	74276352	CpG:_76	915
chr1	74323622	74324294	CpG:_61	672
chr1	74343025	74343514	CpG:_48	489
chr1	74371608	74371983	CpG:_38	375
chr1	74430522	74431589	CpG:_91	1067
chr1	74436466	74436697	CpG:_23	231
chr1	74544620	74545978	CpG:_109	1358
chr1	74626792	74627631	CpG:_62	839
chr1	74640253	74640618	CpG:_27	365
chr1	74700831	74701323	CpG:_48	492
chr1	74752777	74752990	CpG:_20	213
chr1	74787891	74788204	CpG:_22	313
chr1	74821828	74822183	CpG:_24	355
chr1	74823206	74823775	CpG:_66	569
chr1	74830892	74831401	CpG:_44	509
chr1	74839696	74839903	CpG:_22	207
chr1	74842363	74842768	CpG:_43	405
chr1	74856103	74856346	CpG:_25	243
chr1	74894018	74895628	CpG:_168	1610
chr1	74897627	74897843	CpG:_16	216
chr1	74921106	74921771	CpG:_57	665
chr1	74923460	74924772	CpG:_91	1312
chr1	74931884	74932295	CpG:_33	411
chr1	74939714	74940143	CpG:_48	429
chr1	74987325	74987595	CpG:_22	270
chr1	74989790	74991252	CpG:_143	1462
chr1	75101383	75101793	CpG:_38	410
chr1	75118076	75119778	CpG:_124	1702
chr1	75145202	75145569	CpG:_39	367
chr1	75187448	75187709	CpG:_27	261
chr1	75195856	75196626	CpG:_66	770
chr1	75213063	75213604	CpG:_47	541
chr1	75228397	75228608	CpG:_17	211
chr1	75240566	75240977	CpG:_29	411
chr1	75293749	75294713	CpG:_98	964
chr1	75336999	75337614	CpG:_71	615
chr1	75346216	75346432	CpG:_17	216
chr1	75351869	75352430	CpG:_47	561
chr1	75358568	75359031	CpG:_49	463
chr1	75364629	75365748	CpG:_107	1119
chr1	75398632	75400084	CpG:_120	1452
chr1	75427020	75427324	CpG:_22	304
chr1	75435117	75435416	CpG:_30	299
chr1	75451687	75451896	CpG:_16	209
chr1	75452562	75452794	CpG:_20	232
chr1	75455313	75456430	CpG:_116	1117
chr1	75463354	75463592	CpG:_19	238
chr1	75464280	75464722	CpG:_50	442
chr1	75480366	75480605	CpG:_21	239
chr1	75481845	75483028	CpG:_129	1183
chr1	75498075	75498629	CpG:_43	554
chr1	75522908	75523400	CpG:_54	492
chr1	77490986	77492090	CpG:_77	1104
chr1	78166202	78166466	CpG:_34	264
chr1	78173268	78173924	CpG:_49	656
chr1	78180473	78180826	CpG:_25	353
chr1	78192594	78192879	CpG:_23	285
chr1	78193181	78194434	CpG:_136	1253
chr1	78286700	78287375	CpG:_68	675
chr1	78465120	78465553	CpG:_43	433
chr1	78488464	78488707	CpG:_20	243
chr1	78635339	78636266	CpG:_107	927
chr1	79649291	79649654	CpG:_33	363
chr1	79738968	79739550	CpG:_61	582
chr1	79753700	79754103	CpG:_37	403
chr1	79835910	79836723	CpG:_101	813
chr1	80317574	80318036	CpG:_65	462
chr1	80318268	80318808	CpG:_42	540
chr1	80735788	80736502	CpG:_78	714
chr1	82260904	82261279	CpG:_30	375
chr1	82267916	82269543	CpG:_131	1627
chr1	82294166	82294637	CpG:_56	471
chr1	82702513	82702902	CpG:_43	389
chr1	82817049	82818041	CpG:_114	992
chr1	84262037	84262461	CpG:_48	424
chr1	84673219	84674032	CpG:_73	813
chr1	84816175	84818021	CpG:_133	1846
chr1	84912293	84912775	CpG:_47	482
chr1	85822269	85822627	CpG:_33	358
chr1	85946011	85946558	CpG:_53	547
chr1	85973578	85974305	CpG:_105	727
chr1	85992180	85992890	CpG:_56	710
chr1	86082330	86082763	CpG:_38	433
chr1	86230862	86231706	CpG:_73	844
chr1	86286333	86287729	CpG:_155	1396
chr1	86362190	86362589	CpG:_39	399
chr1	86369714	86370876	CpG:_104	1162
chr1	86414935	86415738	CpG:_84	803
chr1	86431571	86432215	CpG:_60	644
chr1	86452549	86456301	CpG:_367	3752
chr1	86509866	86510360	CpG:_41	494
chr1	86514759	86515189	CpG:_33	430
chr1	86597334	86598596	CpG:_93	1262
chr1	86631340	86631883	CpG:_67	543
chr1	87026404	87026662	CpG:_25	258
chr1	87081634	87082807	CpG:_126	1173
chr1	87083560	87083908	CpG:_32	348
chr1	87114296	87114949	CpG:_54	653
chr1	87141538	87142117	CpG:_81	579
chr1	87191928	87192678	CpG:_69	750
chr1	87254544	87255285	CpG:_70	741
chr1	87403053	87403407	CpG:_33	354
chr1	87437262	87438279	CpG:_116	1017
chr1	87683588	87684384	CpG:_90	796
chr1	87781007	87781619	CpG:_84	612
chr1	87935929	87936323	CpG:_45	394
chr1	88133051	88133521	CpG:_58	470
chr1	88204935	88205426	CpG:_49	491
chr1	88628675	88630236	CpG:_149	1561
chr1	89382090	89383597	CpG:_166	1507
chr1	89507807	89509522	CpG:_214	1715
chr1	89850573	89850853	CpG:_22	280
chr1	89856378	89856717	CpG:_26	339
chr1	89857804	89859120	CpG:_150	1316
chr1	89869311	89869931	CpG:_48	620
chr1	89895957	89896513	CpG:_85	556
chr1	89919885	89920144	CpG:_24	259
chr1	89920655	89920924	CpG:_24	269
chr1	90530898	90531432	CpG:_58	534
chr1	90926239	90926864	CpG:_69	625
chr1	90980350	90980924	CpG:_46	574
chr1	91178013	91178575	CpG:_82	562
chr1	91272179	91273539	CpG:_109	1360
chr1	91294025	91294474	CpG:_44	449
chr1	91325819	91326789	CpG:_89	970
chr1	91340102	91341102	CpG:_94	1000
chr1	91341935	91342164	CpG:_26	229
chr1	91386721	91387456	CpG:_84	735
chr1	91422186	91422913	CpG:_72	727
chr1	91468039	91468794	CpG:_70	755
chr1	91728608	91730403	CpG:_146	1795
chr1	92107342	92108796	CpG:_131	1454
chr1	92401182	92401686	CpG:_61	504
chr1	92569448	92569767	CpG:_33	319
chr1	92758968	92760587	CpG:_157	1619
chr1	92834694	92835314	CpG:_76	620
chr1	92838232	92839249	CpG:_82	1017
chr1	92861983	92862670	CpG:_63	687
chr1	93028050	93028433	CpG:_33	383
chr1	93029302	93029831	CpG:_44	529
chr1	93104319	93104653	CpG:_34	334
chr1	93163423	93164229	CpG:_96	806
chr1	93233426	93233683	CpG:_23	257
chr1	93270282	93271814	CpG:_117	1532
chr1	93329168	93329374	CpG:_21	206
chr1	93372653	93373488	CpG:_95	835
chr1	93405948	93407179	CpG:_102	1231
chr1	93439498	93440135	CpG:_71	637
chr1	93562823	93563700	CpG:_87	877
chr1	93613176	93614356	CpG:_118	1180
chr1	93681588	93683070	CpG:_169	1482
chr1	93729412	93729900	CpG:_48	488
chr1	93731199	93732113	CpG:_85	914
chr1	93802247	93802563	CpG:_21	316
chr1	93868397	93868713	CpG:_21	316
chr1	95241243	95241971	CpG:_74	728
chr1	95595090	95595493	CpG:_35	403
chr1	96799869	96800154	CpG:_23	285
chr1	97588408	97590003	CpG:_171	1595
chr1	97697257	97698415	CpG:_95	1158
chr1	97904659	97904980	CpG:_35	321
chr1	98022772	98023616	CpG:_81	844
chr1	104696206	104696645	CpG:_32	439
chr1	104921633	104922181	CpG:_51	548
chr1	105283687	105284488	CpG:_66	801
chr1	105591591	105592372	CpG:_72	781
chr1	105708253	105708708	CpG:_45	455
chr1	105917609	105919484	CpG:_197	1875
chr1	105921503	105921768	CpG:_33	265
chr1	106099159	106101060	CpG:_214	1901
chr1	106640223	106640677	CpG:_32	454
chr1	106641386	106642374	CpG:_90	988
chr1	106687077	106687632	CpG:_51	555
chr1	106723972	106724511	CpG:_55	539
chr1	109910284	109910958	CpG:_49	674
chr1	111792216	111792815	CpG:_61	599
chr1	112344264	112344681	CpG:_31	417
chr1	118238727	118239263	CpG:_57	536
chr1	118249486	118249787	CpG:_29	301
chr1	118316489	118316735	CpG:_24	246
chr1	118316949	118317448	CpG:_34	499
chr1	118387007	118387524	CpG:_37	517
chr1	118555551	118556012	CpG:_41	461
chr1	118765124	118765763	CpG:_46	639
chr1	118981128	118981513	CpG:_34	385
chr1	119117306	119117558	CpG:_20	252
chr1	119348024	119350607	CpG:_259	2583
chr1	119432152	119432727	CpG:_52	575
chr1	119453555	119454208	CpG:_67	653
chr1	119576083	119576785	CpG:_83	702
chr1	119764489	119765484	CpG:_97	995
chr1	119840883	119841141	CpG:_23	258
chr1	120001409	120001661	CpG:_28	252
chr1	120048647	120049010	CpG:_35	363
chr1	120268190	120269610	CpG:_118	1420
chr1	120270096	120270368	CpG:_30	272
chr1	120527705	120528173	CpG:_37	468
chr1	120530572	120531719	CpG:_98	1147
chr1	120534635	120535014	CpG:_32	379
chr1	121105637	121105924	CpG:_27	287
chr1	121255382	121255872	CpG:_37	490
chr1	121358719	121358934	CpG:_17	215
chr1	121455144	121455684	CpG:_49	540
chr1	121495321	121495810	CpG:_46	489
chr1	123973188	123973870	CpG:_52	682
chr1	125362911	125363713	CpG:_68	802
chr1	125488126	125489083	CpG:_77	957
chr1	125839185	125839986	CpG:_69	801
chr1	126420434	126420677	CpG:_22	243
chr1	127132655	127133388	CpG:_61	733
chr1	127604965	127605874	CpG:_94	909
chr1	127701655	127702597	CpG:_83	942
chr1	127796424	127796818	CpG:_34	394
chr1	127966270	127966517	CpG:_24	247
chr1	128031016	128031717	CpG:_71	701
chr1	128171836	128172709	CpG:_84	873
chr1	128287074	128287593	CpG:_59	519
chr1	128344561	128345179	CpG:_62	618
chr1	128518646	128519501	CpG:_67	855
chr1	129201054	129201507	CpG:_37	453
chr1	130390195	130390501	CpG:_24	306
chr1	130643347	130643607	CpG:_24	260
chr1	130644413	130645570	CpG:_93	1157
chr1	130805930	130806272	CpG:_37	342
chr1	131024546	131025584	CpG:_96	1038
chr1	131057410	131057614	CpG:_16	204
chr1	131065513	131066028	CpG:_60	515
chr1	131080762	131081066	CpG:_22	304
chr1	131172399	131173292	CpG:_108	893
chr1	131453454	131456135	CpG:_196	2681
chr1	131755348	131756010	CpG:_53	662
chr1	131794964	131795226	CpG:_23	262
chr1	131837982	131838956	CpG:_109	974
chr1	131890710	131891197	CpG:_69	487
chr1	131935080	131936150	CpG:_123	1070
chr1	131995363	131995986	CpG:_68	623
chr1	132067043	132067298	CpG:_33	255
chr1	132117825	132118893	CpG:_93	1068
chr1	132156741	132157118	CpG:_28	377
chr1	132226296	132227007	CpG:_88	711
chr1	132243636	132244293	CpG:_66	657
chr1	132288367	132288780	CpG:_30	413
chr1	132319128	132319620	CpG:_70	492
chr1	132345107	132345728	CpG:_73	621
chr1	132470522	132470745	CpG:_21	223
chr1	132669347	132669669	CpG:_39	322
chr1	132808048	132808684	CpG:_75	636
chr1	132952823	132953157	CpG:_30	334
chr1	132973716	132974447	CpG:_95	731
chr1	133058818	133059642	CpG:_85	824
chr1	133091514	133092259	CpG:_84	745
chr1	133201832	133202093	CpG:_21	261
chr1	133291166	133292050	CpG:_71	884
chr1	133350795	133352172	CpG:_155	1377
chr1	133537490	133538173	CpG:_75	683
chr1	133588625	133589182	CpG:_44	557
chr1	134006545	134007176	CpG:_52	631
chr1	134020723	134020980	CpG:_34	257
chr1	134162442	134162827	CpG:_35	385
chr1	134226633	134227188	CpG:_55	555
chr1	134272306	134272612	CpG:_29	306
chr1	134289286	134289906	CpG:_72	620
chr1	134333689	134333912	CpG:_21	223
chr1	134342986	134343697	CpG:_88	711
chr1	134383013	134383574	CpG:_53	561
chr1	134422252	134422686	CpG:_46	434
chr1	134441066	134441322	CpG:_27	256
chr1	134483997	134484862	CpG:_66	865
chr1	134487818	134489482	CpG:_146	1664
chr1	134574351	134574991	CpG:_60	640
chr1	134636611	134637161	CpG:_41	550
chr1	134883249	134883729	CpG:_47	480
chr1	134890144	134890490	CpG:_40	346
chr1	134915254	134915811	CpG:_47	557
chr1	135013109	135013331	CpG:_19	222
chr1	135032606	135033010	CpG:_47	404
chr1	135074233	135075304	CpG:_123	1071
chr1	135211269	135211860	CpG:_76	591
chr1	135241334	135241654	CpG:_36	320
chr1	135302653	135302903	CpG:_30	250
chr1	135357691	135358458	CpG:_71	767
chr1	135460230	135460431	CpG:_19	201
chr1	135512445	135513470	CpG:_74	1025
chr1	135615469	135616222	CpG:_72	753
chr1	135656900	135657117	CpG:_25	217
chr1	135693618	135694448	CpG:_96	830
chr1	135746246	135746746	CpG:_60	500
chr1	135846447	135847024	CpG:_49	577
chr1	135978559	135979090	CpG:_55	531
chr1	136059013	136059664	CpG:_69	651
chr1	136068042	136068345	CpG:_24	303
chr1	136143554	136143854	CpG:_27	300
chr1	136161960	136162401	CpG:_37	441
chr1	136187507	136188652	CpG:_130	1145
chr1	136273136	136274059	CpG:_103	923
chr1	136342960	136343295	CpG:_42	335
chr1	136393954	136394368	CpG:_45	414
chr1	136552374	136552790	CpG:_43	416
chr1	136716877	136717306	CpG:_34	429
chr1	136876305	136876935	CpG:_56	630
chr1	136880653	136880872	CpG:_23	219
chr1	138546890	138547602	CpG:_80	712
chr1	138769236	138769807	CpG:_48	571
chr1	138771342	138771575	CpG:_20	233
chr1	138774931	138775187	CpG:_20	256
chr1	138784038	138784644	CpG:_74	606
chr1	138891132	138891846	CpG:_88	714
chr1	139349834	139350489	CpG:_54	655
chr1	139382372	139382971	CpG:_57	599
chr1	143578499	143578914	CpG:_67	415
chr1	143615125	143615524	CpG:_62	399
chr1	143652452	143653393	CpG:_93	941
chr1	143879867	143880247	CpG:_42	380
chr1	150268528	150269470	CpG:_81	942
chr1	150869069	150869350	CpG:_29	281
chr1	151219976	151221175	CpG:_128	1199
chr1	151303836	151304622	CpG:_70	786
chr1	151375777	151376892	CpG:_121	1115
chr1	151447064	151447506	CpG:_38	442
chr1	151630935	151631676	CpG:_70	741
chr1	151965586	151966192	CpG:_61	606
chr1	152262064	152262495	CpG:_56	431
chr1	152275669	152276115	CpG:_60	446
chr1	152500659	152501039	CpG:_36	380
chr1	152641678	152643012	CpG:_142	1334
chr1	152777704	152779715	CpG:_166	2011
chr1	152830681	152831166	CpG:_37	485
chr1	152831565	152832002	CpG:_36	437
chr1	153061681	153062033	CpG:_32	352
chr1	153207749	153208825	CpG:_109	1076
chr1	153300824	153301337	CpG:_54	513
chr1	153362727	153363524	CpG:_83	797
chr1	153425294	153425583	CpG:_26	289
chr1	153775523	153776812	CpG:_106	1289
chr1	153783661	153783905	CpG:_23	244
chr1	154080583	154081284	CpG:_58	701
chr1	154675005	154675422	CpG:_33	417
chr1	154958927	154959404	CpG:_58	477
chr1	154974071	154975484	CpG:_143	1413
chr1	155034294	155035026	CpG:_83	732
chr1	155119837	155120693	CpG:_98	856
chr1	155292595	155293291	CpG:_75	696
chr1	155433893	155434540	CpG:_76	647
chr1	155612613	155613728	CpG:_85	1115
chr1	155616863	155618912	CpG:_153	2049
chr1	155688179	155688903	CpG:_71	724
chr1	155848469	155849417	CpG:_84	948
chr1	155911278	155912132	CpG:_88	854
chr1	156032253	156032655	CpG:_44	402
chr1	156130687	156131360	CpG:_82	673
chr1	156248264	156248758	CpG:_40	494
chr1	156301584	156301963	CpG:_43	379
chr1	156386066	156386794	CpG:_77	728
chr1	156501625	156501986	CpG:_34	361
chr1	156545907	156546833	CpG:_110	926
chr1	156766532	156767577	CpG:_123	1045
chr1	157239356	157240399	CpG:_110	1043
chr1	158183609	158183813	CpG:_25	204
chr1	158190118	158190445	CpG:_25	327
chr1	159059351	159060106	CpG:_89	755
chr1	160022531	160022980	CpG:_31	449
chr1	160040008	160040975	CpG:_102	967
chr1	160619599	160620740	CpG:_111	1141
chr1	160734257	160734666	CpG:_41	409
chr1	160861974	160862751	CpG:_76	777
chr1	160898218	160898715	CpG:_42	497
chr1	160970353	160970571	CpG:_15	218
chr1	160998212	160998560	CpG:_41	348
chr1	161078387	161078848	CpG:_44	461
chr1	161555015	161555250	CpG:_25	235
chr1	161704020	161704667	CpG:_78	647
chr1	161796687	161797083	CpG:_33	396
chr1	162305134	162305648	CpG:_42	514
chr1	162375833	162376278	CpG:_42	445
chr1	162567540	162568242	CpG:_82	702
chr1	163139570	163140190	CpG:_50	620
chr1	163757353	163757980	CpG:_74	627
chr1	163822002	163822723	CpG:_60	721
chr1	164076188	164076484	CpG:_22	296
chr1	164076608	164077255	CpG:_70	647
chr1	164135026	164135253	CpG:_20	227
chr1	164285235	164286306	CpG:_112	1071
chr1	165021480	165022144	CpG:_53	664
chr1	165063952	165064687	CpG:_64	735
chr1	165109487	165110136	CpG:_61	649
chr1	165287148	165289133	CpG:_153	1985
chr1	165461806	165462356	CpG:_51	550
chr1	165469916	165470247	CpG:_40	331
chr1	165535352	165535628	CpG:_29	276
chr1	165591274	165591788	CpG:_53	514
chr1	165672582	165672829	CpG:_24	247
chr1	165829034	165831154	CpG:_204	2120
chr1	166066066	166066534	CpG:_47	468
chr1	166081548	166081877	CpG:_51	329
chr1	166136410	166136917	CpG:_73	507
chr1	166206876	166207545	CpG:_69	669
chr1	166236955	166237630	CpG:_85	675
chr1	166828160	166829432	CpG:_153	1272
chr1	167053944	167054150	CpG:_15	206
chr1	167111333	167112721	CpG:_136	1388
chr1	167135818	167136634	CpG:_85	816
chr1	167177700	167178110	CpG:_43	410
chr1	167221640	167221861	CpG:_16	221
chr1	167488783	167489022	CpG:_17	239
chr1	167515843	167516824	CpG:_107	981
chr1	167519758	167519964	CpG:_20	206
chr1	167757358	167757567	CpG:_21	209
chr1	169358858	169359168	CpG:_29	310
chr1	169796514	169797000	CpG:_43	486
chr1	170002178	170002858	CpG:_86	680
chr1	170042572	170042991	CpG:_59	419
chr1	170082954	170083320	CpG:_49	366
chr1	170416848	170417627	CpG:_86	779
chr1	170471764	170472229	CpG:_42	465
chr1	170695081	170695427	CpG:_35	346
chr1	170712575	170713076	CpG:_46	501
chr1	170734972	170735740	CpG:_75	768
chr1	170736188	170736446	CpG:_20	258
chr1	170865641	170865941	CpG:_25	300
chr1	170891508	170893529	CpG:_179	2021
chr1	170897889	170898355	CpG:_36	466
chr1	170899979	170901164	CpG:_123	1185
chr1	170905517	170905976	CpG:_36	459
chr1	170907593	170908778	CpG:_123	1185
chr1	170913184	170913628	CpG:_31	444
chr1	170930063	170930287	CpG:_19	224
chr1	170977910	170978235	CpG:_26	325
chr1	171023494	171023724	CpG:_25	230
chr1	171074583	171074970	CpG:_34	387
chr1	171097725	171098284	CpG:_40	559
chr1	171115111	171115633	CpG:_45	522
chr1	171122043	171122391	CpG:_27	348
chr1	171156457	171157360	CpG:_66	903
chr1	171173006	171173469	CpG:_40	463
chr1	171188365	171188587	CpG:_16	222
chr1	171238777	171239439	CpG:_69	662
chr1	171264998	171265521	CpG:_39	523
chr1	171331208	171331768	CpG:_49	560
chr1	171507343	171507567	CpG:_21	224
chr1	171854526	171855050	CpG:_48	524
chr1	171881568	171881815	CpG:_30	247
chr1	171910106	171910726	CpG:_48	620
chr1	171975528	171976129	CpG:_56	601
chr1	172000145	172000387	CpG:_18	242
chr1	172139896	172140199	CpG:_28	303
chr1	172153267	172154146	CpG:_101	879
chr1	172168432	172168761	CpG:_24	329
chr1	172203917	172204914	CpG:_101	997
chr1	172309535	172309780	CpG:_29	245
chr1	172327645	172328770	CpG:_75	1125
chr1	172390528	172390927	CpG:_52	399
chr1	172460105	172460696	CpG:_46	591
chr1	173194747	173195365	CpG:_48	618
chr1	174329295	174330106	CpG:_60	811
chr1	174330877	174331195	CpG:_28	318
chr1	174664413	174664659	CpG:_19	246
chr1	175319664	175320282	CpG:_84	618
chr1	175452844	175453226	CpG:_51	382
chr1	175519651	175520647	CpG:_101	996
chr1	175708172	175708805	CpG:_60	633
chr1	176102199	176103138	CpG:_84	939
chr1	176640934	176642289	CpG:_99	1355
chr1	177085004	177086687	CpG:_139	1683
chr1	177150281	177150674	CpG:_37	393
chr1	177166496	177166758	CpG:_20	262
chr1	177269057	177270587	CpG:_177	1530
chr1	177275839	177276103	CpG:_20	264
chr1	177623500	177624360	CpG:_77	860
chr1	177810746	177811566	CpG:_77	820
chr1	178014998	178015819	CpG:_77	821
chr1	178103663	178104150	CpG:_78	487
chr1	178145772	178146876	CpG:_107	1104
chr1	178163984	178165577	CpG:_201	1593
chr1	178196499	178196746	CpG:_30	247
chr1	178233224	178234236	CpG:_84	1012
chr1	178354852	178358460	CpG:_255	3608
chr1	179345296	179345632	CpG:_30	336
chr1	179373481	179374450	CpG:_107	969
chr1	179495449	179496257	CpG:_91	808
chr1	179630491	179631603	CpG:_130	1112
chr1	179787085	179788134	CpG:_112	1049
chr1	180023274	180023887	CpG:_43	613
chr1	180083443	180083988	CpG:_58	545
chr1	180158120	180158704	CpG:_54	584
chr1	180159677	180160432	CpG:_58	755
chr1	180310761	180311090	CpG:_28	329
chr1	180396293	180397056	CpG:_76	763
chr1	180468332	180469446	CpG:_138	1114
chr1	180524160	180524892	CpG:_84	732
chr1	180553327	180554280	CpG:_92	953
chr1	180605297	180605947	CpG:_54	650
chr1	180621733	180621991	CpG:_19	258
chr1	180640057	180641921	CpG:_167	1864
chr1	180678085	180678876	CpG:_72	791
chr1	180721989	180722363	CpG:_32	374
chr1	180731719	180732104	CpG:_41	385
chr1	180764546	180764757	CpG:_21	211
chr1	180769808	180770504	CpG:_67	696
chr1	180971538	180971870	CpG:_36	332
chr1	180978456	180978910	CpG:_46	454
chr1	181038372	181038605	CpG:_19	233
chr1	181038833	181039953	CpG:_106	1120
chr1	181179942	181180472	CpG:_60	530
chr1	181669428	181670319	CpG:_127	891
chr1	181751074	181751278	CpG:_19	204
chr1	181846956	181848279	CpG:_188	1323
chr1	181952219	181952841	CpG:_65	622
chr1	182109659	182110436	CpG:_87	777
chr1	182168551	182169084	CpG:_74	533
chr1	182236227	182237176	CpG:_109	949
chr1	182344563	182345385	CpG:_84	822
chr1	182591457	182592026	CpG:_70	569
chr1	182869057	182869579	CpG:_39	522
chr1	182870026	182870783	CpG:_55	757
chr1	183002778	183003108	CpG:_44	330
chr1	183078068	183079341	CpG:_89	1273
chr1	183126513	183127158	CpG:_63	645
chr1	183150267	183151167	CpG:_85	900
chr1	183765509	183766734	CpG:_106	1225
chr1	184450682	184451001	CpG:_27	319
chr1	184459912	184460167	CpG:_23	255
chr1	184463851	184465242	CpG:_114	1391
chr1	184542966	184543370	CpG:_43	404
chr1	184577697	184578192	CpG:_53	495
chr1	184614758	184615363	CpG:_66	605
chr1	184688572	184689067	CpG:_42	495
chr1	184731511	184732297	CpG:_131	786
chr1	184936128	184936606	CpG:_52	478
chr1	185061060	185061635	CpG:_66	575
chr1	185073338	185073626	CpG:_19	288
chr1	185095026	185095682	CpG:_86	656
chr1	185187133	185187858	CpG:_74	725
chr1	185849266	185849573	CpG:_32	307
chr1	186436477	186436722	CpG:_23	245
chr1	186437336	186437913	CpG:_49	577
chr1	186481479	186481699	CpG:_19	220
chr1	186699586	186700503	CpG:_77	917
chr1	187339510	187339791	CpG:_21	281
chr1	187341194	187341879	CpG:_73	685
chr1	188739429	188740155	CpG:_69	726
chr1	189075511	189076179	CpG:_69	668
chr1	189420111	189420636	CpG:_51	525
chr1	189460123	189461030	CpG:_103	907
chr1	189654281	189654695	CpG:_53	414
chr1	189901422	189901798	CpG:_33	376
chr1	189902787	189903228	CpG:_35	441
chr1	189904940	189905396	CpG:_32	456
chr1	189907111	189907791	CpG:_58	680
chr1	190414334	190414536	CpG:_17	202
chr1	190643865	190644128	CpG:_25	263
chr1	190660644	190661270	CpG:_75	626
chr1	190710445	190711648	CpG:_112	1203
chr1	190757721	190758684	CpG:_94	963
chr1	190794844	190795552	CpG:_62	708
chr1	190830053	190830873	CpG:_90	820
chr1	190858093	190858357	CpG:_27	264
chr1	190914620	190916567	CpG:_149	1947
chr1	190916923	190917388	CpG:_31	465
chr1	190917514	190917747	CpG:_17	233
chr1	190956523	190957120	CpG:_56	597
chr1	191050030	191050340	CpG:_42	310
chr1	191058043	191058677	CpG:_61	634
chr1	191128275	191129998	CpG:_171	1723
chr1	191307067	191308203	CpG:_118	1136
chr1	191449846	191451247	CpG:_148	1401
chr1	191553361	191554083	CpG:_77	722
chr1	191638708	191639809	CpG:_117	1101
chr1	191717194	191717459	CpG:_25	265
chr1	191776567	191777051	CpG:_49	484
chr1	191821024	191822909	CpG:_167	1885
chr1	191872973	191873394	CpG:_58	421
chr1	192452948	192453446	CpG:_61	498
chr1	192515896	192516100	CpG:_15	204
chr1	192516933	192517359	CpG:_48	426
chr1	192537194	192538206	CpG:_140	1012
chr1	192717787	192718158	CpG:_45	371
chr1	192812127	192812685	CpG:_59	558
chr1	192835177	192835720	CpG:_41	543
chr1	192855678	192856109	CpG:_36	431
chr1	194301968	194303184	CpG:_112	1216
chr1	194658581	194659139	CpG:_59	558
chr1	194923897	194924169	CpG:_23	272
chr2	30146219	30146886	CpG:_43	667
chr2	91357016	91357565	CpG:_59	549
chr2	131333578	131334475	CpG:_90	897
chr2	3119245	3119900	CpG:_81	655
chr2	3284953	3286133	CpG:_115	1180
chr2	3333296	3333792	CpG:_47	496
chr2	3419984	3420302	CpG:_33	318
chr2	3475471	3476336	CpG:_103	865
chr2	3513557	3514319	CpG:_58	762
chr2	3714400	3715122	CpG:_70	722
chr2	4405964	4406169	CpG:_32	205
chr2	4608761	4608975	CpG:_22	214
chr2	4722273	4723404	CpG:_164	1131
chr2	4886438	4887456	CpG:_129	1018
chr2	5017357	5017615	CpG:_25	258
chr2	5068569	5069009	CpG:_49	440
chr2	5088322	5088553	CpG:_22	231
chr2	5142420	5142733	CpG:_43	313
chr2	5718553	5720079	CpG:_128	1526
chr2	5849730	5850372	CpG:_53	642
chr2	5899817	5900287	CpG:_48	470
chr2	5947333	5947614	CpG:_25	281
chr2	5955681	5955912	CpG:_19	231
chr2	5956102	5956769	CpG:_60	667
chr2	6105169	6105834	CpG:_60	665
chr2	6134422	6135117	CpG:_79	695
chr2	6327195	6328356	CpG:_112	1161
chr2	6876760	6877725	CpG:_119	965
chr2	9879452	9879767	CpG:_28	315
chr2	9882098	9882496	CpG:_39	398
chr2	9885903	9886245	CpG:_30	342
chr2	9887064	9887911	CpG:_66	847
chr2	10052719	10053573	CpG:_75	854
chr2	10084868	10085692	CpG:_75	824
chr2	10377294	10377514	CpG:_25	220
chr2	10378812	10379047	CpG:_18	235
chr2	10379600	10380078	CpG:_39	478
chr2	11176908	11177264	CpG:_44	356
chr2	11294968	11295441	CpG:_35	473
chr2	11506112	11507022	CpG:_75	910
chr2	11507865	11508233	CpG:_33	368
chr2	11540160	11540576	CpG:_34	416
chr2	11558404	11558919	CpG:_58	515
chr2	11607690	11608118	CpG:_61	428
chr2	11782108	11782708	CpG:_59	600
chr2	11783071	11783302	CpG:_18	231
chr2	11783418	11783688	CpG:_21	270
chr2	12306348	12306906	CpG:_52	558
chr2	12423584	12424305	CpG:_56	721
chr2	13014780	13016102	CpG:_108	1322
chr2	13016298	13016509	CpG:_17	211
chr2	13276060	13276316	CpG:_19	256
chr2	13549264	13549544	CpG:_31	280
chr2	13579158	13579824	CpG:_55	666
chr2	13797886	13798752	CpG:_70	866
chr2	14059888	14061026	CpG:_148	1138
chr2	14078677	14079310	CpG:_62	633
chr2	14608819	14609841	CpG:_92	1022
chr2	14631956	14632177	CpG:_17	221
chr2	15059744	15060519	CpG:_84	775
chr2	16361131	16361642	CpG:_41	511
chr2	17735647	17736249	CpG:_48	602
chr2	18031363	18031640	CpG:_22	277
chr2	18032194	18033824	CpG:_109	1630
chr2	18036495	18036994	CpG:_40	499
chr2	18044506	18044955	CpG:_42	449
chr2	18052293	18053029	CpG:_55	736
chr2	18061223	18062765	CpG:_119	1542
chr2	18069013	18069540	CpG:_74	527
chr2	18070209	18070434	CpG:_26	225
chr2	18397052	18397705	CpG:_69	653
chr2	18614035	18614579	CpG:_43	544
chr2	18676821	18677601	CpG:_92	780
chr2	18681101	18682684	CpG:_187	1583
chr2	18685747	18686028	CpG:_26	281
chr2	18693531	18695324	CpG:_162	1793
chr2	18698966	18699616	CpG:_64	650
chr2	18703467	18704037	CpG:_46	570
chr2	18771720	18772210	CpG:_51	490
chr2	19002255	19003445	CpG:_130	1190
chr2	19376477	19376724	CpG:_23	247
chr2	19435640	19436140	CpG:_44	500
chr2	19436718	19437189	CpG:_37	471
chr2	19450147	19451455	CpG:_112	1308
chr2	19662350	19663929	CpG:_203	1579
chr2	19914406	19915140	CpG:_56	734
chr2	20524326	20524806	CpG:_37	480
chr2	20973015	20974502	CpG:_166	1487
chr2	21146678	21147058	CpG:_35	380
chr2	21210397	21210825	CpG:_38	428
chr2	21372536	21372856	CpG:_25	320
chr2	21373582	21373821	CpG:_20	239
chr2	22512189	22513888	CpG:_110	1699
chr2	22785420	22786028	CpG:_61	608
chr2	22929506	22930191	CpG:_59	685
chr2	22958069	22958622	CpG:_42	553
chr2	22959043	22959253	CpG:_18	210
chr2	23045801	23046122	CpG:_37	321
chr2	23124425	23124680	CpG:_29	255
chr2	23398684	23398885	CpG:_17	201
chr2	24257528	24257800	CpG:_34	272
chr2	24364112	24364432	CpG:_36	320
chr2	24568995	24569537	CpG:_48	542
chr2	24652078	24653484	CpG:_139	1406
chr2	24808789	24809770	CpG:_109	981
chr2	24824898	24825271	CpG:_40	373
chr2	24839428	24840421	CpG:_98	993
chr2	24852341	24852559	CpG:_17	218
chr2	24864797	24865571	CpG:_72	774
chr2	25070638	25071982	CpG:_148	1344
chr2	25075736	25076242	CpG:_48	506
chr2	25085279	25085846	CpG:_43	567
chr2	25100904	25101602	CpG:_60	698
chr2	25113978	25115257	CpG:_101	1279
chr2	25130780	25131045	CpG:_20	265
chr2	25145166	25145890	CpG:_59	724
chr2	25152575	25153458	CpG:_109	883
chr2	25161951	25162507	CpG:_55	556
chr2	25180243	25180886	CpG:_50	643
chr2	25182167	25182491	CpG:_30	324
chr2	25195092	25195434	CpG:_30	342
chr2	25201250	25201580	CpG:_25	330
chr2	25208738	25209378	CpG:_78	640
chr2	25222197	25223108	CpG:_82	911
chr2	25255213	25255695	CpG:_48	482
chr2	25262167	25263003	CpG:_86	836
chr2	25285854	25286464	CpG:_52	610
chr2	25293039	25293483	CpG:_48	444
chr2	25315489	25315807	CpG:_25	318
chr2	25318506	25319089	CpG:_64	583
chr2	25350665	25351189	CpG:_45	524
chr2	25436574	25437135	CpG:_68	561
chr2	25447669	25448152	CpG:_66	483
chr2	25464644	25464954	CpG:_23	310
chr2	25467033	25469920	CpG:_265	2887
chr2	25497767	25498620	CpG:_80	853
chr2	25506115	25506637	CpG:_40	522
chr2	25596666	25597423	CpG:_76	757
chr2	25753743	25754430	CpG:_58	687
chr2	25767896	25768108	CpG:_29	212
chr2	25872216	25873928	CpG:_154	1712
chr2	25911441	25911809	CpG:_36	368
chr2	25950191	25950448	CpG:_20	257
chr2	25981520	25982044	CpG:_40	524
chr2	26012261	26012862	CpG:_83	601
chr2	26028477	26028860	CpG:_29	383
chr2	26029666	26030813	CpG:_131	1147
chr2	26092083	26093277	CpG:_106	1194
chr2	26096342	26096602	CpG:_28	260
chr2	26127000	26127593	CpG:_75	593
chr2	26205413	26205908	CpG:_65	495
chr2	26241916	26242640	CpG:_64	724
chr2	26270336	26270732	CpG:_32	396
chr2	26278879	26279500	CpG:_70	621
chr2	26298853	26299340	CpG:_49	487
chr2	26334894	26335983	CpG:_93	1089
chr2	26355460	26355666	CpG:_19	206
[truncated: 14,942 more rows]

## Sheet: susScr11
chr	start	end	name	length (bp)
[truncated: 44,470 more rows]

[truncated: 5 more sheets: bosTau9, equCab3, canFam3, oviAri4, ARS1]
