# Supplementary material for: Imprinting at the KBTBD6 locus involves species-specific maternal methylation and monoallelic expression in livestock animals
Source: J Anim Sci Biotechnol. 2023 Oct 11;14:131. doi: 10.1186/s40104-023-00931-3 (PMC10565993; doi:10.1186/s40104-023-00931-3)
Supplement: Supplementary file 6 — Additional file 6: Supplementary Table 5. Analyses of unique (non-matched) motifs within the putative KBTBD6 promoters in livestock and dogs. [file 40104_2023_931_MOESM6_ESM.xlsx]

## Sheet: group1_vs_group2
	Supplementary Table 5. Analyses of unique (non-matched) motifs within the putative KBTBD6 promoters in livestock and dogs
	class	group 1 motif	ID	width	number of sites	log likelihood ratio (llr)	E-value, or expectation value	matched with group 2 motif (by TOMTOM, q-value < 0.05)	non-matched		class	group 2 motif	ID	width	number of sites	log likelihood ratio (llr)	E-value, or expectation value
	MOTIF	GCYAMCACTTTGKWWAACWTTKTRRSRAWKYSTKAMAAWGYTWWMCAWRG	MEME-1	width = 50	sites = 6	llr = 287	E-value = 3.8e-028	N/A	yes		MOTIF	ATGGGGTTTYGCCAYGTTGGCCAGGCTGGTCTCAAAMTCCTGRCCTYAGG	MEME-1	width = 50	sites = 6	llr = 349	E-value = 1.1e-058
	MOTIF	TSCAGAWWWTSMTGMAKKTKTAAWATAYDWTCWTWYMCTTCRSAATWTTY	MEME-3	width = 50	sites = 6	llr = 281	E-value = 1.3e-025	N/A	yes		MOTIF	TGCAGTGGCKCGRTCTTGGCTCACTGCAACCTCYGCCTCCYGRGTTCAAG	MEME-2	width = 50	sites = 6	llr = 329	E-value = 5.6e-050
	MOTIF	CGCCYTTWYKCVGCCTCMGMYMKSCYNCAGMKSRMVTACKKGCKGGAAGC	MEME-5	width = 50	sites = 6	llr = 268	E-value = 1.2e-023	N/A	yes		MOTIF	AAAAAAGGAAGCAYCACWAATTTGAAATTATGAGCCTGTAGGAAAACAAA	MEME-3	width = 50	sites = 6	llr = 327	E-value = 1.9e-047
	MOTIF	CCKSCGMYYNSABCTKGCSAWSKSCRMMGSCATCWKYAARYTTGMNGATG	MEME-8	width = 50	sites = 6	llr = 265	E-value = 3.1e-021	N/A	yes		MOTIF	GGCGGCGAGAGCGCGGGGCGTCTTCCCGGGACTGCATGGTGGAGATGGCG	MEME-4	width = 50	sites = 4	llr = 287	E-value = 3.4e-046
	MOTIF	RAMAKKKAKGAAYYTRMADTGAWYWWTSMTWARTKAAARMAKRTAKWTT	MEME-10	width = 49	sites = 6	llr = 261	E-value = 7.9e-019	N/A	yes		MOTIF	GCCGCGCATCGTAGAAGGACTTGAGCTGTGCCAGCAGGGCTGCAGAATGG	MEME-5	width = 50	sites = 4	llr = 284	E-value = 3.8e-043
	MOTIF	YAHTCYGRMWYCCMAVYCCARWRYTCKWRMCYRKAAAAYCSMAYSGA	MEME-11	width = 47	sites = 6	llr = 249	E-value = 1.4e-018	N/A	yes		MOTIF	ACAGGACCCGCTGGCTTGGAGCCGCAGAAGCCGCTACTGCVGCGTGGGCG	MEME-6	width = 50	sites = 5	llr = 295	E-value = 9.7e-044
	MOTIF	SAWCTKCMAGSRRCTCWKCSMGAWKKGKNCDMWTCKGGMDGAGABKCTKG	MEME-15	width = 50	sites = 6	llr = 250	E-value = 1.5e-016	N/A	yes		MOTIF	CGGGCGCTGATGGCGAGAAAGGCTGCAGGACCCGGCTCTGGCTCCTCCTC	MEME-7	width = 50	sites = 4	llr = 282	E-value = 1.2e-042
	MOTIF	SWRGGAGSCRYAGKYYYCCYGSACGYMYWCCRGYKKYRSCRKSKCGGMGG	MEME-16	width = 50	sites = 6	llr = 248	E-value = 2.6e-016	N/A	yes		MOTIF	GACCCGTGCCAGGCCCGCTGCCAGGCGTCACCACCTCGATGGTCACATCA	MEME-8	width = 50	sites = 5	llr = 294	E-value = 3.7e-042
	MOTIF	RWAACKTAYKTMCAYGCARWAMCCAKSAYRTRARKGYTTANWRVAKYTTW	MEME-17	width = 50	sites = 6	llr = 250	E-value = 5.4e-015	N/A	yes		MOTIF	AGGAGAACTACCGCTCCCAGGTTGCCTTTCGCGCCCCGAGGGCTGCTGGG	MEME-9	width = 50	sites = 4	llr = 281	E-value = 9.1e-042
	MOTIF	GCAAAMMTKCARRGYWWWYMAAATRTCWTTYMRTRRSWKRATRGWTRWKT	MEME-20	width = 50	sites = 6	llr = 248	E-value = 2.8e-013	N/A	yes		MOTIF	GGCCGAAACTGTGGGTTTGTGAATCTTCTTGGGCCGCTTCCCACCACGGG	MEME-10	width = 50	sites = 4	llr = 280	E-value = 4.5e-041
	MOTIF	ACMWSYAWRNCATSTAYWWRTATKYHTGATTTRCATRTWTGDSAYAAWYS	MEME-21	width = 50	sites = 6	llr = 239	E-value = 1.9e-011	N/A	yes		MOTIF	CTCCTGCCTYAGCCTCCTGAGTAGCTRGGATTACRGRYRCCCACCAMCAT	MEME-11	width = 50	sites = 6	llr = 306	E-value = 7.8e-040
	MOTIF	RAWTWRYGWARATRMTWNASSMMYANWTCSMGWASRTGAWATACGSAYT	MEME-22	width = 49	sites = 6	llr = 237	E-value = 1.9e-011	N/A	yes		MOTIF	CGCTGACGCTAAGATAGCAGCGTCTCCSAAGAGACCGCAGCACGAGCCCA	MEME-12	width = 50	sites = 4	llr = 278	E-value = 8.9e-040
	MOTIF	AMAYSCAWNWRMWASMWASAGKRARCYCTMATATAMWCYACMYSCTYTMA	MEME-24	width = 50	sites = 6	llr = 236	E-value = 9.9e-011	N/A	yes		MOTIF	GGGGTCCTCACCCCAAAACACAAKGGAAGCCAGAGGCCTGGTTGGTAATT	MEME-13	width = 50	sites = 4	llr = 279	E-value = 9.5e-040
	MOTIF	ASWMYATRASMYTSTGGRRAANKTARAAMNASMCWRYARGWWWMWKMAK	MEME-27	width = 49	sites = 6	llr = 227	E-value = 2.8e-008	N/A	yes		MOTIF	GCTGACTCACCCTCTCTCACTCCCGCGTCCTTTCTCCGCGTCTGCTCGCC	MEME-14	width = 50	sites = 4	llr = 277	E-value = 5.9e-039
	MOTIF	AGMTTANTRWAGCTTTCWRTTGRATTTTCTADTAAACCTWA	MEME-29	width = 41	sites = 5	llr = 189	E-value = 2.2e-007	N/A	yes		MOTIF	GGACTCCCRGGCCGAKACCGAGGGAAAGAATCCGCTTTGCATGTYGGGAG	MEME-15	width = 50	sites = 4	llr = 275	E-value = 6.9e-039
	MOTIF	KAMAACACCAAAYGCTRVGGAVGATGTGGAACAATAGGMAC	MEME-30	width = 41	sites = 5	llr = 185	E-value = 1.5e-006	N/A	yes		MOTIF	GAGCAGCAGGGACAGGGAACTTCCATATATCTCTCCCCACTTCACAGTTC	MEME-16	width = 50	sites = 4	llr = 276	E-value = 3.8e-038
	MOTIF	AYYGCGTARGTWSDYTMTYCTWSYWWTCAAYAAATATTT	MEME-31	width = 39	sites = 6	llr = 191	E-value = 1.8e-006	N/A	yes		MOTIF	CAGGAGTACAAATGGGGAATTTTAAGCAGGATACACTATTGCAGATTTTC	MEME-17	width = 50	sites = 4	llr = 276	E-value = 7.8e-038
	MOTIF	GTVGTGAAAGGAGCTGTAHTGGACTAGTTATRAACATTT	MEME-36	width = 39	sites = 4	llr = 161	E-value = 1.6e-004	N/A	yes		MOTIF	CTTAAGCACTCACCCAAACTTGCATGTTAGCACAAGATAAGGGAACTAAC	MEME-18	width = 50	sites = 4	llr = 277	E-value = 9.5e-038
	MOTIF	TYAYCNTRGNAYMCASCARKSASWSTSMBTGSTGKWTMMCA	MEME-38	width = 41	sites = 6	llr = 187	E-value = 6.0e-004	N/A	yes		MOTIF	ATTTTGGTATGCTATGGAAAGAAAGAGGTTTATGACAACTGAGGAGTACC	MEME-19	width = 50	sites = 4	llr = 274	E-value = 1.8e-037
	MOTIF	GRGGARMCNGRKRGGNTGSAGTMYAKGGR	MEME-40	width = 29	sites = 6	llr = 146	E-value = 8.4e-003	N/A	yes		MOTIF	GACGACACTCGAGAGCGCCARTTTTCCTAGATTCGATTTTGTGGTTTGGA	MEME-20	width = 50	sites = 4	llr = 274	E-value = 2.4e-037
	MOTIF	TAWKWCAHTGTWWWSMWGKWYMMNTRHCMWTWYACYTWYTWMAARRC	MEME-41	width = 47	sites = 6	llr = 201	E-value = 4.1e-002	N/A	yes		MOTIF	AACTCAGGGTTTGTAGGATTGGTTGGCTRTYGCTGGAATTAGATCCCTGG	MEME-21	width = 50	sites = 4	llr = 272	E-value = 5.0e-037
	MOTIF	CGSGCCYSGAGGMRYKSMRGGACSCSGSSSAYTCTGCRGCMCWSSYKGCG	MEME-2	width = 50	sites = 6	llr = 273	E-value = 8.0e-026	CGSGCCYSGAGGMRYKSMRGGACSCSGSSSAYTCTGCRGCMCWSSYKGCG	no		MOTIF	GGACTCACCTCCTGTGAAACCCTGCCACTGTCTTCCTCTCWCATCACTGT	MEME-22	width = 50	sites = 4	llr = 273	E-value = 2.1e-036
	MOTIF	GWGCATGKTCACSKKCGKCWKRTRSSWSWSSYAYMWGVCGMMSGTGAMCA	MEME-4	width = 50	sites = 6	llr = 275	E-value = 7.5e-025	GWGCATGKTCACSKKCGKCWKRTRSSWSWSSYAYMWGVCGMMSGTGAMCA	no		MOTIF	TCACCGTCACACAGTCATWCACATTTMYWCACTSTSACAWCACCARAACT	MEME-23	width = 50	sites = 6	llr = 300	E-value = 3.5e-036
	MOTIF	GRTGASAMCSGGYRSMRGGMCYRGSWYSKGVCGCCTCYTCMCCYKCWWCY	MEME-6	width = 50	sites = 6	llr = 262	E-value = 3.9e-022	GRTGASAMCSGGYRSMRGGMCYRGSWYSKGVCGCCTCYTCMCCYKCWWCY	no		MOTIF	AGCATCCTTTTAGACCCAGWGGCTCAAGCATTTCTCCCCTTGCTTGTATG	MEME-24	width = 50	sites = 4	llr = 272	E-value = 4.1e-036
	MOTIF	CSSCYMYCTCSAYCRYGYAGWCCSSGKMMGAVKCWCCGSGYTCYMGYYSC	MEME-7	width = 50	sites = 6	llr = 264	E-value = 5.1e-022	CSSCYMYCTCSAYCRYGYAGWCCSSGKMMGAVKCWCCGSGYTCYMGYYSC	no		MOTIF	CCCRTGYAGTTCAGACATTAGAAGTCACTGAGAACACCTAACACGTTTCC	MEME-25	width = 50	sites = 4	llr = 272	E-value = 1.9e-035
	MOTIF	CAGYTSWWGTMYTTMTMMGWYGYSYGGCTKCTSTSHGABGTGMCSMTYG	MEME-9	width = 49	sites = 5	llr = 255	E-value = 2.3e-020	CAGYTSWWGTMYTTMTMMGWYGYSYGGCTKCTSTSHGABGTGMCSMTYG	no		MOTIF	GTATTTCATARGATTGTGTGAAGATTAMATGAGTTGGTTATAGGACGCTG	MEME-26	width = 50	sites = 4	llr = 269	E-value = 4.1e-035
	MOTIF	TGCACGABGTGGAYGCCGAGTCCTTCGAGGTGCTGGTCGAYTACTGCTAC	MEME-12	width = 50	sites = 4	llr = 217	E-value = 9.0e-016	TGCACGABGTGGAYGCCGAGTCCTTCGAGGTGCTGGTCGAYTACTGCTAC	no		MOTIF	GGAATCCASAGTAGTCGCCTCGTTCTAGTATGTATTGTTYGACTTGTCTC	MEME-27	width = 50	sites = 4	llr = 269	E-value = 7.0e-035
	MOTIF	RAKSYRAKTTTAAAATCTRTWWRYTMWAAAAWMCAAAAMMC	MEME-13	width = 41	sites = 6	llr = 223	E-value = 4.5e-015	RAKSYRAKTTTAAAATCTRTWWRYTMWAAAAWMCAAAAMMC	no		MOTIF	ACAATCARGCCACTYTTCTTCCCATTCCCTCTGAAGGACAACCTTGTGAC	MEME-28	width = 50	sites = 4	llr = 270	E-value = 1.3e-034
	MOTIF	CGCCAGCRMGWDRMGGKYGMRGRGGARSMSGMRSCYGGWSCYYGSMCCMG	MEME-14	width = 50	sites = 6	llr = 249	E-value = 1.1e-016	CGCCAGCRMGWDRMGGKYGMRGRGGARSMSGMRSCYGGWSCYYGSMCCMG	no		MOTIF	GGTCTCTCCAATATTCAGTACCCCTTTCCCTTTTTTACAYAAAAGAAGAG	MEME-29	width = 50	sites = 4	llr = 270	E-value = 2.0e-034
	MOTIF	RCYARKRCYGCRGTSTCTCCGGAGANACYGCRRYMYT	MEME-18	width = 37	sites = 6	llr = 202	E-value = 3.9e-014	RCYARKRCYGCRGTSTCTCCGGAGANACYGCRRYMYT	no		MOTIF	TTCACAATTGCCTGTCCTTAYTTGCCATGACTAAAAGGARACCACCTCCA	MEME-30	width = 50	sites = 4	llr = 270	E-value = 2.7e-034
	MOTIF	GCYAGTCCCCGCGGYGGSAAGCGSCCCAARAGGRTYCACAARCCCWCGGT	MEME-19	width = 50	sites = 3	llr = 193	E-value = 1.9e-013	GCYAGTCCCCGCGGYGGSAAGCGSCCCAARAGGRTYCACAARCCCWCGGT	no		MOTIF	GAGACTTTCCTTCCATATCTGCATTTCAAAAYCTGAAGTCCTCTSTAGCC	MEME-31	width = 50	sites = 4	llr = 268	E-value = 1.3e-033
	MOTIF	SRRVAMAGGKYGYGGMACKGRAACMSSKTKRSTYAKSSGSDGTMKWMGT	MEME-23	width = 49	sites = 6	llr = 233	E-value = 6.8e-011	SRRVAMAGGKYGYGGMACKGRAACMSSKTKRSTYAKSSGSDGTMKWMGT	no		MOTIF	GTGTGTGTGTGTGTGTGTAAATTAGATTTTATTTTTAGGTTTACRGAMAA	MEME-32	width = 50	sites = 4	llr = 266	E-value = 2.4e-033
	MOTIF	WCGTGCTGGYKKCYGCRTGKMCMTAYKTY	MEME-25	width = 29	sites = 6	llr = 169	E-value = 2.5e-010	WCGTGCTGGYKKCYGCRTGKMCMTAYKTY	no		MOTIF	CCCCSAAAACAGAAAACCTTGCAARTTSCAGCAGAGATCCCTTTTTAGGG	MEME-33	width = 50	sites = 4	llr = 266	E-value = 5.1e-033
	MOTIF	CYTYYSGSSAYYGCAWGCTGSRRWSASMGGCSSAGWSC	MEME-26	width = 38	sites = 6	llr = 195	E-value = 3.5e-010	CYTYYSGSSAYYGCAWGCTGSRRWSASMGGCSSAGWSC	no		MOTIF	CCTRTTAAGTTGAAATCTCCACYTAAGTTAACRTGGCCCAAATCATTGAA	MEME-34	width = 50	sites = 4	llr = 266	E-value = 2.1e-032
	MOTIF	RWRACAATRAWMSRSMGAHMARTYTCRCRATSYYAWWRAA	MEME-28	width = 40	sites = 6	llr = 200	E-value = 5.0e-008	RWRACAATRAWMSRSMGAHMARTYTCRCRATSYYAWWRAA	no		MOTIF	CTGAATTCMRCCCTACCCYGCRGAGCCGCCTCCCKTTATCGTTTAGACAG	MEME-35	width = 50	sites = 4	llr = 262	E-value = 8.9e-032
	MOTIF	GGGYCCCGGCATGCCTCGRGGYGSKAAAGGCA	MEME-32	width = 32	sites = 3	llr = 126	E-value = 4.1e-006	GGGYCCCGGCATGCCTCGRGGYGSKAAAGGCA	no		MOTIF	AAGTTGCTGCTCCATCAGARCTGACTTTATTTYTAGTCATTCACTCAACC	MEME-36	width = 50	sites = 4	llr = 263	E-value = 3.2e-031
	MOTIF	GGGAGGCGGYACYGMGGYAKASGGCTGRMTTARRTAAATGG	MEME-33	width = 41	sites = 3	llr = 152	E-value = 2.1e-005	GGGAGGCGGYACYGMGGYAKASGGCTGRMTTARRTAAATGG	no		MOTIF	AATATTTGTTGGTTTGTAGAATAATTACTCAGTTCTTAGAATATAAAGG	MEME-37	width = 49	sites = 4	llr = 256	E-value = 6.0e-030
	MOTIF	ACTACBACTCCCGRBVTGCAVAGYGGCTYCBGTCCHTCARCCTVTSCCG	MEME-34	width = 49	sites = 4	llr = 183	E-value = 4.1e-005	ACTACBACTCCCGRBVTGCAVAGYGGCTYCBGTCCHTCARCCTVTSCCG	no		MOTIF	TAGTAGTTTGTGTAATATCGCGATCCTTCTSTGGTGTTCCTTGTTTT	MEME-38	width = 47	sites = 4	llr = 249	E-value = 1.7e-030
	MOTIF	CRADWTTTSTTRCMSGYTCATKGTTTCDRATGASVGAGTKCKWMATDBTT	MEME-35	width = 50	sites = 4	llr = 195	E-value = 1.0e-004	CRADWTTTSTTRCMSGYTCATKGTTTCDRATGASVGAGTKCKWMATDBTT	no		MOTIF	TTTTTTTTWTTTTTWTTTTTTWCWCACWATGCCTCTCCCTGDTACCAAAR	MEME-39	width = 50	sites = 6	llr = 282	E-value = 5.4e-029
	MOTIF	AMGRGYCGSGYRTSVCTGAGYGANKYCA	MEME-37	width = 28	sites = 6	llr = 147	E-value = 1.8e-004	AMGRGYCGSGYRTSVCTGAGYGANKYCA	no		MOTIF	TCAGAACYCAACTCDCTAACYTATTTAHDTCTTTTTTTTTTTTTTTTK	MEME-40	width = 48	sites = 5	llr = 251	E-value = 5.0e-023
	MOTIF	TTTTTTBTTTTTGYDTTTAAHHAATAGATTTTTAAGWCMAGTYTTADGGT	MEME-39	width = 50	sites = 4	llr = 193	E-value = 1.2e-003	TTTTTTBTTTTTGYDTTTAAHHAATAGATTTTTAAGWCMAGTYTTADGGT	no		MOTIF	TATTAACAYCTTGTATTAGTGTATGYATCCAKTAGAAGTGA	MEME-41	width = 41	sites = 4	llr = 215	E-value = 5.1e-023
	-	-	-	-	-	-	-	-	-		MOTIF	GAAGTAGGGACAYGCSGCGGCCAGCACATTGCGGTTGCAGGGGAASAGGC	MEME-42	width = 50	sites = 3	llr = 209	E-value = 7.7e-021
	-	-	-	-	-	-	-	-	-		MOTIF	CGGAGGCCGCGTACAGGCGCTCCACGTTGGCCTCRCTGAGAGACACACGA	MEME-43	width = 50	sites = 3	llr = 211	E-value = 4.5e-021
	-	-	-	-	-	-	-	-	-		MOTIF	GACCAACACCTCGAAGGACTCGGCGTCCACATCGTGCATGGTCACGCTRG	MEME-44	width = 50	sites = 4	llr = 229	E-value = 1.0e-020
	-	-	-	-	-	-	-	-	-		MOTIF	SSACYSGSCYYGGSMTCSCARMKTGCKRKGRYYAMARGCGTSWGCMAMCK	MEME-45	width = 50	sites = 6	llr = 260	E-value = 4.9e-021
	-	-	-	-	-	-	-	-	-		MOTIF	CCTCTCAGAGACCTTGATATCACCTTYKTWGWWGRTKSTT	MEME-46	width = 40	sites = 4	llr = 196	E-value = 9.0e-017
	-	-	-	-	-	-	-	-	-		MOTIF	GTGTCCTTTAATTCCTCTGGACCCGTGAA	MEME-47	width = 29	sites = 4	llr = 159	E-value = 2.1e-016
	-	-	-	-	-	-	-	-	-		MOTIF	GGAGTCTCGCTCTTGTYRCCCAGGCTGGA	MEME-48	width = 29	sites = 4	llr = 157	E-value = 4.1e-016
	-	-	-	-	-	-	-	-	-		MOTIF	TACAGACAGCCAGTTTACTTTTGGAATTG	MEME-49	width = 29	sites = 4	llr = 157	E-value = 3.9e-015
	-	-	-	-	-	-	-	-	-		MOTIF	TTTTTTTTTTTTTKTACTTYTRGTWGAG	MEME-50	width = 28	sites = 6	llr = 176	E-value = 5.6e-015
	-	-	-	-	-	-	-	-	-		MOTIF	GAAYTSWTTYTTCTTTTGTAARAWGTGAA	MEME-51	width = 29	sites = 6	llr = 172	E-value = 2.0e-012
	-	-	-	-	-	-	-	-	-		MOTIF	TCGAYAAGTTTTCTTCCAGCCTTTATWWA	MEME-52	width = 29	sites = 5	llr = 163	E-value = 2.7e-012
	-	-	-	-	-	-	-	-	-		MOTIF	RGMARCTKRRCYRGSKKMARATMTGCWARRGTYTYYKCYYSMMWWGAA	MEME-53	width = 48	sites = 6	llr = 219	E-value = 8.6e-008
	-	-	-	-	-	-	-	-	-		MOTIF	GCDGTGCVGTTGGTVAGDTSRAGABGTMGGSSTRAGAAGGAGSCASAGG	MEME-54	width = 49	sites = 4	llr = 188	E-value = 1.7e-007
	-	-	-	-	-	-	-	-	-		MOTIF	GCTCTCGTACATGCCACCTGTGAACATGC	MEME-55	width = 29	sites = 4	llr = 137	E-value = 1.8e-007
		group 1, livestock and dogs; group 2, humans, non-human primates, and mice; N/A, not available.
		R: A or G (purines)
		Y: C or T (pyrimidines)
		S: G or C (strong interaction)
		W: A or T (weak interaction)
		K: G or T (keto groups)
		M: A or C (amino groups)
		B: C or G or T (not A)
		D: A or G or T (not C)
		H: A or C or T (not G)
		V: A or C or G (not T)
		N (or X): A or C or G or T (any nucleotide)

## Sheet: uniq_vs_databases
	Query_ID	Target_ID	Optimal_offset	p-value	E-value	q-value	Overlap	Query_consensus	Target_consensus	Orientation
	ACMWSYAWRNCATSTAYWWRTATKYHTGATTTRCATRTWTGDSAYAAWYS	MA0792.1	-28	2.97198e-05	0.0500481	0.0247033	9	ACAACCAAATCATCTATATATATTCTTGATTTACATATTTGTGACAAATC	ATTTGCATA	-
	ACMWSYAWRNCATSTAYWWRTATKYHTGATTTRCATRTWTGDSAYAAWYS	POU2F3_DBD_1	-28	2.97198e-05	0.0500481	0.0247033	9	ACAACCAAATCATCTATATATATTCTTGATTTACATATTTGTGACAAATC	ATTTGCATA	-
	ACMWSYAWRNCATSTAYWWRTATKYHTGATTTRCATRTWTGDSAYAAWYS	POU5F1P1_DBD_1	-28	2.97198e-05	0.0500481	0.0247033	9	ACAACCAAATCATCTATATATATTCTTGATTTACATATTTGTGACAAATC	ATTTGCATA	-
	ACMWSYAWRNCATSTAYWWRTATKYHTGATTTRCATRTWTGDSAYAAWYS	Pou2f2_DBD_2	-28	3.32291e-05	0.0559578	0.0247033	9	ACAACCAAATCATCTATATATATTCTTGATTTACATATTTGTGACAAATC	ATTTGCATA	-
	ACMWSYAWRNCATSTAYWWRTATKYHTGATTTRCATRTWTGDSAYAAWYS	MA0507.2	-25	5.44601e-05	0.0917108	0.0247033	14	ACAACCAAATCATCTATATATATTCTTGATTTACATATTTGTGACAAATC	CTAATTTGCATATT	-
	ACMWSYAWRNCATSTAYWWRTATKYHTGATTTRCATRTWTGDSAYAAWYS	MA0627.2	-26	5.74813e-05	0.0967985	0.0247033	13	ACAACCAAATCATCTATATATATTCTTGATTTACATATTTGTGACAAATC	TTATTTGCATATT	-
	ACMWSYAWRNCATSTAYWWRTATKYHTGATTTRCATRTWTGDSAYAAWYS	MA0789.1	-28	5.90095e-05	0.099372	0.0247033	9	ACAACCAAATCATCTATATATATTCTTGATTTACATATTTGTGACAAATC	ATTTGCATA	-
	ACMWSYAWRNCATSTAYWWRTATKYHTGATTTRCATRTWTGDSAYAAWYS	POU3F4_DBD_1	-28	5.90095e-05	0.099372	0.0247033	9	ACAACCAAATCATCTATATATATTCTTGATTTACATATTTGTGACAAATC	ATTTGCATA	-
	ACMWSYAWRNCATSTAYWWRTATKYHTGATTTRCATRTWTGDSAYAAWYS	POU1F1_DBD_2	-25	7.05597e-05	0.118823	0.0247033	14	ACAACCAAATCATCTATATATATTCTTGATTTACATATTTGTGACAAATC	CTAATTTGCATATT	-
	ACMWSYAWRNCATSTAYWWRTATKYHTGATTTRCATRTWTGDSAYAAWYS	MA0787.1	-26	8.10484e-05	0.136485	0.0247033	12	ACAACCAAATCATCTATATATATTCTTGATTTACATATTTGTGACAAATC	TAATTTGCATAA	-
	ACMWSYAWRNCATSTAYWWRTATKYHTGATTTRCATRTWTGDSAYAAWYS	POU3F2_DBD_2	-26	8.10484e-05	0.136485	0.0247033	12	ACAACCAAATCATCTATATATATTCTTGATTTACATATTTGTGACAAATC	TAATTTGCATAA	-
	ACMWSYAWRNCATSTAYWWRTATKYHTGATTTRCATRTWTGDSAYAAWYS	MA0786.1	-26	9.77315e-05	0.16458	0.0252054	12	ACAACCAAATCATCTATATATATTCTTGATTTACATATTTGTGACAAATC	TAATTTGCATAA	-
	ACMWSYAWRNCATSTAYWWRTATKYHTGATTTRCATRTWTGDSAYAAWYS	POU3F1_DBD_1	-26	9.77315e-05	0.16458	0.0252054	12	ACAACCAAATCATCTATATATATTCTTGATTTACATATTTGTGACAAATC	TAATTTGCATAA	-
	ACMWSYAWRNCATSTAYWWRTATKYHTGATTTRCATRTWTGDSAYAAWYS	MA0785.1	-27	0.000117544	0.197944	0.0262731	12	ACAACCAAATCATCTATATATATTCTTGATTTACATATTTGTGACAAATC	AATTTGCATATT	-
	ACMWSYAWRNCATSTAYWWRTATKYHTGATTTRCATRTWTGDSAYAAWYS	POU2F1_DBD_1	-27	0.000117544	0.197944	0.0262731	12	ACAACCAAATCATCTATATATATTCTTGATTTACATATTTGTGACAAATC	AATTTGCATATT	-
	ACMWSYAWRNCATSTAYWWRTATKYHTGATTTRCATRTWTGDSAYAAWYS	POU2F2_DBD_1	-27	0.000158643	0.267155	0.0314125	11	ACAACCAAATCATCTATATATATTCTTGATTTACATATTTGTGACAAATC	AATTTGCATAT	-
	ACMWSYAWRNCATSTAYWWRTATKYHTGATTTRCATRTWTGDSAYAAWYS	MA0788.1	-26	0.000168644	0.283997	0.0314125	13	ACAACCAAATCATCTATATATATTCTTGATTTACATATTTGTGACAAATC	AAATTAGCATAAT	-
	ACMWSYAWRNCATSTAYWWRTATKYHTGATTTRCATRTWTGDSAYAAWYS	POU3F3_DBD_1	-26	0.000168644	0.283997	0.0314125	13	ACAACCAAATCATCTATATATATTCTTGATTTACATATTTGTGACAAATC	AAATTAGCATAAT	-
	SAWCTKCMAGSRRCTCWKCSMGAWKKGKNCDMWTCKGGMDGAGABKCTKG	MA0698.1	-15	2.64421e-05	0.0445285	0.0445285	13	CAACTTCAAGCAACTCATCCAGATTTGTTCTATTCTGGATGAGATTCTGG	CATCCAGATGTTC	+
	SAWCTKCMAGSRRCTCWKCSMGAWKKGKNCDMWTCKGGMDGAGABKCTKG	ZNF238_full	-15	2.64421e-05	0.0445285	0.0445285	13	CAACTTCAAGCAACTCATCCAGATTTGTTCTATTCTGGATGAGATTCTGG	CATCCAGATGTTC	+
	ACMWSYAWRNCATSTAYWWRTATKYHTGATTTRCATRTWTGDSAYAAWYS	MA1588.1	-19	0.000490015	0.825185	0.0864686	15	ACAACCAAATCATCTATATATATTCTTGATTTACATATTTGTGACAAATC	GAATTCTTGGTTGAC	+
	ACMWSYAWRNCATSTAYWWRTATKYHTGATTTRCATRTWTGDSAYAAWYS	MA1115.1	-27	0.000962008	1.62002	0.161269	11	ACAACCAAATCATCTATATATATTCTTGATTTACATATTTGTGACAAATC	AATTTGCATAT	-
	ACMWSYAWRNCATSTAYWWRTATKYHTGATTTRCATRTWTGDSAYAAWYS	MA0041.2	-21	0.00116914	1.96884	0.18666	16	ACAACCAAATCATCTATATATATTCTTGATTTACATATTTGTGACAAATC	ATTGTTTATTTACTTT	-
	ACMWSYAWRNCATSTAYWWRTATKYHTGATTTRCATRTWTGDSAYAAWYS	MA0898.1	-21	0.0012364	2.08209	0.188425	17	ACAACCAAATCATCTATATATATTCTTGATTTACATATTTGTGACAAATC	ATTCTTTAATTGCTTGT	-
	SAWCTKCMAGSRRCTCWKCSMGAWKKGKNCDMWTCKGGMDGAGABKCTKG	ZNF238_DBD	-15	0.000171817	0.289339	0.192893	13	CAACTTCAAGCAACTCATCCAGATTTGTTCTATTCTGGATGAGATTCTGG	AATCCAGATGTTG	+
	ACMWSYAWRNCATSTAYWWRTATKYHTGATTTRCATRTWTGDSAYAAWYS	POU3F2_DBD_1	-20	0.00133551	2.24899	0.19468	13	ACAACCAAATCATCTATATATATTCTTGATTTACATATTTGTGACAAATC	TATGCATAAATTA	+
	ACMWSYAWRNCATSTAYWWRTATKYHTGATTTRCATRTWTGDSAYAAWYS	MA1978.1	-6	0.00230628	3.88378	0.309584	21	ACAACCAAATCATCTATATATATTCTTGATTTACATATTTGTGACAAATC	AATTAGTCCATTTATATTTAT	-
	ACMWSYAWRNCATSTAYWWRTATKYHTGATTTRCATRTWTGDSAYAAWYS	MA0897.1	-21	0.00230842	3.88738	0.309584	17	ACAACCAAATCATCTATATATATTCTTGATTTACATATTTGTGACAAATC	ATTCTTTAATTGCTTGT	-
	ACMWSYAWRNCATSTAYWWRTATKYHTGATTTRCATRTWTGDSAYAAWYS	POU2F1_DBD_2	-14	0.00300219	5.05569	0.38714	14	ACAACCAAATCATCTATATATATTCTTGATTTACATATTTGTGACAAATC	TATGAATATTCATG	-
	KAMAACACCAAAYGCTRVGGAVGATGTGGAACAATAGGMAC	SOX9_DBD	-28	0.000209143	0.352197	0.38787	9	GACAACACCAAACGCTAAGGAAGATGTGGAACAATAGGAAC	GAACAATGG	+
	KAMAACACCAAAYGCTRVGGAVGATGTGGAACAATAGGMAC	MA0077.1	-28	0.000230544	0.388236	0.38787	9	GACAACACCAAACGCTAAGGAAGATGTGGAACAATAGGAAC	GAACAATGG	-
	ACMWSYAWRNCATSTAYWWRTATKYHTGATTTRCATRTWTGDSAYAAWYS	MA0845.1	-26	0.00325135	5.47527	0.389321	11	ACAACCAAATCATCTATATATATTCTTGATTTACATATTTGTGACAAATC	ATATTTACATA	-
	ACMWSYAWRNCATSTAYWWRTATKYHTGATTTRCATRTWTGDSAYAAWYS	FOXB1_DBD_3	-26	0.00325135	5.47527	0.389321	11	ACAACCAAATCATCTATATATATTCTTGATTTACATATTTGTGACAAATC	ATATTTACATA	-
	ACMWSYAWRNCATSTAYWWRTATKYHTGATTTRCATRTWTGDSAYAAWYS	MA0784.2	-23	0.00391235	6.5884	0.452317	16	ACAACCAAATCATCTATATATATTCTTGATTTACATATTTGTGACAAATC	AGCTAATTTGCATAAT	+
	ACMWSYAWRNCATSTAYWWRTATKYHTGATTTRCATRTWTGDSAYAAWYS	MA0032.2	-26	0.00439906	7.40802	0.465072	11	ACAACCAAATCATCTATATATATTCTTGATTTACATATTTGTGACAAATC	ATATTTACATA	-
	ACMWSYAWRNCATSTAYWWRTATKYHTGATTTRCATRTWTGDSAYAAWYS	FOXC1_DBD_3	-26	0.00439906	7.40802	0.465072	11	ACAACCAAATCATCTATATATATTCTTGATTTACATATTTGTGACAAATC	ATATTTACATA	-
	ACMWSYAWRNCATSTAYWWRTATKYHTGATTTRCATRTWTGDSAYAAWYS	MA1607.1	-25	0.00443882	7.47497	0.465072	14	ACAACCAAATCATCTATATATATTCTTGATTTACATATTTGTGACAAATC	TTTGTTTACATATT	-
	SWRGGAGSCRYAGKYYYCCYGSACGYMYWCCRGYKKYRSCRKSKCGGMGG	MA1573.2	0	0.000724184	1.21953	0.571526	14	CAGGGAGCCGTAGTTCTCCTGGACGCCTACCAGCTTTGCCATCGCGGCGG	CTGGGAATTGTAGT	-
	SWRGGAGSCRYAGKYYYCCYGSACGYMYWCCRGYKKYRSCRKSKCGGMGG	MA0748.2	-38	0.00116486	1.96163	0.571526	11	CAGGGAGCCGTAGTTCTCCTGGACGCCTACCAGCTTTGCCATCGCGGCGG	AGATGGCGGCG	+
	SWRGGAGSCRYAGKYYYCCYGSACGYMYWCCRGYKKYRSCRKSKCGGMGG	MA0798.3	-33	0.00158359	2.66677	0.571526	16	CAGGGAGCCGTAGTTCTCCTGGACGCCTACCAGCTTTGCCATCGCGGCGG	CGTTGCCATGGCAACG	+
	SWRGGAGSCRYAGKYYYCCYGSACGYMYWCCRGYKKYRSCRKSKCGGMGG	MA0600.2	-33	0.00191769	3.22939	0.571526	16	CAGGGAGCCGTAGTTCTCCTGGACGCCTACCAGCTTTGCCATCGCGGCGG	CGTTGCCATGGCAACG	-
	SWRGGAGSCRYAGKYYYCCYGSACGYMYWCCRGYKKYRSCRKSKCGGMGG	RFX2_DBD_1	-33	0.00191769	3.22939	0.571526	16	CAGGGAGCCGTAGTTCTCCTGGACGCCTACCAGCTTTGCCATCGCGGCGG	CGTTGCCATGGCAACG	-
	SWRGGAGSCRYAGKYYYCCYGSACGYMYWCCRGYKKYRSCRKSKCGGMGG	MA0509.3	-33	0.00217592	3.66424	0.571526	16	CAGGGAGCCGTAGTTCTCCTGGACGCCTACCAGCTTTGCCATCGCGGCGG	CGTTGCCATGGCAACG	-
	SWRGGAGSCRYAGKYYYCCYGSACGYMYWCCRGYKKYRSCRKSKCGGMGG	RFX3_DBD_1	-33	0.00262485	4.42025	0.571526	16	CAGGGAGCCGTAGTTCTCCTGGACGCCTACCAGCTTTGCCATCGCGGCGG	CGTTGCCATGGCAACG	-
	SWRGGAGSCRYAGKYYYCCYGSACGYMYWCCRGYKKYRSCRKSKCGGMGG	Rfx3_DBD	-33	0.00262485	4.42025	0.571526	16	CAGGGAGCCGTAGTTCTCCTGGACGCCTACCAGCTTTGCCATCGCGGCGG	CGTTGCCATGGCAACC	-
	SWRGGAGSCRYAGKYYYCCYGSACGYMYWCCRGYKKYRSCRKSKCGGMGG	MA0510.2	-33	0.00297073	5.00271	0.571526	16	CAGGGAGCCGTAGTTCTCCTGGACGCCTACCAGCTTTGCCATCGCGGCGG	CGTTGCCATGGCAACG	-
	SWRGGAGSCRYAGKYYYCCYGSACGYMYWCCRGYKKYRSCRKSKCGGMGG	RFX5_DBD_1	-33	0.00297073	5.00271	0.571526	16	CAGGGAGCCGTAGTTCTCCTGGACGCCTACCAGCTTTGCCATCGCGGCGG	CGTTGCCATGGCAACG	-
	SWRGGAGSCRYAGKYYYCCYGSACGYMYWCCRGYKKYRSCRKSKCGGMGG	MA1976.1	-2	0.00327569	5.51626	0.571526	27	CAGGGAGCCGTAGTTCTCCTGGACGCCTACCAGCTTTGCCATCGCGGCGG	CACTCGCACAGGCCCCCGGGCCCCCCT	-
	SWRGGAGSCRYAGKYYYCCYGSACGYMYWCCRGYKKYRSCRKSKCGGMGG	MA1929.1	-7	0.0035169	5.92247	0.571526	34	CAGGGAGCCGTAGTTCTCCTGGACGCCTACCAGCTTTGCCATCGCGGCGG	CTGCAGTTCCAGCTGTGGCCACCAGGGGGCGCTA	+
	SWRGGAGSCRYAGKYYYCCYGSACGYMYWCCRGYKKYRSCRKSKCGGMGG	Rfx2_DBD_1	-33	0.00357012	6.01208	0.571526	16	CAGGGAGCCGTAGTTCTCCTGGACGCCTACCAGCTTTGCCATCGCGGCGG	CGTTGCCATGGCAACC	+
	RWAACKTAYKTMCAYGCARWAMCCAKSAYRTRARKGYTTANWRVAKYTTW	MA0472.2	-7	0.000344782	0.580613	0.580613	11	AAAACTTACTTCCATGCAAAAACCAGCATATGAGTGTTTAAAGAATTTTT	ACGCCCACGCA	+
	RWAACKTAYKTMCAYGCARWAMCCAKSAYRTRARKGYTTANWRVAKYTTW	EGR2_DBD	-7	0.000344782	0.580613	0.580613	11	AAAACTTACTTCCATGCAAAAACCAGCATATGAGTGTTTAAAGAATTTTT	ACGCCCACGCA	+
	SWRGGAGSCRYAGKYYYCCYGSACGYMYWCCRGYKKYRSCRKSKCGGMGG	RFX4_DBD_1	-33	0.00454559	7.65477	0.652462	16	CAGGGAGCCGTAGTTCTCCTGGACGCCTACCAGCTTTGCCATCGCGGCGG	CGTTGCCATGGCAACG	-
	SWRGGAGSCRYAGKYYYCCYGSACGYMYWCCRGYKKYRSCRKSKCGGMGG	RFX5_DBD_2	-33	0.0051215	8.62461	0.652462	16	CAGGGAGCCGTAGTTCTCCTGGACGCCTACCAGCTTTGCCATCGCGGCGG	CGTTACCATGGCAACG	+
	SWRGGAGSCRYAGKYYYCCYGSACGYMYWCCRGYKKYRSCRKSKCGGMGG	RFX5_DBD_3	-33	0.0051215	8.62461	0.652462	16	CAGGGAGCCGTAGTTCTCCTGGACGCCTACCAGCTTTGCCATCGCGGCGG	CGTTACCATGGCAACG	+
	TSCAGAWWWTSMTGMAKKTKTAAWATAYDWTCWTWYMCTTCRSAATWTTY	SPIB_DBD	-35	0.000990065	1.66727	0.65647	14	TGCAGATATTGCTGAATGTTTAAAATATTATCATATACTTCAGAATTTTC	TACTTCCGCTTTTT	-
	TSCAGAWWWTSMTGMAKKTKTAAWATAYDWTCWTWYMCTTCRSAATWTTY	MAFG_full	-5	0.00110012	1.85261	0.65647	21	TGCAGATATTGCTGAATGTTTAAAATATTATCATATACTTCAGAATTTTC	AAATTGCTGAGTCAGCATATT	+
	TSCAGAWWWTSMTGMAKKTKTAAWATAYDWTCWTWYMCTTCRSAATWTTY	SPI1_full	-35	0.0012304	2.07199	0.65647	14	TGCAGATATTGCTGAATGTTTAAAATATTATCATATACTTCAGAATTTTC	TACTTCCGCTTTTT	-
	TSCAGAWWWTSMTGMAKKTKTAAWATAYDWTCWTWYMCTTCRSAATWTTY	MA0117.2	-5	0.00169141	2.84833	0.65647	12	TGCAGATATTGCTGAATGTTTAAAATATTATCATATACTTCAGAATTTTC	AAAATGCTGACT	+
	TSCAGAWWWTSMTGMAKKTKTAAWATAYDWTCWTWYMCTTCRSAATWTTY	Mafb_DBD_1	-5	0.00169141	2.84833	0.65647	12	TGCAGATATTGCTGAATGTTTAAAATATTATCATATACTTCAGAATTTTC	AAAATGCTGACT	+
	TSCAGAWWWTSMTGMAKKTKTAAWATAYDWTCWTWYMCTTCRSAATWTTY	Spic_DBD	-35	0.00175422	2.95411	0.65647	14	TGCAGATATTGCTGAATGTTTAAAATATTATCATATACTTCAGAATTTTC	TACTTCCGCTTTTT	-
	SWRGGAGSCRYAGKYYYCCYGSACGYMYWCCRGYKKYRSCRKSKCGGMGG	MA1713.1	-37	0.00572259	9.63684	0.663388	13	CAGGGAGCCGTAGTTCTCCTGGACGCCTACCAGCTTTGCCATCGCGGCGG	GGGGGAGCGGCGGG	-
	ASWMYATRASMYTSTGGRRAANKTARAAMNASMCWRYARGWWWMWKMAK	MA0851.1	-17	0.000202189	0.340486	0.680973	17	ACACCATGACCTTCTGGAAAAATTAAAACTACACAACAAGTAAATTCAG	AAAAAGTAAACAAACAC	+
	TSCAGAWWWTSMTGMAKKTKTAAWATAYDWTCWTWYMCTTCRSAATWTTY	MAFK_DBD_2	-5	0.00227793	3.83604	0.710075	21	TGCAGATATTGCTGAATGTTTAAAATATTATCATATACTTCAGAATTTTC	AAAATGCTGAGTCAGCATTTT	-
	TSCAGAWWWTSMTGMAKKTKTAAWATAYDWTCWTWYMCTTCRSAATWTTY	MA0842.2	-37	0.00231913	3.90541	0.710075	13	TGCAGATATTGCTGAATGTTTAAAATATTATCATATACTTCAGAATTTTC	CGTCAGCACTTTT	-
	KAMAACACCAAAYGCTRVGGAVGATGTGGAACAATAGGMAC	MA0868.2	-27	0.00135073	2.27462	0.814677	10	GACAACACCAAACGCTAAGGAAGATGTGGAACAATAGGAAC	AGAACAATGG	+
	KAMAACACCAAAYGCTRVGGAVGATGTGGAACAATAGGMAC	MA0087.2	-26	0.00186114	3.13416	0.814677	13	GACAACACCAAACGCTAAGGAAGATGTGGAACAATAGGAAC	GAGAACAATGGGA	+
	KAMAACACCAAAYGCTRVGGAVGATGTGGAACAATAGGMAC	MA0080.6	-14	0.00188182	3.16899	0.814677	17	GACAACACCAAACGCTAAGGAAGATGTGGAACAATAGGAAC	AAAAAGAGGAAGTGGAA	+
	KAMAACACCAAAYGCTRVGGAVGATGTGGAACAATAGGMAC	MA1616.1	-17	0.00194267	3.27146	0.814677	15	GACAACACCAAACGCTAAGGAAGATGTGGAACAATAGGAAC	AGGAAAACCTGGAGC	+
	KAMAACACCAAAYGCTRVGGAVGATGTGGAACAATAGGMAC	MA0081.2	-15	0.00231465	3.89787	0.814677	16	GACAACACCAAACGCTAAGGAAGATGTGGAACAATAGGAAC	AAAAGAGGAAGTGAAA	-
	KAMAACACCAAAYGCTRVGGAVGATGTGGAACAATAGGMAC	MA0514.2	-28	0.0026655	4.4887	0.814677	11	GACAACACCAAACGCTAAGGAAGATGTGGAACAATAGGAAC	AAACAATGGAA	+
	KAMAACACCAAAYGCTRVGGAVGATGTGGAACAATAGGMAC	MA0690.2	-20	0.00286971	4.83259	0.814677	11	GACAACACCAAACGCTAAGGAAGATGTGGAACAATAGGAAC	AAGGTGTGAAA	-
	KAMAACACCAAAYGCTRVGGAVGATGTGGAACAATAGGMAC	MA0640.2	-17	0.00307509	5.17846	0.814677	14	GACAACACCAAACGCTAAGGAAGATGTGGAACAATAGGAAC	ACCAGGAAGTGGAA	-
	KAMAACACCAAAYGCTRVGGAVGATGTGGAACAATAGGMAC	MA0688.1	-20	0.00332083	5.59227	0.814677	11	GACAACACCAAACGCTAAGGAAGATGTGGAACAATAGGAAC	AAGGTGTGAAA	+
	KAMAACACCAAAYGCTRVGGAVGATGTGGAACAATAGGMAC	TBX2_full_2	-20	0.00332083	5.59227	0.814677	11	GACAACACCAAACGCTAAGGAAGATGTGGAACAATAGGAAC	AAGGTGTGAAA	+
	KAMAACACCAAAYGCTRVGGAVGATGTGGAACAATAGGMAC	MA0867.2	-28	0.00365989	6.16325	0.814677	10	GACAACACCAAACGCTAAGGAAGATGTGGAACAATAGGAAC	GAACAAAGGG	+
	KAMAACACCAAAYGCTRVGGAVGATGTGGAACAATAGGMAC	MA1120.1	-28	0.00383394	6.45635	0.814677	11	GACAACACCAAACGCTAAGGAAGATGTGGAACAATAGGAAC	AAACAATGGCA	+
	KAMAACACCAAAYGCTRVGGAVGATGTGGAACAATAGGMAC	TBR1_full	-20	0.00383394	6.45635	0.814677	11	GACAACACCAAACGCTAAGGAAGATGTGGAACAATAGGAAC	AAGGTGTGAAA	+
	KAMAACACCAAAYGCTRVGGAVGATGTGGAACAATAGGMAC	MA0062.3	-16	0.00392146	6.60375	0.814677	14	GACAACACCAAACGCTAAGGAAGATGTGGAACAATAGGAAC	AAACAGGAAGTGGG	-
	KAMAACACCAAAYGCTRVGGAVGATGTGGAACAATAGGMAC	MA1566.2	-20	0.00411597	6.93129	0.814677	11	GACAACACCAAACGCTAAGGAAGATGTGGAACAATAGGAAC	AAGGTGTGAAA	+
	KAMAACACCAAAYGCTRVGGAVGATGTGGAACAATAGGMAC	MA1972.1	-18	0.00442977	7.45973	0.814822	15	GACAACACCAAACGCTAAGGAAGATGTGGAACAATAGGAAC	GGAGGCACTGGAATG	+
	KAMAACACCAAAYGCTRVGGAVGATGTGGAACAATAGGMAC	MA1565.1	-19	0.00460102	7.74811	0.814822	12	GACAACACCAAACGCTAAGGAAGATGTGGAACAATAGGAAC	GGAGGTGTGAAA	+
	KAMAACACCAAAYGCTRVGGAVGATGTGGAACAATAGGMAC	MA0761.2	-16	0.00498098	8.38798	0.838007	14	GACAACACCAAACGCTAAGGAAGATGTGGAACAATAGGAAC	AAACAGGAAGTGAA	+
	CGCCYTTWYKCVGCCTCMGMYMKSCYNCAGMKSRMVTACKKGCKGGAAGC	MA1122.1	-39	0.000279087	0.469982	0.939964	11	CGCCTTTACGCAGCCTCCGACATGCTTCAGATGGAATACGTGCGGGAAGC	GGGCGGGAAGG	+
	AYYGCGTARGTWSDYTMTYCTWSYWWTCAAYAAATATTT	MA0680.2	-24	0.00058875	0.991454	0.954646	15	ATCGCGTAAGTACTTTCTTCTTCTAATCAACAAATATTT	ATTAATCAATTATTT	+
	AYYGCGTARGTWSDYTMTYCTWSYWWTCAAYAAATATTT	MA0901.2	-24	0.00125004	2.10507	0.954646	14	ATCGCGTAAGTACTTTCTTCTTCTAATCAACAAATATTT	AACCAATAAAATTT	+
	AYYGCGTARGTWSDYTMTYCTWSYWWTCAAYAAATATTT	FOXD2_DBD_1	-28	0.00125004	2.10507	0.954646	11	ATCGCGTAAGTACTTTCTTCTTCTAATCAACAAATATTT	AAAAAATATTTACT	+
	AYYGCGTARGTWSDYTMTYCTWSYWWTCAAYAAATATTT	FOXJ3_DBD_2	-22	0.00134127	2.25871	0.954646	14	ATCGCGTAAGTACTTTCTTCTTCTAATCAACAAATATTT	GTAAACAATAAACA	+
	AYYGCGTARGTWSDYTMTYCTWSYWWTCAAYAAATATTT	Foxj3_DBD_2	-22	0.00154289	2.59822	0.954646	14	ATCGCGTAAGTACTTTCTTCTTCTAATCAACAAATATTT	GTAAACAATAAACA	+
	AYYGCGTARGTWSDYTMTYCTWSYWWTCAAYAAATATTT	FOXJ2_DBD_1	-22	0.00177264	2.98513	0.954646	14	ATCGCGTAAGTACTTTCTTCTTCTAATCAACAAATATTT	GTAAACAATAAACA	+
	AYYGCGTARGTWSDYTMTYCTWSYWWTCAAYAAATATTT	MA0601.1	-26	0.00198412	3.34126	0.954646	11	ATCGCGTAAGTACTTTCTTCTTCTAATCAACAAATATTT	TTAATTAATAT	-
	TSCAGAWWWTSMTGMAKKTKTAAWATAYDWTCWTWYMCTTCRSAATWTTY	MA0687.1	-35	0.00396133	6.67087	0.985355	14	TGCAGATATTGCTGAATGTTTAAAATATTATCATATACTTCAGAATTTTC	TACTTCCTCTTTTT	-
	TSCAGAWWWTSMTGMAKKTKTAAWATAYDWTCWTWYMCTTCRSAATWTTY	SPIC_full	-35	0.00396133	6.67087	0.985355	14	TGCAGATATTGCTGAATGTTTAAAATATTATCATATACTTCAGAATTTTC	TACTTCCTCTTTTT	-
	TSCAGAWWWTSMTGMAKKTKTAAWATAYDWTCWTWYMCTTCRSAATWTTY	POU2F3_DBD_2	-11	0.0040959	6.89749	0.985355	12	TGCAGATATTGCTGAATGTTTAAAATATTATCATATACTTCAGAATTTTC	ATGAATATGCAA	+
	SAWCTKCMAGSRRCTCWKCSMGAWKKGKNCDMWTCKGGMDGAGABKCTKG	MA1123.2	-15	0.00321268	5.41016	0.999998	13	CAACTTCAAGCAACTCATCCAGATTTGTTCTATTCTGGATGAGATTCTGG	ATTCCAGATGTTT	+
	GCYAMCACTTTGKWWAACWTTKTRRSRAWKYSTKAMAAWGYTWWMCAWRG	FOXO4_DBD_1	-12	0.00457005	7.69596	1	14	GCTACCACTTTGGAAAACATTTTGACAATTTCTTACAAAGTTAAACATAG	GTAAACATGTTTAC	-
	GCYAMCACTTTGKWWAACWTTKTRRSRAWKYSTKAMAAWGYTWWMCAWRG	NFATC1_full_2	-1	0.00474535	7.99118	1	15	GCTACCACTTTGGAAAACATTTTGACAATTTCTTACAAAGTTAAACATAG	TTTCCATTATGGAAA	-
	GCYAMCACTTTGKWWAACWTTKTRRSRAWKYSTKAMAAWGYTWWMCAWRG	MA0095.3	-2	0.00517932	8.72197	1	12	GCTACCACTTTGGAAAACATTTTGACAATTTCTTACAAAGTTAAACATAG	CGCCATTTTGTT	-
	GCYAMCACTTTGKWWAACWTTKTRRSRAWKYSTKAMAAWGYTWWMCAWRG	FOXO3_full_1	-12	0.00520042	8.75751	1	14	GCTACCACTTTGGAAAACATTTTGACAATTTCTTACAAAGTTAAACATAG	GTAAACATGTTTAC	+
	GCYAMCACTTTGKWWAACWTTKTRRSRAWKYSTKAMAAWGYTWWMCAWRG	FOXO6_DBD_1	-12	0.00520042	8.75751	1	14	GCTACCACTTTGGAAAACATTTTGACAATTTCTTACAAAGTTAAACATAG	GTAAACATGTTTAC	+
	TSCAGAWWWTSMTGMAKKTKTAAWATAYDWTCWTWYMCTTCRSAATWTTY	NRL_DBD	-5	0.00461883	7.77811	1	11	TGCAGATATTGCTGAATGTTTAAAATATTATCATATACTTCAGAATTTTC	AATTTGCTGAC	+
	CGCCYTTWYKCVGCCTCMGMYMKSCYNCAGMKSRMVTACKKGCKGGAAGC	MA0471.2	-37	0.00131472	2.21398	1	13	CGCCTTTACGCAGCCTCCGACATGCTTCAGATGGAATACGTGCGGGAAGC	GGGGGCGGGAAGG	+
	CGCCYTTWYKCVGCCTCMGMYMKSCYNCAGMKSRMVTACKKGCKGGAAGC	ELF3_DBD	-36	0.00202218	3.40535	1	12	CGCCTTTACGCAGCCTCCGACATGCTTCAGATGGAATACGTGCGGGAAGC	TACTTCCGGGTT	-
	CGCCYTTWYKCVGCCTCMGMYMKSCYNCAGMKSRMVTACKKGCKGGAAGC	MA0259.1	-35	0.00236475	3.98223	1	8	CGCCTTTACGCAGCCTCCGACATGCTTCAGATGGAATACGTGCGGGAAGC	GGACGTGC	+
	CGCCYTTWYKCVGCCTCMGMYMKSCYNCAGMKSRMVTACKKGCKGGAAGC	EHF_full	-36	0.00254462	4.28514	1	12	CGCCTTTACGCAGCCTCCGACATGCTTCAGATGGAATACGTGCGGGAAGC	TACTTCCGGGTT	-
	CGCCYTTWYKCVGCCTCMGMYMKSCYNCAGMKSRMVTACKKGCKGGAAGC	Elf5_DBD	-36	0.00315434	5.31191	1	11	CGCCTTTACGCAGCCTCCGACATGCTTCAGATGGAATACGTGCGGGAAGC	TACTTCCGGGT	-
	CGCCYTTWYKCVGCCTCMGMYMKSCYNCAGMKSRMVTACKKGCKGGAAGC	MA1929.1	-8	0.00358763	6.04157	1	34	CGCCTTTACGCAGCCTCCGACATGCTTCAGATGGAATACGTGCGGGAAGC	TAGCGCCCCCTGGTGGCCACAGCTGGAACTGCAG	-
	CGCCYTTWYKCVGCCTCMGMYMKSCYNCAGMKSRMVTACKKGCKGGAAGC	ELF5_full	-36	0.00398778	6.71542	1	11	CGCCTTTACGCAGCCTCCGACATGCTTCAGATGGAATACGTGCGGGAAGC	TACTTCCGGGT	-
	CGCCYTTWYKCVGCCTCMGMYMKSCYNCAGMKSRMVTACKKGCKGGAAGC	MA0146.2	-20	0.00405016	6.82047	1	14	CGCCTTTACGCAGCCTCCGACATGCTTCAGATGGAATACGTGCGGGAAGC	CAGGCCTCGGCCCC	-
	CGCCYTTWYKCVGCCTCMGMYMKSCYNCAGMKSRMVTACKKGCKGGAAGC	ELF5_DBD	-36	0.00430703	7.25303	1	11	CGCCTTTACGCAGCCTCCGACATGCTTCAGATGGAATACGTGCGGGAAGC	TACTTCCGGGT	-
	CGCCYTTWYKCVGCCTCMGMYMKSCYNCAGMKSRMVTACKKGCKGGAAGC	MA1684.1	-44	0.00451703	7.60668	1	6	CGCCTTTACGCAGCCTCCGACATGCTTCAGATGGAATACGTGCGGGAAGC	GGACGC	+
	CGCCYTTWYKCVGCCTCMGMYMKSCYNCAGMKSRMVTACKKGCKGGAAGC	MA0865.2	-36	0.00461796	7.77665	1	12	CGCCTTTACGCAGCCTCCGACATGCTTCAGATGGAATACGTGCGGGAAGC	TTTTGGCGGGAA	-
	CGCCYTTWYKCVGCCTCMGMYMKSCYNCAGMKSRMVTACKKGCKGGAAGC	ETS1_DBD_2	-28	0.00509446	8.57907	1	18	CGCCTTTACGCAGCCTCCGACATGCTTCAGATGGAATACGTGCGGGAAGC	ACCGGATGTACTTCCGGT	-
	CGCCYTTWYKCVGCCTCMGMYMKSCYNCAGMKSRMVTACKKGCKGGAAGC	MA1483.2	-36	0.00533882	8.99057	1	12	CGCCTTTACGCAGCCTCCGACATGCTTCAGATGGAATACGTGCGGGAAGC	TACTTCCGGGTT	-
	CCKSCGMYYNSABCTKGCSAWSKSCRMMGSCATCWKYAARYTTGMNGATG	POU2F2_DBD_1	-38	0.00159271	2.68213	1	11	CCTCCGCCTTCATCTGGCCAACTCCAAAGCCATCATCAAATTTGCAGATG	AATTTGCATAT	-
	CCKSCGMYYNSABCTKGCSAWSKSCRMMGSCATCWKYAARYTTGMNGATG	MA0507.2	-36	0.00242473	4.08325	1	14	CCTCCGCCTTCATCTGGCCAACTCCAAAGCCATCATCAAATTTGCAGATG	CTAATTTGCATATT	-
	CCKSCGMYYNSABCTKGCSAWSKSCRMMGSCATCWKYAARYTTGMNGATG	MA1466.1	-21	0.00242473	4.08325	1	14	CCTCCGCCTTCATCTGGCCAACTCCAAAGCCATCATCAAATTTGCAGATG	CTGCCACGTCATCA	-
	CCKSCGMYYNSABCTKGCSAWSKSCRMMGSCATCWKYAARYTTGMNGATG	MA1541.1	-16	0.00244856	4.12337	1	17	CCTCCGCCTTCATCTGGCCAACTCCAAAGCCATCATCAAATTTGCAGATG	GTCAAGTTCAAGGTCAA	+
	CCKSCGMYYNSABCTKGCSAWSKSCRMMGSCATCWKYAARYTTGMNGATG	MA0627.2	-37	0.00499923	8.4187	1	13	CCTCCGCCTTCATCTGGCCAACTCCAAAGCCATCATCAAATTTGCAGATG	TTATTTGCATATT	-
	CCKSCGMYYNSABCTKGCSAWSKSCRMMGSCATCWKYAARYTTGMNGATG	MA0785.1	-38	0.00535246	9.01355	1	12	CCTCCGCCTTCATCTGGCCAACTCCAAAGCCATCATCAAATTTGCAGATG	AATTTGCATATT	-
	CCKSCGMYYNSABCTKGCSAWSKSCRMMGSCATCWKYAARYTTGMNGATG	POU2F1_DBD_1	-38	0.00535246	9.01355	1	12	CCTCCGCCTTCATCTGGCCAACTCCAAAGCCATCATCAAATTTGCAGATG	AATTTGCATATT	-
	RAMAKKKAKGAAYYTRMADTGAWYWWTSMTWARTKAAARMAKRTAKWTT	MA0156.3	-10	0.00163651	2.75589	1	12	AACATTTATGAACCTGAATTGAATATTGCTAAATGAAAGAATGTATTTT	AACCGGAAGTGA	+
	RAMAKKKAKGAAYYTRMADTGAWYWWTSMTWARTKAAARMAKRTAKWTT	Esrra_DBD_2	-7	0.00172356	2.90247	1	11	AACATTTATGAACCTGAATTGAATATTGCTAAATGAAAGAATGTATTTT	ATGACCTTGAA	-
	RAMAKKKAKGAAYYTRMADTGAWYWWTSMTWARTKAAARMAKRTAKWTT	MA1124.1	-30	0.00198433	3.34161	1	13	AACATTTATGAACCTGAATTGAATATTGCTAAATGAAAGAATGTATTTT	GAATGAATGAATG	-
	RAMAKKKAKGAAYYTRMADTGAWYWWTSMTWARTKAAARMAKRTAKWTT	ESRRG_full_1	-8	0.00484156	8.15318	1	18	AACATTTATGAACCTGAATTGAATATTGCTAAATGAAAGAATGTATTTT	TGACCTTGAAATGACCTT	-
	RAMAKKKAKGAAYYTRMADTGAWYWWTSMTWARTKAAARMAKRTAKWTT	MA0508.3	-30	0.00517895	8.72135	1	11	AACATTTATGAACCTGAATTGAATATTGCTAAATGAAAGAATGTATTTT	AAGAGAAAGAA	-
	RAMAKKKAKGAAYYTRMADTGAWYWWTSMTWARTKAAARMAKRTAKWTT	MA1525.2	-31	0.00549636	9.25587	1	10	AACATTTATGAACCTGAATTGAATATTGCTAAATGAAAGAATGTATTTT	AATGGAAAAT	+
	RAMAKKKAKGAAYYTRMADTGAWYWWTSMTWARTKAAARMAKRTAKWTT	MA1487.2	-27	0.00562273	9.46868	1	14	AACATTTATGAACCTGAATTGAATATTGCTAAATGAAAGAATGTATTTT	CCTAAATAAACAAA	+
	YAHTCYGRMWYCCMAVYCCARWRYTCKWRMCYRKAAAAYCSMAYSGA	Hoxd9_DBD_1	-29	0.00113497	1.9113	1	9	TATTCTGGATTCCAAATCCAAAATTCTAAACCATAAAACCGAATGGA	CCCATAAAA	+
	YAHTCYGRMWYCCMAVYCCARWRYTCKWRMCYRKAAAAYCSMAYSGA	RUNX3_full	-27	0.00187599	3.15917	1	10	TATTCTGGATTCCAAATCCAAAATTCTAAACCATAAAACCGAATGGA	AAACCGCAAA	+
	YAHTCYGRMWYCCMAVYCCARWRYTCKWRMCYRKAAAAYCSMAYSGA	MYBL1_DBD_1	-29	0.00234591	3.95052	1	12	TATTCTGGATTCCAAATCCAAAATTCTAAACCATAAAACCGAATGGA	ACCGTTAAACGG	+
	YAHTCYGRMWYCCMAVYCCARWRYTCKWRMCYRKAAAAYCSMAYSGA	RUNX3_DBD_2	-27	0.00240829	4.05556	1	10	TATTCTGGATTCCAAATCCAAAATTCTAAACCATAAAACCGAATGGA	AAACCGCAAA	+
	YAHTCYGRMWYCCMAVYCCARWRYTCKWRMCYRKAAAAYCSMAYSGA	RUNX3_DBD_1	-27	0.0025379	4.27382	1	16	TATTCTGGATTCCAAATCCAAAATTCTAAACCATAAAACCGAATGGA	TAACCGCAAACCGCAA	+
	YAHTCYGRMWYCCMAVYCCARWRYTCKWRMCYRKAAAAYCSMAYSGA	RUNX2_DBD_1	-27	0.00412793	6.95143	1	16	TATTCTGGATTCCAAATCCAAAATTCTAAACCATAAAACCGAATGGA	TAACCGCAAACCGCAA	+
	YAHTCYGRMWYCCMAVYCCARWRYTCKWRMCYRKAAAAYCSMAYSGA	MA0909.3	-28	0.0045836	7.71877	1	10	TATTCTGGATTCCAAATCCAAAATTCTAAACCATAAAACCGAATGGA	ACCAATAAAA	+
	YAHTCYGRMWYCCMAVYCCARWRYTCKWRMCYRKAAAAYCSMAYSGA	HOXC10_DBD_1	-29	0.0045836	7.71877	1	10	TATTCTGGATTCCAAATCCAAAATTCTAAACCATAAAACCGAATGGA	CCCATAAAAA	+
	YAHTCYGRMWYCCMAVYCCARWRYTCKWRMCYRKAAAAYCSMAYSGA	MA0777.1	-28	0.0045956	7.73899	1	15	TATTCTGGATTCCAAATCCAAAATTCTAAACCATAAAACCGAATGGA	AACCGTTAAACGGTC	+
	YAHTCYGRMWYCCMAVYCCARWRYTCKWRMCYRKAAAAYCSMAYSGA	MA0517.1	-32	0.0045956	7.73899	1	15	TATTCTGGATTCCAAATCCAAAATTCTAAACCATAAAACCGAATGGA	GGAAAATGAAACTGA	-
	YAHTCYGRMWYCCMAVYCCARWRYTCKWRMCYRKAAAAYCSMAYSGA	MYBL2_DBD_4	-28	0.0045956	7.73899	1	15	TATTCTGGATTCCAAATCCAAAATTCTAAACCATAAAACCGAATGGA	AACCGTTAAACGGTC	+
	YAHTCYGRMWYCCMAVYCCARWRYTCKWRMCYRKAAAAYCSMAYSGA	MA0114.4	-9	0.00560475	9.4384	1	13	TATTCTGGATTCCAAATCCAAAATTCTAAACCATAAAACCGAATGGA	TCCAAAGTCCAAA	+
	RWAACKTAYKTMCAYGCARWAMCCAKSAYRTRARKGYTTANWRVAKYTTW	EGR1_full	-6	0.00102617	1.72807	1	14	AAAACTTACTTCCATGCAAAAACCAGCATATGAGTGTTTAAAGAATTTTT	TACGCCCACGCATT	+
	RWAACKTAYKTMCAYGCARWAMCCAKSAYRTRARKGYTTANWRVAKYTTW	EGR1_DBD	-6	0.00182053	3.06578	1	14	AAAACTTACTTCCATGCAAAAACCAGCATATGAGTGTTTAAAGAATTTTT	TACGCCCACGCATT	+
	RWAACKTAYKTMCAYGCARWAMCCAKSAYRTRARKGYTTANWRVAKYTTW	MA1726.1	-11	0.00275801	4.64449	1	14	AAAACTTACTTCCATGCAAAAACCAGCATATGAGTGTTTAAAGAATTTTT	CCCTGCAGAGCCCT	+
	RWAACKTAYKTMCAYGCARWAMCCAKSAYRTRARKGYTTANWRVAKYTTW	Egr3_DBD	-6	0.003424	5.76601	1	15	AAAACTTACTTCCATGCAAAAACCAGCATATGAGTGTTTAAAGAATTTTT	TACGCCCACGCATTT	+
	RWAACKTAYKTMCAYGCARWAMCCAKSAYRTRARKGYTTANWRVAKYTTW	MA0733.1	-5	0.00362156	6.09871	1	16	AAAACTTACTTCCATGCAAAAACCAGCATATGAGTGTTTAAAGAATTTTT	TTACGCCCACGCATTT	+
	RWAACKTAYKTMCAYGCARWAMCCAKSAYRTRARKGYTTANWRVAKYTTW	EGR4_DBD_1	-5	0.00362156	6.09871	1	16	AAAACTTACTTCCATGCAAAAACCAGCATATGAGTGTTTAAAGAATTTTT	TTACGCCCACGCATTT	+
	RWAACKTAYKTMCAYGCARWAMCCAKSAYRTRARKGYTTANWRVAKYTTW	MA0006.1	-12	0.00447302	7.53256	1	6	AAAACTTACTTCCATGCAAAAACCAGCATATGAGTGTTTAAAGAATTTTT	CACGCA	-
	RWAACKTAYKTMCAYGCARWAMCCAKSAYRTRARKGYTTANWRVAKYTTW	NFATC1_full_3	-7	0.00502682	8.46517	1	14	AAAACTTACTTCCATGCAAAAACCAGCATATGAGTGTTTAAAGAATTTTT	TTTTCCATGGAAAA	-
	GCAAAMMTKCARRGYWWWYMAAATRTCWTTYMRTRRSWKRATRGWTRWKT	MA1530.1	-28	0.00171215	2.88326	1	9	GCAAAAATTCAAAGCAAACAAAATATCATTTAGTGGGTGAATAGATAAGT	TTTAATGAG	-
	GCAAAMMTKCARRGYWWWYMAAATRTCWTTYMRTRRSWKRATRGWTRWKT	Rarg_DBD_2	-10	0.00216168	3.64027	1	18	GCAAAAATTCAAAGCAAACAAAATATCATTTAGTGGGTGAATAGATAAGT	AAGGTCATCTAAAGGTCA	+
	GCAAAMMTKCARRGYWWWYMAAATRTCWTTYMRTRRSWKRATRGWTRWKT	MA0041.2	-10	0.00236642	3.98505	1	16	GCAAAAATTCAAAGCAAACAAAATATCATTTAGTGGGTGAATAGATAAGT	AAAGTAAATAAACAAT	+
	GCAAAMMTKCARRGYWWWYMAAATRTCWTTYMRTRRSWKRATRGWTRWKT	RARA_DBD_1	-20	0.00242332	4.08086	1	18	GCAAAAATTCAAAGCAAACAAAATATCATTTAGTGGGTGAATAGATAAGT	AAAGGTCATTTGAGGTCA	+
	GCAAAMMTKCARRGYWWWYMAAATRTCWTTYMRTRRSWKRATRGWTRWKT	MA1640.1	-16	0.00443729	7.47239	1	15	GCAAAAATTCAAAGCAAACAAAATATCATTTAGTGGGTGAATAGATAAGT	AGCCATAAATCATTT	-
	GCAAAMMTKCARRGYWWWYMAAATRTCWTTYMRTRRSWKRATRGWTRWKT	SRY_DBD_4	-19	0.00494521	8.32773	1	13	GCAAAAATTCAAAGCAAACAAAATATCATTTAGTGGGTGAATAGATAAGT	TGAATGTTATTCA	-
	GCAAAMMTKCARRGYWWWYMAAATRTCWTTYMRTRRSWKRATRGWTRWKT	RARG_DBD_2	-10	0.0049895	8.40232	1	18	GCAAAAATTCAAAGCAAACAAAATATCATTTAGTGGGTGAATAGATAAGT	AAGGTCAACTAAAGGTCA	+
	RAWTWRYGWARATRMTWNASSMMYANWTCSMGWASRTGAWATACGSAYT	ERG_DBD_2	-33	0.00139241	2.34482	1	14	AATTAATGAAAATACTTTAGCAATAATTCCCGAACATGAAATACGCACT	ACCGGAAATCCGGT	+
	RAWTWRYGWARATRMTWNASSMMYANWTCSMGWASRTGAWATACGSAYT	FLI1_DBD_2	-33	0.00159559	2.68698	1	14	AATTAATGAAAATACTTTAGCAATAATTCCCGAACATGAAATACGCACT	ACCGGAAATCCGGT	+
	RAWTWRYGWARATRMTWNASSMMYANWTCSMGWASRTGAWATACGSAYT	MA0762.1	-32	0.00220836	3.71888	1	11	AATTAATGAAAATACTTTAGCAATAATTCCCGAACATGAAATACGCACT	AACCGGAAATA	+
	RAWTWRYGWARATRMTWNASSMMYANWTCSMGWASRTGAWATACGSAYT	ETV2_DBD	-32	0.00220836	3.71888	1	11	AATTAATGAAAATACTTTAGCAATAATTCCCGAACATGAAATACGCACT	AACCGGAAATA	+
	RAWTWRYGWARATRMTWNASSMMYANWTCSMGWASRTGAWATACGSAYT	ERG_full_2	-33	0.00223099	3.75699	1	14	AATTAATGAAAATACTTTAGCAATAATTCCCGAACATGAAATACGCACT	ACCGGAAATCCGGT	+
	RAWTWRYGWARATRMTWNASSMMYANWTCSMGWASRTGAWATACGSAYT	FLI1_full_2	-33	0.00309663	5.21472	1	14	AATTAATGAAAATACTTTAGCAATAATTCCCGAACATGAAATACGCACT	ACCGGAAATCCGGT	+
	RAWTWRYGWARATRMTWNASSMMYANWTCSMGWASRTGAWATACGSAYT	HSF1_DBD	-26	0.00494369	8.32518	1	13	AATTAATGAAAATACTTTAGCAATAATTCCCGAACATGAAATACGCACT	TTCTAGAACGTTC	+
	AMAYSCAWNWRMWASMWASAGKRARCYCTMATATAMWCYACMYSCTYTMA	HOXD13_DBD_1	-27	0.00206954	3.48511	1	10	AAATCCAAATAAAACCAAGAGGAAACCCTAATATAAACTACCCGCTTTAA	CCAATAAAAA	+
	AMAYSCAWNWRMWASMWASAGKRARCYCTMATATAMWCYACMYSCTYTMA	HOXA13_full_1	-27	0.0024389	4.10711	1	10	AAATCCAAATAAAACCAAGAGGAAACCCTAATATAAACTACCCGCTTTAA	CCAATAAAAA	+
	AMAYSCAWNWRMWASMWASAGKRARCYCTMATATAMWCYACMYSCTYTMA	Hoxd13_DBD_1	-27	0.0024389	4.10711	1	10	AAATCCAAATAAAACCAAGAGGAAACCCTAATATAAACTACCCGCTTTAA	CCAATAAAAA	+
	AMAYSCAWNWRMWASMWASAGKRARCYCTMATATAMWCYACMYSCTYTMA	HOXC13_DBD_1	-27	0.00310823	5.23426	1	10	AAATCCAAATAAAACCAAGAGGAAACCCTAATATAAACTACCCGCTTTAA	CCAATAAAAA	+
	AMAYSCAWNWRMWASMWASAGKRARCYCTMATATAMWCYACMYSCTYTMA	MA1937.1	-17	0.00334294	5.62951	1	16	AAATCCAAATAAAACCAAGAGGAAACCCTAATATAAACTACCCGCTTTAA	ACCGGAAGTCGTAAAA	+
	AMAYSCAWNWRMWASMWASAGKRARCYCTMATATAMWCYACMYSCTYTMA	DUXA_DBD	-27	0.00542304	9.1324	1	13	AAATCCAAATAAAACCAAGAGGAAACCCTAATATAAACTACCCGCTTTAA	CTAATTTAATCAA	+
	ASWMYATRASMYTSTGGRRAANKTARAAMNASMCWRYARGWWWMWKMAK	MA0144.2	-10	0.000880181	1.48222	1	11	ACACCATGACCTTCTGGAAAAATTAAAACTACACAACAAGTAAATTCAG	CTTCTGGGAAA	+
	ASWMYATRASMYTSTGGRRAANKTARAAMNASMCWRYARGWWWMWKMAK	MA0643.1	-5	0.0015264	2.57045	1	10	ACACCATGACCTTCTGGAAAAATTAAAACTACACAACAAGTAAATTCAG	ATGACCTTGA	-
	ASWMYATRASMYTSTGGRRAANKTARAAMNASMCWRYARGWWWMWKMAK	ESRRG_full_3	-5	0.0015264	2.57045	1	10	ACACCATGACCTTCTGGAAAAATTAAAACTACACAACAAGTAAATTCAG	ATGACCTTGA	-
	ASWMYATRASMYTSTGGRRAANKTARAAMNASMCWRYARGWWWMWKMAK	MA1116.1	-12	0.00167025	2.8127	1	10	ACACCATGACCTTCTGGAAAAATTAAAACTACACAACAAGTAAATTCAG	CCTGGGAAAG	+
	ASWMYATRASMYTSTGGRRAANKTARAAMNASMCWRYARGWWWMWKMAK	ZNF75A_DBD	-12	0.00241772	4.07143	1	12	ACACCATGACCTTCTGGAAAAATTAAAACTACACAACAAGTAAATTCAG	TGTGGGAAAAGC	-
	ASWMYATRASMYTSTGGRRAANKTARAAMNASMCWRYARGWWWMWKMAK	ESRRA_DBD_1	-5	0.00257976	4.34432	1	11	ACACCATGACCTTCTGGAAAAATTAAAACTACACAACAAGTAAATTCAG	ATGACCTTGAA	-
	ASWMYATRASMYTSTGGRRAANKTARAAMNASMCWRYARGWWWMWKMAK	MA1657.1	-15	0.00578791	9.74684	1	12	ACACCATGACCTTCTGGAAAAATTAAAACTACACAACAAGTAAATTCAG	GAAAGAGTTAAA	+
	AGMTTANTRWAGCTTTCWRTTGRATTTTCTADTAAACCTWA	MA0137.3	-25	0.000987429	1.66283	1	11	AGATTAATGTAGCTTTCTGTTGGATTTTCTAATAAACCTAA	TTTCCAGGAAA	+
	AGMTTANTRWAGCTTTCWRTTGRATTTTCTADTAAACCTWA	MA0050.3	-11	0.00194306	3.27211	1	15	AGATTAATGTAGCTTTCTGTTGGATTTTCTAATAAACCTAA	ACTTTCAGTTTCATT	-
	AGMTTANTRWAGCTTTCWRTTGRATTTTCTADTAAACCTWA	MA0517.1	-15	0.00263123	4.43099	1	15	AGATTAATGTAGCTTTCTGTTGGATTTTCTAATAAACCTAA	TCAGTTTCATTTTCC	+
	AGMTTANTRWAGCTTTCWRTTGRATTTTCTADTAAACCTWA	MA1624.1	-25	0.00445011	7.49398	1	12	AGATTAATGTAGCTTTCTGTTGGATTTTCTAATAAACCTAA	TTTCCAAGAAAT	+
	AYYGCGTARGTWSDYTMTYCTWSYWWTCAAYAAATATTT	CUX2_DBD_1	-25	0.00237986	4.00768	1	14	ATCGCGTAAGTACTTTCTTCTTCTAATCAACAAATATTT	ATCGATAAAATTATCGAT	+
	AYYGCGTARGTWSDYTMTYCTWSYWWTCAAYAAATATTT	MA0465.2	-24	0.00472457	7.95618	1	12	ATCGCGTAAGTACTTTCTTCTTCTAATCAACAAATATTT	AAGCAATAAAAA	+
	AYYGCGTARGTWSDYTMTYCTWSYWWTCAAYAAATATTT	Cebpb_DBD	0	0.00481985	8.11662	1	10	ATCGCGTAAGTACTTTCTTCTTCTAATCAACAAATATTT	ATTGCGCAAT	-
	AYYGCGTARGTWSDYTMTYCTWSYWWTCAAYAAATATTT	CEBPB_full	0	0.0052098	8.7733	1	10	ATCGCGTAAGTACTTTCTTCTTCTAATCAACAAATATTT	ATTGCGCAAT	-
	AYYGCGTARGTWSDYTMTYCTWSYWWTCAAYAAATATTT	MSX1_DBD_1	-22	0.00560566	9.43992	1	17	ATCGCGTAAGTACTTTCTTCTTCTAATCAACAAATATTT	GCAATTAAAAACCAATTA	+
	AYYGCGTARGTWSDYTMTYCTWSYWWTCAAYAAATATTT	MA0679.2	-20	0.00563354	9.48689	1	16	ATCGCGTAAGTACTTTCTTCTTCTAATCAACAAATATTT	AAAAAATCAATAAATA	+
	AYYGCGTARGTWSDYTMTYCTWSYWWTCAAYAAATATTT	MA0681.2	-24	0.00563354	9.48689	1	15	ATCGCGTAAGTACTTTCTTCTTCTAATCAACAAATATTT	TTTAATCAAATTATAT	+
	AYYGCGTARGTWSDYTMTYCTWSYWWTCAAYAAATATTT	MA1125.1	-24	0.00580402	9.77397	1	12	ATCGCGTAAGTACTTTCTTCTTCTAATCAACAAATATTT	TTTAAAAAAAAA	+
	AYYGCGTARGTWSDYTMTYCTWSYWWTCAAYAAATATTT	POU1F1_DBD_1	-22	0.00593782	9.99929	1	17	ATCGCGTAAGTACTTTCTTCTTCTAATCAACAAATATTT	CTCATGCATAATTAATG	+
	GTVGTGAAAGGAGCTGTAHTGGACTAGTTATRAACATTT	MA0499.2	-3	0.000693222	1.16739	1	13	GTAGTGAAAGGAGCTGTATTGGACTAGTTATAAACATTT	GGGACAGGTGCTG	-
	TYAYCNTRGNAYMCASCARKSASWSTSMBTGSTGKWTMMCA	MA1628.1	-11	0.000963463	1.62247	1	11	TTATCATGGTATCCAGCAGTCACACTCCTTGCTGTATAACA	CACAGCAGGGG	+
	TYAYCNTRGNAYMCASCARKSASWSTSMBTGSTGKWTMMCA	MA1589.1	-9	0.00359387	6.05207	1	21	TTATCATGGTATCCAGCAGTCACACTCCTTGCTGTATAACA	GACCCAGCAATTCCACTCCTA	-
	TYAYCNTRGNAYMCASCARKSASWSTSMBTGSTGKWTMMCA	MA0745.2	-10	0.00573083	9.65071	1	13	TTATCATGGTATCCAGCAGTCACACTCCTTGCTGTATAACA	ATGCACCTGTCAT	+
	GRGGARMCNGRKRGGNTGSAGTMYAKGGR	MA1597.1	-12	0.00119094	2.00555	1	17	GGGGAAACTGATAGGATGGAGTCCATGGG	GAAATGGCTTCCCTGGG	-
	GRGGARMCNGRKRGGNTGSAGTMYAKGGR	MA0752.1	-3	0.00261152	4.39779	1	17	GGGGAAACTGATAGGATGGAGTCCATGGG	GAGTATTATGGGATGGA	-
	GRGGARMCNGRKRGGNTGSAGTMYAKGGR	ZNF410_DBD	-3	0.00261152	4.39779	1	17	GGGGAAACTGATAGGATGGAGTCCATGGG	GAGTATTATGGGATGGA	-
	GRGGARMCNGRKRGGNTGSAGTMYAKGGR	MA1945.1	1	0.00332155	5.59348	1	14	GGGGAAACTGATAGGATGGAGTCCATGGG	GGCGGAAGCAGGTGG	+
	GRGGARMCNGRKRGGNTGSAGTMYAKGGR	MA0528.2	-10	0.00431065	7.25913	1	12	GGGGAAACTGATAGGATGGAGTCCATGGG	GGGGGGAGGAGG	+
	GRGGARMCNGRKRGGNTGSAGTMYAKGGR	MA1600.1	-8	0.00438319	7.38129	1	18	GGGGAAACTGATAGGATGGAGTCCATGGG	TAAAGGGGTGGACTGTAT	-
	GRGGARMCNGRKRGGNTGSAGTMYAKGGR	MA0019.1	-13	0.00452089	7.61319	1	12	GGGGAAACTGATAGGATGGAGTCCATGGG	AGATGCAATCCC	+
	GRGGARMCNGRKRGGNTGSAGTMYAKGGR	MA1966.1	1	0.00571278	9.62033	1	15	GGGGAAACTGATAGGATGGAGTCCATGGG	GCCGGAAGCAGGTGGG	+
	CTGCATAAAGGCGCTCCACGTTCGATTCACTCAGGGACACGCGACCGGTG	MA0526.4	-34	0.00165535	2.78761	1	12	CTGCATAAAGGCGCTCCACGTTCGATTCACTCAGGGACACGCGACCGGTG	GGTCACGTGACC	+
	CTGCATAAAGGCGCTCCACGTTCGATTCACTCAGGGACACGCGACCGGTG	MA1099.2	-35	0.00385539	6.49247	1	10	CTGCATAAAGGCGCTCCACGTTCGATTCACTCAGGGACACGCGACCGGTG	GCCACGTGCC	-
	CTGCATAAAGGCGCTCCACGTTCGATTCACTCAGGGACACGCGACCGGTG	ARNTL_DBD	-35	0.00510416	8.5954	1	10	CTGCATAAAGGCGCTCCACGTTCGATTCACTCAGGGACACGCGACCGGTG	GTCACGTGAC	-
	TAWKWCAHTGTWWWSMWGKWYMMNTRHCMWTWYACYTWYTWMAARRC	TBX1_DBD_1	-29	0.0032701	5.50685	1	18	TATTTCATTGTAAAGAAGTACACTTATCATTACACCTTCTAAAAGAC	TCACACCTTTTTTCACACCT	-
	TAWKWCAHTGTWWWSMWGKWYMMNTRHCMWTWYACYTWYTWMAARRC	MA0729.1	-21	0.00387347	6.52292	1	18	TATTTCATTGTAAAGAAGTACACTTATCATTACACCTTCTAAAAGAC	CATTGACCTTTTGACCTC	-
	TAWKWCAHTGTWWWSMWGKWYMMNTRHCMWTWYACYTWYTWMAARRC	RARA_DBD_2	-21	0.00387347	6.52292	1	18	TATTTCATTGTAAAGAAGTACACTTATCATTACACCTTCTAAAAGAC	CATTGACCTTTTGACCTC	-
	TAWKWCAHTGTWWWSMWGKWYMMNTRHCMWTWYACYTWYTWMAARRC	MA1148.1	-23	0.00433767	7.30463	1	18	TATTTCATTGTAAAGAAGTACACTTATCATTACACCTTCTAAAAGAC	ATGACCTTTGACCTACAT	-
	TAWKWCAHTGTWWWSMWGKWYMMNTRHCMWTWYACYTWYTWMAARRC	FOXO3_full_1	-9	0.00564967	9.51405	1	14	TATTTCATTGTAAAGAAGTACACTTATCATTACACCTTCTAAAAGAC	GTAAACATGTTTAC	-
	R: A or G (purines)
	Y: C or T (pyrimidines)
	S: G or C (strong interaction)
	W: A or T (weak interaction)
	K: G or T (keto groups)
	M: A or C (amino groups)
	B: C or G or T (not A)
	D: A or G or T (not C)
	H: A or C or T (not G)
	V: A or C or G (not T)
	N (or X): A or C or G or T (any nucleotide)
