# Supplementary material for: Imprinting at the KBTBD6 locus involves species-specific maternal methylation and monoallelic expression in livestock animals
Source: J Anim Sci Biotechnol. 2023 Oct 11;14:131. doi: 10.1186/s40104-023-00931-3 (PMC10565993; doi:10.1186/s40104-023-00931-3)
Supplement: Supplementary file 7 — Additional file 7: Supplementary Table 6. Read counts of informative SNPs within the KBTBD6 transcripts. [file 40104_2023_931_MOESM7_ESM.xlsx]

## Sheet: Sheet1
	Supplementary Table 6. Read counts of informative SNPs within the KBTBD6 transcripts
	SNP	Genomic coordinate				Specise/ breed (strain)	gDNA		Ht
			rs ID	Allele						Tissue1 (mRNA)		Tissue2 (mRNA)		Tissue3 (mRNA)		Tissue4 (mRNA)		Tissue5 (mRNA)		Tissue6 (mRNA)		Tissue7 (mRNA)
		& Transcript: Exon		Ref	Alt		Ref	Alt		Ref	Alt	Ref	Alt	Ref	Alt	Ref	Alt	Ref	Alt	Ref	Alt	Ref	Alt
	1	chr13:41,127,707	rs1226	C	T	human 1	35 (32%)	75 (68%)	*	Lu 11 (31%)	Lu 25 (69%)	-	-	-	-	-	-	-	-	-	-	-	-
	1	chr13:41,127,707	rs1226	C	T	human 2	49 (56%)	39 (44%)	*	Lu 23 (53%)	Lu 20 (47%)	-	-	-	-	-	-	-	-	-	-	-	-
	1	chr13:41,127,707	rs1226	C	T	human 3	50 (50%)	49 (49%)	*	Lu 11 (42%)	Lu 15 (58%)	-	-	-	-	-	-	-	-	-	-	-	-
	1	chr13:41,127,707	rs1226	C	T	human 4	40 (50%)	40 (50%)	*	Lu 20 (47%)	Lu 23 (53%)	-	-	-	-	-	-	-	-	-	-	-	-
	1	chr13:41,127,707	rs1226	C	T	human 5	23 (58%)	17 (43%)	*	-	-	Li 9 (64%)	Li 5 (36%)	-	-	-	-	-	-	-	-	-	-
	1	chr13:41,127,707	rs1226	C	T	human 6	18 (51%)	17 (49%)	*	-	-	Li 17 (71%)	Li 7 (29%)	-	-	-	-	-	-	-	-	-	-
	2	chr13:41,129,161	rs988548911	A	G	human 6	29 (58%)	21 (42%)	*	-	-	Li 4 (50%)	Li 4 (50%)	-	-	-	-	-	-	-	-	-	-
	1	chr17:20,399,935	rs296622300	A	G	rhesus monkey 1	12 (44%)	15 (56%)	*	Br 16 (47%)	Br 18 (53%)	Mu 18 (47%)	Mu 20 (53%)	He 4 (50%)	He 4 (50%)	Li 6 (43%)	Li 8 (57%)	Lu 9 (53%)	Lu 8 (47%)	-	-	-	-
	2	chr17:20,401,288	rs1072352747	G	A	rhesus monkey 2	7 (47%)	8 (53%)	*	LCL 54 (47%)	LCL 62 (53%)	-	-	-	-	-	-	-	-	-	-	-	-
	1	chr13:22,141,986	NR	T	A	chimpanzee 1	12 (46%)	14 (54%)	*	LCL 42 (51%)	LCL 41 (49%)	-	-	-	-	-	-	-	-	-	-	-	-
	2	chr13:22,141,987	NR	C	A	chimpanzee 1	12 (46%)	14 (54%)	*	LCL 42 (51%)	LCL 41 (49%)	-	-	-	-	-	-	-	-	-	-	-	-
	3	chr13:22,146,543	NR	C	G	chimpanzee 2	8 (57%)	6 (43%)	*	LCL 22 (51%)	LCL 21 (49%)	-	-	-	-	-	-	-	-	-	-	-	-
	1	chr14:79,690,553	rs32190201	T	C	mouse CAST/EiJ	0	30 (100%)	-	F1:Testis 53 (36%)	F1:Testis 93 (64%)	F1:Testis 98 (39%)	F1:Testis 154 (61%)	-	-	-	-	-	-	-	-	-	-
						mouse C57BL/6J	32 (100%)	0	-
	2	chr14:79,690,610	rs32190199	T	C	mouse CAST/EiJ	0	24 (100%)	-	F1:Testis 53 (34%)	F1:Testis 101 (66%)	F1:Testis 103 (39%)	F1:Testis 160 (61%)	-	-	-	-	-	-	-	-	-	-
						mouse C57BL/6J	37 (100%)	0	-
	3	chr14:79,690,271	rs32190203	G	C	mouse CZECHII/EiJ	2 (5%)	39 (95%)	-	F1:Testis 13 (46%)	F1:Testis 15 (54%)	F1:Testis 69 (51%)	F1:Testis 65 (48%)	F1:Testis 53 (45%)	F1:Testis 66 (55%)	-	-	-	-	-	-	-	-
						mouse PWK/PhJ	78 (98%)	2 (3%)	-
	1	chr22:9,468,588	rs853136447	C	T	Dog 1	22 (59%)	15 (41%)	*	Br 0	Br 74 (100%)	Li 0	Li 8 (100%)	Lu 0	Lu 57 (100%)	Ad 0	Ad 10 (100%)	Sp 0	Sp 15 (100%)	SI 0	SI 11 (100%)	Ki 0	Ki 19 (100%)
	2	chr22:9,471,240	NR	T	C	Dog 2	30 (56%)	24 (44%)	*	Br 2 (1%)	Br 173 (99%)	Mu 0	Mu 12 (100%)	Li 0	Li 22 (100%)	Lu 0	Lu 56 (100%)	Ad 0	Ad 44 (100%)	Sp 0	Sp 44 (100%)	SI 0	SI 67 (100%)
	1	chr11:25,707,300	rs700696251	A	C	Pig 1	7 (54%)	6 (46%)	*	Br 0	Br 36 (100%)	Mu 0	Mu 6 (100%)	He 0	He 5 (100%)	Li 0	Li 16 (100%)	Lu 0	Lu 4 (100%)	Ad 0	Ad 8 (100%)	-	-
	2	chr11:25,707,301	rs696479546	C	A	Pig 1	7 (54%)	6 (46%)	*	Br 0	Br 36 (100%)	Mu 0	Mu 6 (100%)	He 0	He 5 (100%)	Li 0	Li 16 (100%)	Lu 0	Lu 4 (100%)	Ad 0	Ad 8 (100%)	-	-
	3	chr11:25,707,303	rs695468440	T	C	Pig 1	7 (54%)	6 (46%)	*	Br 0	Br 36 (100%)	Mu 0	Mu 6 (100%)	He 0	He 5 (100%)	Li 0	Li 16 (100%)	Lu 0	Lu 4 (100%)	Ad 0	Ad 8 (100%)	-	-
	1	chr11:25,707,300	rs700696251	A	C	Pig 2	7 (70%)	3 (30%)	*	Br 0	Br 61 (100%)	Mu 0	Mu 42 (100%)	He 0	He 9 (100%)	Li 0	Li 15 (100%)	Lu 0	Lu 10 (100%)	Ad 0	Ad 3 (100%)	-	-
	2	chr11:25,707,301	rs696479546	C	A	Pig 2	7 (70%)	3 (30%)	*	Br 0	Br 61 (100%)	Mu 0	Mu 42 (100%)	He 0	He 9 (100%)	Li 0	Li 15 (100%)	Lu 0	Lu 10 (100%)	Ad 0	Ad 3 (100%)	-	-
	3	chr11:25,707,303	rs695468440	T	C	Pig 2	7 (70%)	3 (30%)	*	Br 0	Br 61 (100%)	Mu 0	Mu 42 (100%)	He 0	He 9 (100%)	Li 0	Li 15 (100%)	Lu 0	Lu 10 (100%)	Ad 0	Ad 3 (100%)	-	-
	1	chr12:11,334,827	rs207747620	T	G	Cow 1	8 (38%)	13 (62%)	*	Br 73 (100%)	Br 0	Mu 12 (86%)	Mu 2 (14%)	He 6 (86%)	He 1 (14%)	Li 54 (100%)	Li 0	Lu 14 (100%)	Lu 0	Ad 10 (100%)	Ad 0	Sp 8 (100%)	Sp 0
	1	chr12:11,334,827	rs207747620	T	G	Cow 2	19 (50%)	19 (50%)	*	-	-	-	-	-	-	Li 12 (92%)	Li 1 (8%)	-	-	-	-	-	-
	1	chr12:11,334,827	rs207747620	T	G	Cow 3	17 (52%)	16 (48%)	*	-	-	Mu 0	Mu 10 (100%)	-	-	Li 0	Li 3 (100%)	-	-	-	-	-	-
	Ref, reference allele; Alt, alternative allele; NR, Ht, heterozygous SNP (*); no record; LCL, lymphoblastoid cell line
